# Supplementary material for: Caatinga diaspores: Descriptive overview of dispersal units of seasonally dry tropical forests and woodlands
Source: Ecology. 2025 Feb 25;106(2):e70024. doi: 10.1002/ecy.70024 (PMC11859873; doi:10.1002/ecy.70024)
Supplement: Supplementary file 1 — Appendix S1. [file ECY-106-e70024-s001.zip]

Archive with 3 entries (3 files):
- traits_metadata.csv
- references.csv
- MetadataS1.pdf
