# Supplementary material for: Caatinga diaspores: Descriptive overview of dispersal units of seasonally dry tropical forests and woodlands
Source: Ecology. 2025 Feb 25;106(2):e70024. doi: 10.1002/ecy.70024 (PMC11859873; doi:10.1002/ecy.70024)
Supplement: Supplementary file 1 — Appendix S1. [file ECY-106-e70024-s001.zip › traits_metadata.csv]

record_id	order	family	genus	epithet	author	commonname	project	matrix_kind	localization	latitude	longitude	elevation	collector	collect_date	seasonality_of_seed_release	fruit_mass	initial_mass	result_mass	weight_in_1000	seeds_per_kg	humidity	germinability	seed_handling	observations	storage	germinability_history	humidity_history	days_after_storage	test_date_storage	inserted_in_system
640	Caryophyllales	Cactaceae	Cereus	jamacaru	DC.	mandacaru	PISF	matrix	Pernambuco|Salgueiro	-8.012833333	-39.21794444	447	D.G. Oliveira	12/03/2014	Dry and Wet	36300	734.3	0	3.11	321543.41	8.86	77	ND	NA	Plastic bag	NA	NA	NA	NA	23/05/2014
641	Fabales	Fabaceae	Pterogyne	nitens	Tul.	amendoim-bravo, amendoim-do-campo, amendoim	PISF	matrix	Ceará|Brejo Santo	-7.557833333	-38.91788889	416	J.E. Santos	23/05/2014	Dry and Wet	17000	2546.9	0	137.35	7280.67	8.38	55	PY - mechanically scarified	NA	Plastic bag	NA	NA	NA	NA	22/07/2014
642	Fabales	Fabaceae	Bauhinia	cheilantha	(Bong.) Steud.	pata-de-vaca, mororó	PISF	matrix	Ceará|Milagres	-7.274583333	-38.85322222	428	J.E. Santos	26/06/2014	Dry and Wet	3300	486.9	0	56.28	17769.64	4.24	90	PY - mechanically scarified	NA	Plastic bag	NA	NA	NA	NA	18/08/2014
644	Rosales	Rhamnaceae	Sarcomphalus	joazeiro	(Mart.)Hauenshild	juazeiro	PISF	matrix	Paraíba|São José de Piranhas	-7.095861111	-38.62355556	363	R. Fartes	15/05/2014	Dry and Wet	89150	2823.3	0	395.69	2527.23	8.2	0	PD - removal partial or total of the endocarp	NA	Plastic bag	NA	NA	NA	NA	23/05/2014
645	Rosales	Rhamnaceae	Sarcomphalus	joazeiro	(Mart.)Hauenshild	juazeiro	PISF	matrix	Ceará|Brejo Santo	-7.606305556	-38.88130556	415	J.E. Santos	24/04/2014	Dry and Wet	13667	13600	0	456.78	2189.24	8.63	0	PD - removal partial or total of the endocarp	NA	Plastic bag	NA	NA	NA	NA	23/05/2014
647	Sapindales	Anacardiaceae	Spondias	mombin	L.	cajá	PISF	matrix region	Ceará|Brejo Santo	-7.605861111	-38.88052778	400	R. Fartes	03/04/2014	Wet	2720	231.4	0	1218.29	820.82	9.82	0	PD - removal partial or total of the endocarp	NA	Plastic bag	NA	NA	NA	NA	23/05/2014
650	Fabales	Fabaceae	Pithecellobium	diversifolium	Benth.	carcararzeiro	PISF	matrix region	Pernambuco|Floresta	-8.403638889	-38.46163889	351	F.F.S. Silva	06/05/2014	Dry and Wet	550	99.5	0	124.33	8043.11	10.38	86	PY - mechanically scarified	NA	Plastic bag	NA	NA	NA	NA	28/05/2014
651	Sapindales	Anacardiaceae	Spondias	mombin	L.	cajá	PISF	matrix region	Ceará|Brejo Santo	-7.605861111	-38.88052778	400	R. Fartes	10/04/2014	Wet	1494.2	1494.2	0	1247.22	801.78	10.21	0	PD - removal partial or total of the endocarp	NA	Plastic bag	NA	NA	NA	NA	23/05/2014
652	Rosales	Rhamnaceae	Sarcomphalus	joazeiro	(Mart.)Hauenshild	juazeiro	PISF	matrix region	Ceará|Brejo Santo	-7.605861111	-38.88052778	400	R. Fartes	03/04/2014	Dry and Wet	16670	1505.7	0	285.07	3507.91	12.45	0	PD - removal partial or total of the endocarp	NA	Plastic bag	NA	NA	NA	NA	30/05/2014
655	Brassicales	Capparaceae	Crateva	tapia	L.	cabaceira, trapiá	PISF	matrix	Ceará|Brejo Santo	-7.605861111	-38.88052778	400	R. Fartes	03/04/2014	Wet	10830	609.9	0	135.85	7361.06	16.87	0	PY - mechanically scarified	NA	Plastic bag	NA	NA	NA	NA	30/05/2014
657	Fabales	Fabaceae	Senna	trachypus	(Benth.) H.S.Irwin & Barneby	canafístula, quebra-machado, quebra-faca	PISF	matrix region	Paraíba|São José de Piranhas	-7.1095	-38.66113889	402	R. Fartes	03/07/2014	Dry	150	25.4	0	4.56	219298.25	6.68	90	PY - mechanically scarified	NA	Plastic bag	NA	NA	NA	NA	27/08/2014
658	Gentianales	Apocynaceae	Aspidosperma	pyrifolium	Mart.	pereiro	PISF	matrix region	Pernambuco|Ibimirim	-8.587111111	-37.44186111	506	E.A. Athayde	19/08/2014	Dry	3100	47.8	0	86.7	11534.03	7.68	43	ND	NA	Plastic bag	NA	NA	NA	NA	10/07/2015
659	Fabales	Fabaceae	Cenostigma	pyramidale	(Tul.) E. Gagnon & G.P. Lewis	catingueira	PISF	matrix	Pernambuco|Floresta	-8.796527778	-38.39705556	319	F.F.S. Silva	29/08/2014	Dry and Wet	3150	95.3	0	187.43	5335.33	9.92	85	ND	NA	Plastic bag	NA	NA	NA	NA	23/09/2014
660	Fabales	Fabaceae	Pityrocarpa	moniliformis	(Benth.) Luckow & R.W.Jobson	angico-de-bezerro, canzenzo, quipembe, casqueiro	PISF	matrix	Ceará|Abaiara	-7.407666667	-38.96522222	391	R. Fartes	08/08/2014	Dry and Wet	10550	3700.8	0	34.43	29044.44	9.4	98	PY - mechanically scarified	NA	Plastic bag	NA	NA	NA	NA	19/09/2014
661	Fabales	Fabaceae	Anadenanthera	colubrina	(Vell.) Brenan	angico	PISF	matrix	Pernambuco|Ibimirim	-8.700972222	-37.49413889	471	F.F.S. Silva	27/08/2014	Dry	12500	638.8	0	100.34	9966.12	9.53	97	ND	NA	Plastic bag	NA	NA	NA	NA	19/09/2014
663	Sapindales	Sapindaceae	Sapindus	saponaria	L.	saboneteira	PISF	matrix region	Pernambuco|São José do Belmonte	-7.890083333	-38.81713889	376	R. Fartes	19/06/2014	Dry and Wet	3300	1259.2	0	804.43	1243.12	12.25	0	PY - mechanically scarified	NA	Plastic bag	NA	NA	NA	NA	31/10/2014
664	Fabales	Fabaceae	Pterogyne	nitens	Tul.	amendoim-bravo, amendoim-do-campo, amendoim	PISF	matrix	Ceará|Brejo Santo	-7.557833333	-38.91788889	416	J.E. Santos	23/05/2014	Dry and Wet	17040	2487.4	0	136.87	7306.2	8.13	68	PY - mechanically scarified	NA	Plastic bag	NA	NA	NA	NA	13/10/2014
666	Fabales	Fabaceae	Pityrocarpa	moniliformis	(Benth.) Luckow & R.W.Jobson	angico-de-bezerro, canzenzo, quipembe, casqueiro	PISF	matrix	Ceará|Abaiara	-7.411916667	-38.96686111	376	R. Fartes	14/08/2014	Dry and Wet	2700	509.2	0	35.71	28003.36	9.67	95	PY - mechanically scarified	NA	Plastic bag	NA	NA	NA	NA	19/09/2014
667	Malvales	Malvaceae	Guazuma	ulmifolia	Lam.	mutamba	PISF	matrix	Ceará|Brejo Santo	-7.46425	-39.06616667	730	R. Fartes	18/06/2014	Dry and Wet	400	26.1	0	3.37	296735.91	12.86	0	PD - heating	água à 60 °C a eficiência foi obtida com o tempo de imersão de 16 min	Plastic bag	NA	NA	NA	NA	19/09/2014
668	Gentianales	Rubiaceae	Tocoyena	formosa	(Cham. & Schltdl.) K.Schum.	genipapo-bravo, marmela	PISF	matrix	Ceará|Brejo Santo	-7.589111111	-38.88238889	398	J.E. Santos	24/07/2014	Dry and Wet	4810	404.9	0	29.07	34399.72	10.43	100	PY - mechanically scarified	NA	Plastic bag	NA	NA	NA	NA	19/09/2014
669	Fabales	Fabaceae	Lonchocarpus	sericeus	(Poir.) Kunth ex DC.	inga, ingazeiro, violete	PISF	matrix	Ceará|Brejo Santo	-7.598333333	-38.87486111	393	D.G. Oliveira	01/09/2014	Dry	6100	1063.9	0	422.31	2367.93	6.47	65	PY - mechanically scarified	NA	Plastic bag	NA	NA	NA	NA	08/10/2014
670	Fabales	Fabaceae	Pityrocarpa	moniliformis	(Benth.) Luckow & R.W.Jobson	angico-de-bezerro, canzenzo, quipembe, casqueiro	PISF	matrix	Pernambuco|Floresta	-8.567638889	-38.05652778	471	F.F.S. Silva	28/08/2014	Dry and Wet	1500	302.8	0	36.76	27203.48	7.2	87	PY - mechanically scarified	NA	Plastic bag	NA	NA	NA	NA	26/09/2014
671	Fabales	Fabaceae	Trischidium	molle	(Benth.) H.E.Ireland	canafistula	PISF	matrix region	Ceará|Brejo Santo	-7.565222222	-38.90602778	402	J.E. Santos	01/08/2014	Dry	950	372.2	0	129.28	7735.15	9.5	19	PY - mechanically scarified	NA	Plastic bag	NA	NA	NA	NA	03/09/2014
672	Sapindales	Sapindaceae	Magonia	pubescens	A.St.-Hil.	tingui	PISF	matrix	Ceará|Milagres	-7.405833333	-38.96266667	372	R. Fartes	10/09/2014	Dry	6600	3007.6	0	1182.8025	845.45	6.32	100	ND	NA	Plastic bag	NA	NA	NA	NA	22/09/2014
673	Sapindales	Sapindaceae	Magonia	pubescens	A.St.-Hil.	tingui	PISF	matrix region	Ceará|Milagres	-7.405833333	-38.96266667	372	R. Fartes	14/08/2014	Dry	4600	830	0	1200.204	833.19	9.02	100	ND	NA	Plastic bag	NA	NA	NA	NA	27/08/2014
674	Fabales	Fabaceae	Cenostigma	pyramidale	(Tul.) E. Gagnon & G.P. Lewis	catingueira	PISF	matrix region	Pernambuco|Sertânia	-8.109666667	-37.32169444	552	E.A. Athayde	01/08/2014	Dry and Wet	6150	389.3	0	133.27	7503.56	9.72	84	ND	NA	Plastic bag	NA	NA	NA	NA	27/08/2014
675	Fabales	Fabaceae	Cenostigma	pyramidale	(Tul.) E. Gagnon & G.P. Lewis	catingueira	PISF	matrix region	Paraíba|São José de Piranhas	-7.110222222	-38.626	397	D.G. Oliveira	09/07/2014	Dry and Wet	1700	123	0	129.88	7699.41	7.66	84	ND	NA	Plastic bag	NA	NA	NA	NA	27/08/2014
676	Fabales	Fabaceae	Pterogyne	nitens	Tul.	amendoim-bravo, amendoim-do-campo, amendoim	PISF	matrix	Ceará|Brejo Santo	-7.440111111	-39.0635	806	F.F.S. Silva	26/06/2014	Dry and Wet	4600	1196.2	0	110.5	9049.77	7.24	92	PY - mechanically scarified	NA	Plastic bag	NA	NA	NA	NA	27/08/2014
677	Fabales	Fabaceae	Pterogyne	nitens	Tul.	amendoim-bravo, amendoim-do-campo, amendoim	PISF	matrix region	Ceará|Brejo Santo	-7.548222222	-39.00441667	414	J.E. Santos	30/05/2014	Dry and Wet	3600	138	0	112.56	8884.15	7.69	74	PY - mechanically scarified	NA	Plastic bag	NA	NA	NA	NA	27/08/2014
678	Fabales	Fabaceae	Senna	spectabilis	(DC.) H.S.Irwin & Barneby	canafístula, quebra-machado, quebra-faca	PISF	matrix	Ceará|Brejo Santo	-7.439888889	-39.0635	805	F.F.S. Silva	26/06/2014	Dry	9700	1677.6	0	44.34	22553	8.08	87	PY - mechanically scarified	NA	Plastic bag	NA	NA	NA	NA	27/08/2014
679	Fabales	Fabaceae	Pityrocarpa	moniliformis	(Benth.) Luckow & R.W.Jobson	angico-de-bezerro, canzenzo, quipembe, casqueiro	PISF	matrix	Ceará|Brejo Santo	-7.565277778	-38.90611111	411	J.E. Santos	16/07/2014	Dry and Wet	10770	1209	0	34.56	28935.19	6.7	96	PY - mechanically scarified	NA	Plastic bag	NA	NA	NA	NA	27/08/2014
680	Fabales	Fabaceae	Pityrocarpa	moniliformis	(Benth.) Luckow & R.W.Jobson	angico-de-bezerro, canzenzo, quipembe, casqueiro	PISF	matrix region	Ceará|Brejo Santo	-7.565361111	-38.90613889	347	J.E. Santos	28/07/2014	Dry and Wet	30810	450.1	0	36.6516	27283.94	6.71	98	PY - mechanically scarified	NA	Plastic bag	NA	NA	NA	NA	27/08/2014
681	Fabales	Fabaceae	Anadenanthera	colubrina	(Vell.) Brenan	angico	PISF	matrix	Pernambuco|Triunfo	-7.774694444	-38.06758333	435	R. Fartes	04/08/2014	Dry	4150	192.72	0	125.49	7968.76	10.11	94	ND	O valor do lote foi corrigido em 12/06/2015 após repesagem da analista Fabiana Baleeiro.	Plastic bag	NA	NA	NA	NA	27/08/2014
682	Fabales	Fabaceae	Anadenanthera	colubrina	(Vell.) Brenan	angico	PISF	matrix region	Ceará|Barro	-7.109722222	-38.67047222	409	R. Fartes	17/07/2014	Dry	15850	320	0	98.95	10106.11	12	91	ND	NA	Plastic bag	NA	NA	NA	NA	27/08/2014
683	Fabales	Fabaceae	Anadenanthera	colubrina	(Vell.) Brenan	angico	PISF	matrix	Ceará|Brejo Santo	-7.534444444	-38.84505556	353	D.G. Oliveira	01/09/2014	Dry	22150	3694.9	0	207.53	4818.58	6.53	96	ND	NA	Plastic bag	NA	NA	NA	NA	19/09/2014
684	Sapindales	Sapindaceae	Magonia	pubescens	A.St.-Hil.	tingui	PISF	matrix	Paraíba|Piancó	-7.29725	-38.03325	422	J.E. Santos	13/08/2014	Dry	21400	2590.9	0	1639.022	610.12	10.37	96	ND	NA	Plastic bag	NA	NA	NA	NA	27/08/2014
685	Fabales	Fabaceae	Anadenanthera	colubrina	(Vell.) Brenan	angico	PISF	matrix	Pernambuco|Triunfo	-7.774694444	-38.06758333	335	R. Fartes	04/08/2014	Dry	8000	250.2	0	117.51	8509.91	9.43	89	ND	NA	Plastic bag	NA	NA	NA	NA	19/09/2014
686	Fabales	Fabaceae	Pterogyne	nitens	Tul.	amendoim-bravo, amendoim-do-campo, amendoim	PISF	matrix	Ceará|Brejo Santo	-7.557916667	-38.91758333	404	R. Fartes	12/06/2014	Dry and Wet	4350	1589.5	0	112.57	8883.36	7.1	91	PY - mechanically scarified	NA	Plastic bag	NA	NA	NA	NA	19/09/2014
687	Fabales	Fabaceae	Amburana	cearensis	(Allemão) A.C.Sm.	amburana-de-cheiro, cumaru, umburana-de-cheiro	PISF	matrix	Ceará|Aurora	-7.0645	-39.0645	485	R. Fartes	29/08/2014	Dry	1620.1	1620.1	0	385.37	2594.91	8.63	97	ND	NA	Plastic bag	NA	NA	NA	NA	19/09/2014
688	Fabales	Fabaceae	Luetzelburgia	auriculata	(Allemão) Ducke	mocó, pau-mocó	PISF	matrix	Ceará|Brejo Santo	-7.565416667	-38.90677778	443	C. Correia	25/09/2014	Dry	3000	1211.4	0	562.73	1777.05	8.05	94	ND	coleta realizada em 7 árvores e no chão.	Plastic bag	NA	NA	NA	NA	13/10/2014
689	Fabales	Fabaceae	Amburana	cearensis	(Allemão) A.C.Sm.	amburana-de-cheiro, cumaru, umburana-de-cheiro	PISF	matrix	Pernambuco|Custódia	-8.179555556	-37.75833333	583	J.E. Santos	03/09/2014	Dry	11300	2374.1	0	558.08	1791.86	8.75	92	ND	NA	Plastic bag	NA	NA	NA	NA	08/10/2014
690	Fabales	Fabaceae	Vachellia	farnesiana	(L.) Wight & Arn.	calumbi, coronha, esponjeira	PISF	matrix	Ceará|Brejo Santo	-7.597722222	-38.87538889	389	D.G. Oliveira	01/09/2014	Dry and Wet	3600	1319.8	0	96.89	10320.98	4.96	21	PY - mechanically scarified	Frutos coletados nas árvores (9 matrizes). Escarificação química acido sulfúrico por 30 min.	Plastic bag	NA	NA	NA	NA	08/10/2014
691	Myrtales	Combretaceae	Combretum	leprosum	Mart.	mofumbo	PISF	matrix	Paraíba|São José de Piranhas	-7.096222222	-38.62144444	366	R. Fartes	30/07/2014	Dry and Wet	80	41.8	0	78.24	12781	10.44	77	ND	Frutos coletados em 4 matrizes. *alas removidas para o peso de mil	Plastic bag	NA	NA	NA	NA	08/10/2014
692	Gentianales	Apocynaceae	Aspidosperma	pyrifolium	Mart.	pereiro	PISF	matrix	Pernambuco|Iguaraci	-7.849361111	-37.27691667	647	E.A. Athayde	18/09/2014	Dry	8350	346.9	0	103.75	9638.55	6.21	85	ND	NA	Plastic bag	NA	NA	NA	NA	08/10/2014
693	Fabales	Fabaceae	Amburana	cearensis	(Allemão) A.C.Sm.	amburana-de-cheiro, cumaru, umburana-de-cheiro	PISF	matrix	Pernambuco|Custódia	-8.195555556	-37.76775	558	F.F.S. Silva	09/09/2014	Dry	3400	763.2	0	470.16	2126.94	9.55	100	ND	NA	Plastic bag	NA	NA	NA	NA	08/10/2014
694	Fabales	Fabaceae	Anadenanthera	colubrina	(Vell.) Brenan	angico	PISF	matrix	Pernambuco|Custódia	-8.231638889	-37.73494444	519	E.A. Athayde	02/09/2014	Dry	178650	20100	0	120.25	8316.01	7.68	98	ND	NA	Plastic bag	78	NA	1601	25/02/2019	08/10/2014
695	Sapindales	Sapindaceae	Sapindus	saponaria	L.	saboneteira	PISF	matrix region	Ceará|Brejo Santo	-7.599583333	-38.83691667	466	R. Fartes	17/09/2014	Dry and Wet	35300	12400	0	1061.56	942.01	7.76	86	PY - mechanically scarified	NA	Plastic bag	NA	NA	NA	NA	08/10/2014
696	Fabales	Fabaceae	Luetzelburgia	auriculata	(Allemão) Ducke	mocó, pau-mocó	PISF	matrix	Ceará|Brejo Santo	-7.551916667	-38.92488889	401	R. Fartes	10/10/2014	Dry	4500	829.4	0	527.452	1895.91	12.53	78	ND	Coleta em 1 árvore.	Plastic bag	NA	NA	NA	NA	18/11/2014
697	Sapindales	Sapindaceae	Sapindus	saponaria	L.	saboneteira	PISF	matrix region	Ceará|Brejo Santo	-7.609111111	-38.87794444	424	D.G. Oliveira	23/09/2014	Dry and Wet	35000	15000	0	913.81	1094.32	7.64	69	PY - mechanically scarified	Coleta realizada em 6 matrizes.	Plastic bag	NA	NA	NA	NA	18/11/2014
699	Sapindales	Sapindaceae	Sapindus	saponaria	L.	saboneteira	PISF	matrix region	Ceará|Brejo Santo	-7.610472222	-38.90844444	399	J.E. Santos	07/10/2014	Dry and Wet	33950	12600	0	1077.57	928.01	9.15	68	PY - mechanically scarified	Coleta realizada em 4 árvores.	Plastic bag	NA	NA	NA	NA	18/11/2014
700	Fabales	Fabaceae	Luetzelburgia	auriculata	(Allemão) Ducke	mocó, pau-mocó	PISF	matrix	Ceará|Brejo Santo	-7.565277778	-38.90652778	411	C. Correia	08/10/2014	Dry	1500	721.9	0	464.5	2152.85	8.03	91	ND	Coleta realizada em 4 árvores e no chão.	Plastic bag	NA	NA	NA	NA	18/11/2014
701	Fabales	Fabaceae	Luetzelburgia	auriculata	(Allemão) Ducke	mocó, pau-mocó	PISF	matrix	Ceará|Brejo Santo	-7.46275	-38.89191667	383	C. Correia	09/10/2014	Dry	5000	1808.1	0	524.34	1907.16	6.87	95	ND	Coleta realizada em 2 árvores e no chão.	Plastic bag	NA	NA	NA	NA	18/11/2014
702	Sapindales	Sapindaceae	Sapindus	saponaria	L.	saboneteira	PISF	matrix region	Ceará|Brejo Santo	-7.61525	-38.90344444	426	R. Fartes	23/10/2014	Dry and Wet	18000	17600	0	1091.46	916.2	7.34	60	PY - mechanically scarified	Coleta realizada em 8 árvores.	Plastic bag	NA	NA	NA	NA	18/11/2014
703	Fabales	Fabaceae	Anadenanthera	colubrina	(Vell.) Brenan	angico	PISF	matrix region	Pernambuco|Iguaraci	-7.829194444	-37.26472222	610	E.A. Athayde	17/09/2014	Dry	54700	9000	0	118.38	8447.37	7.62	88	ND	NA	Plastic bag	NA	NA	NA	NA	05/12/2014
706	Rosales	Rhamnaceae	Sarcomphalus	joazeiro	(Mart.)Hauenshild	juazeiro	PISF	matrix region	Ceará|Brejo Santo	-7.575444444	-38.89833333	367	D.G. Oliveira	03/04/2014	Dry and Wet	51470	4584.2	0	388.95	2571.02	12.04	0	PD - removal partial or total of the endocarp	Coleta realizada em 3 árvores.	Plastic bag	NA	NA	NA	NA	NA
707	Fabales	Fabaceae	Lonchocarpus	sericeus	(Poir.) Kunth ex DC.	inga, ingazeiro, violete	PISF	matrix	Ceará|Brejo Santo	-7.566166667	-38.90919444	334	J.E. Santos	29/08/2014	Dry	10830	1681	0	NA	NA	6.31	75	PY - mechanically scarified	NA	Plastic bag	NA	NA	NA	NA	17/12/2014
708	Gentianales	Rubiaceae	Tocoyena	formosa	(Cham. & Schltdl.) K.Schum.	genipapo-bravo, marmela	PISF	matrix	Ceará|Brejo Santo	-7.593916667	-38.86758333	390	J.E. Santos	27/08/2014	Dry and Wet	5160	415.41	0	28.51	35075.41	13.2	0	PY - mechanically scarified	Coleta realizada em 5 árvores.	Plastic bag	NA	NA	NA	NA	17/12/2014
709	Lamiales	Bignoniaceae	Tabebuia	aurea	(Silva Manso) Benth. & Hook.f. ex S.Moore	ipê-amarelo, caraibeira, craibeira	PISF	matrix region	Pernambuco|Floresta	-8.486336111	-38.46113333	356	F.F.S. Silva	25/11/2014	Dry and Wet	800	534.6	0	119.85	8343.76	8.99	88	ND	Coleta realizada nas árvores.	Plastic bag	NA	NA	NA	NA	17/12/2014
710	Lamiales	Bignoniaceae	Tabebuia	aurea	(Silva Manso) Benth. & Hook.f. ex S.Moore	ipê-amarelo, caraibeira, craibeira	PISF	matrix region	Pernambuco|Floresta	-8.486336111	-38.46113333	356	E.A. Athayde	04/12/2014	Dry and Wet	500	288.66	0	111.26	8987.96	9.57	100	ND	NA	Plastic bag	NA	NA	NA	NA	17/12/2014
711	Fabales	Fabaceae	Parapiptadenia	zehntneri	(Harms) M.P.Lima & H.C.Lima	guarambira, angico-monjoba, angico-monjolo	PISF	matrix	Pernambuco|Iguaraci	-7.849888889	-37.27688889	645	E.A. Athayde	16/09/2014	Dry	6200	592.6	0	52.77	18950.16	8.98	98	ND	NA	Plastic bag	NA	NA	NA	NA	17/12/2014
712	Lamiales	Bignoniaceae	Handroanthus	impetiginosus	(Mart. ex DC.) Mattos	ipê-roxo	PISF	matrix region	Ceará|Brejo Santo	-7.546805556	-38.98641667	429	J.E. Santos	09/10/2014	Dry	2350	1299.89	0	114.15	8760.4	15.49	95	ND	Coleta dos frutos de 1 árvore.	Plastic bag	NA	NA	NA	NA	16/01/2015
713	Sapindales	Sapindaceae	Sapindus	saponaria	L.	saboneteira	PISF	matrix region	Ceará|Brejo Santo	-7.602166667	-38.8785	424	D.G. Oliveira	10/09/2014	Dry and Wet	50800	11300	0	908.17	1101.12	9.07	77	PY - mechanically scarified	Frutos coletados em 4 árvores.	Plastic bag	NA	NA	NA	NA	19/01/2015
714	Fabales	Fabaceae	Anadenanthera	colubrina	(Vell.) Brenan	angico	PISF	matrix region	Pernambuco|Salgueiro	-7.86825	-39.054	483	J.E. Santos	15/09/2014	Dry	44370	3835	0	106.75	9367.68	8.58	98	ND	Frutos coletados em 2 árvores.	Plastic bag	NA	NA	NA	NA	16/01/2015
715	Fabales	Fabaceae	Enterolobium	contortisiliquum	(Vell.) Morong	orelha-de-nego, tamboril, timbaúba	PISF	matrix region	Ceará|Milagres	-7.349111111	-38.86966667	330	R. Fartes	22/08/2014	Dry and Wet	4151	1292.6	0	644.63	1551.28	3.6	98	PY - mechanically scarified	Coleta realizada em 2 árvores.	Plastic bag	NA	NA	NA	NA	22/01/2015
717	Caryophyllales	Polygonaceae	Triplaris	gardneriana	Wedd.	pajeú, pau-novateiro	PISF	matrix region	Paraíba|Bonito de Santa Fé	-7.278111111	-38.53480556	640	R. Fartes	22/08/2014	Dry	1850	804.9	0	NA	NA	9.84	50	ND	Coleta realizada em 2 árvores.	Plastic bag	NA	NA	NA	NA	28/01/2015
718	Sapindales	Anacardiaceae	Astronium	urundeuva	(M. Allemão) Engl.	aroeira	PISF	matrix region	Ceará|Brejo Santo	-7.520583333	-38.96880556	363	R. Fartes	14/10/2014	Dry and Wet	10150	6100	0	14.54	68775.79	9.87	97	ND	Coleta realizada em 5 árvores.	Plastic bag	NA	NA	NA	NA	09/02/2015
719	Fabales	Fabaceae	Enterolobium	contortisiliquum	(Vell.) Morong	orelha-de-nego, tamboril, timbaúba	PISF	matrix region	Ceará|Brejo Santo	-7.567527778	-38.90533333	371	C. Correia	12/09/2014	Dry and Wet	37950	4300	0	877.3	1139.86	4.73	94	PY - mechanically scarified	Coleta realizada em 1 árvore.	Plastic bag	NA	NA	NA	NA	09/02/2015
720	Sapindales	Anacardiaceae	Astronium	urundeuva	(M. Allemão) Engl.	aroeira	PISF	matrix region	Ceará|Brejo Santo	-7.545388889	-38.93505556	401	R. Fartes	10/10/2014	Dry and Wet	1800	1276.5	0	12.559	79624.17	10.28	94	ND	Coleta realizada em 4 árvores.	Plastic bag	NA	NA	NA	NA	06/02/2015
721	Sapindales	Anacardiaceae	Astronium	urundeuva	(M. Allemão) Engl.	aroeira	PISF	matrix region	Pernambuco|Custódia	-8.195555556	-37.76775	558	F.F.S. Silva	09/09/2014	Dry and Wet	9900	6400	0	12.37	80840.74	9.58	84	ND	NA	Plastic bag	NA	NA	NA	NA	09/02/2015
722	Caryophyllales	Cactaceae	Cereus	jamacaru	DC.	mandacaru	PISF	matrix region	Paraíba|São José de Piranhas	-6.997123868	-38.47730804	345	F.F.S. Silva	20/01/2015	Dry and Wet	10000	182.72	0	3.1	322580.65	8.64	91	ND	NA	Plastic bag	NA	NA	NA	NA	06/02/2015
724	Caryophyllales	Cactaceae	Cereus	jamacaru	DC.	mandacaru	PISF	matrix region	Pernambuco|Salgueiro	-8.190586465	-39.30118597	388	F.F.S. Silva	15/01/2015	Dry and Wet	13400	290.7	0	3.21	311526.48	10.14	86	ND	NA	Plastic bag	NA	NA	NA	NA	06/02/2015
725	Caryophyllales	Cactaceae	Cereus	jamacaru	DC.	mandacaru	PISF	matrix region	Pernambuco|Serrita	-7.949231421	-39.38471666	452	F.F.S. Silva	16/01/2015	Dry and Wet	13300	300.3	0	3.29	303951.37	12	92	ND	NA	Plastic bag	NA	NA	NA	NA	06/02/2015
726	Gentianales	Rubiaceae	Genipa	americana	L.	jenipapo	PISF	matrix region	Paraíba|Cajazeiras	-6.998954011	-38.54081589	336	F.F.S. Silva	21/01/2015	Wet	800	103.78	0	71.56	13974.29	5.06	58	PY - mechanically scarified	NA	Plastic bag	NA	NA	NA	NA	19/02/2015
727	Poales	Bromeliaceae	Dyckia	spectabilis	Mart. ex Schult. & Schult.f.	macambira-de-flecha, macambira	PISF	matrix region	Pernambuco|Iguaraci	-7.864194444	-37.29783333	783	E.A. Athayde	18/09/2014	Dry	1200	183.99	0	0.439	2277904.33	5.67	89	ND	NA	Plastic bag	NA	NA	NA	NA	27/02/2015
728	Fabales	Fabaceae	Senna	pendula	(Humb.& Bonpl.ex Willd.) H.S.Irwin & Barneby	canafistula	PISF	matrix region	Pernambuco|Arcoverde	-8.46325	-37.05269444	758	A.C.P. Oliveira	31/01/2014	Wet	730	221.432	0	26.61	37579.86	7.92	82	PY - mechanically scarified	Frutos coletados na matriz. Tratamento pré germinativo 30 min Ácido sulfúrico.	Plastic bag	NA	NA	NA	NA	27/02/2015
731	Fabales	Fabaceae	Hymenaea	courbaril	L.	jatobá	PISF	matrix region	Ceará|Brejo Santo	-7.553833333	-38.84747222	370	C. Correia	24/09/2014	Dry and Wet	37000	2478.1	0	2349.3	425.66	4.82	85	PY - mechanically scarified	Coleta no chão em 2 matrizes. Árvore com cerca de 6m.	Plastic bag	NA	NA	NA	NA	29/04/2015
732	Sapindales	Sapindaceae	Sapindus	saponaria	L.	saboneteira	PISF	matrix	Ceará|Brejo Santo	-7.614972222	-38.89988889	396	R. Fartes	17/10/2014	Dry and Wet	41100	7420	0	1097.58	911.1	8.54	82	PY - mechanically scarified	Coleta na árvore. Tratamento: desponte com alicate e embebição por 48hs. 25°C.	Plastic bag	NA	NA	NA	NA	04/05/2015
733	Caryophyllales	Cactaceae	Cereus	jamacaru	DC.	mandacaru	PISF	matrix region	Pernambuco|Sertânia	-8.045522647	-37.32537684	580	E.A. Athayde	08/04/2015	Dry and Wet	21400	530.74	0	2.759	362450.16	12.79	96	ND	NA	Plastic bag	NA	NA	NA	NA	04/05/2015
736	Rosales	Rhamnaceae	Sarcomphalus	joazeiro	(Mart.)Hauenshild	juazeiro	PISF	matrix region	Pernambuco|Salgueiro	-8.067341557	-39.18105629	519	E.A. Athayde	30/04/2015	Dry and Wet	19500	1874.1	0	NA	27092.93	13.97	64	PD - removal partial or total of the endocarp	*endocarpo removido para o peso de mil	Plastic bag	NA	NA	NA	NA	25/05/2015
737	Rosales	Rhamnaceae	Sarcomphalus	joazeiro	(Mart.)Hauenshild	juazeiro	PISF	matrix region	Pernambuco|Custódia	-8.11985169	-37.62625553	535	E.A. Athayde	22/04/2015	Dry and Wet	16100	1038	0	291.35	3432.3	10.47	65	PD - removal partial or total of the endocarp	NA	Plastic bag	NA	NA	NA	NA	25/05/2015
738	Fabales	Fabaceae	Enterolobium	contortisiliquum	(Vell.) Morong	orelha-de-nego, tamboril, timbaúba	PISF	matrix	Ceará|Brejo Santo	-7.557138889	-38.84183333	375	J.E. Santos	18/09/2014	Dry and Wet	215490	43400	0	614.16	1628.24	NA	100	PY - mechanically scarified	NA	Plastic drum	NA	NA	NA	NA	10/07/2015
739	Fabales	Fabaceae	Libidibia	ferrea	(Mart. ex Tul.) L.P.Queiroz	pau-ferro, jucá	PISF	matrix	Pernambuco|Sertânia	-8.104240453	-37.28847101	548	E.A. Athayde	07/04/2015	Dry and Wet	32200	1542	0	136.92	7303.53	7.34	83	PY - mechanically scarified	NA	Plastic bag	NA	NA	NA	NA	25/05/2015
740	Rosales	Rhamnaceae	Sarcomphalus	joazeiro	(Mart.)Hauenshild	juazeiro	PISF	matrix region	Pernambuco|Sertânia	-8.080666869	-37.27506182	551	E.A. Athayde	08/04/2015	Dry and Wet	39000	4230	0	282.04	3545.6	10.41	76	PD - removal partial or total of the endocarp	NA	Plastic bag	NA	NA	NA	NA	25/05/2015
741	Fabales	Fabaceae	Erythrina	velutina	Willd.	mulungú	PISF	matrix	Pernambuco|Serrita	-7.989169397	-39.42802794	432	E.A. Athayde	05/05/2015	Dry and Wet	480	365.58	0	558.12	1791.73	NA	91	PY - mechanically scarified	NA	Plastic bag	NA	NA	NA	NA	25/05/2015
743	Rosales	Rhamnaceae	Sarcomphalus	joazeiro	(Mart.)Hauenshild	juazeiro	PISF	matrix	Ceará|Brejo Santo	-7.552538853	-38.84231682	397	J.E. Santos	06/05/2015	Dry and Wet	96000	6600	0	NA	25960.54	13.99	93	PD - removal partial or total of the endocarp	*endocarpo removido para o peso de mil	Plastic bag	NA	NA	NA	NA	11/06/2015
744	Fabales	Fabaceae	Libidibia	ferrea	(Mart. ex Tul.) L.P.Queiroz	pau-ferro, jucá	PISF	matrix	Ceará|Brejo Santo	-7.580857803	-38.8910967	424	J.E. Santos	06/05/2015	Dry and Wet	7100	1171.2	0	142.74	7005.74	12.54	88	PY - mechanically scarified	NA	Plastic bag	NA	NA	NA	NA	11/06/2015
745	Poales	Bromeliaceae	Bromelia	laciniosa	Mart. ex Schult. & Schult.f.	macambira-de-cachorro, macambira	PISF	matrix region	Pernambuco|Serrita	-7.966557746	-39.39916881	445	E.A. Athayde	28/04/2015	Wet	1650	140.2	0	36.162	27653.34	12.84	0	NA	NA	Plastic bag	NA	NA	NA	NA	11/06/2015
746	Fabales	Fabaceae	Libidibia	ferrea	(Mart. ex Tul.) L.P.Queiroz	pau-ferro, jucá	PISF	matrix	Pernambuco|Custódia	-8.137680353	-37.72194728	566	E.A. Athayde	23/04/2015	Dry and Wet	25200	977.8	0	179.391	5574.42	8.6	89	PY - mechanically scarified	NA	Plastic bag	NA	NA	NA	NA	11/06/2015
748	Sapindales	Anacardiaceae	Spondias	tuberosa	Arruda	umbu	PISF	matrix	Pernambuco|Floresta	-8.544111111	-37.93027778	498	E.A. Athayde	24/03/2015	Wet	7400	597.8	0	1204.9	829.94	18.68	57	PD - removal partial or total of the endocarp	NA	Plastic bag	NA	NA	NA	NA	11/06/2015
749	Sapindales	Anacardiaceae	Spondias	tuberosa	Arruda	umbu	PISF	matrix	Pernambuco|Ibimirim	-8.63486111	-37.4863333	486	E.A. Athayde	11/03/2015	Wet	17000	899.8	0	1756.2	569.41	11.46	8	PD - removal partial or total of the endocarp	NA	Plastic bag	NA	NA	NA	NA	11/06/2015
752	Poales	Bromeliaceae	Bromelia	laciniosa	Mart. ex Schult. & Schult.f.	macambira-de-cachorro, macambira	PISF	matrix	Pernambuco|Terra Nova	-8.106861111	-39.31302778	456	D.G. Oliveira	03/04/2014	Wet	2060	143.65	0	39.46	25342.12	10.29	0	NA	NA	Plastic bag	NA	NA	NA	NA	12/06/2015
753	Sapindales	Anacardiaceae	Schinopsis	brasiliensis	Engl.	baraúna	PISF	matrix	Pernambuco|Floresta	-8.48772222	-38.4613055	351	E.A. Athayde	30/03/2015	Dry and Wet	2300	788.8	0	205.71	4861.21	8.91	20	PD - removal partial or total of the endocarp	NA	Plastic bag	NA	NA	NA	NA	12/06/2015
754	Rosales	Rhamnaceae	Sarcomphalus	joazeiro	(Mart.)Hauenshild	juazeiro	PISF	matrix region	Paraíba|Cajazeiras	-6.969982872	-38.53381908	328	E.A. Athayde	14/05/2015	Dry and Wet	39400	6200	0	396.42	2522.58	16.36	20	PD - removal partial or total of the endocarp	NA	Plastic bag	NA	NA	NA	NA	12/06/2015
755	Fabales	Fabaceae	Pterogyne	nitens	Tul.	amendoim-bravo, amendoim-do-campo, amendoim	PISF	matrix	Ceará|Brejo Santo	-7.55175	-38.96240833	375	J.E. Santos	27/06/2014	Dry and Wet	28600	28600	0	NA	NA	7.54	78	PY - mechanically scarified	NA	Plastic bag	NA	NA	NA	NA	12/06/2015
756	Fabales	Fabaceae	Enterolobium	contortisiliquum	(Vell.) Morong	orelha-de-nego, tamboril, timbaúba	PISF	matrix	Pernambuco|São José do Belmonte	-7.77425	-38.93056667	587	D.G. Oliveira	25/09/2014	Dry and Wet	25000	5300	0	533.18	1875.54	4.54	100	PY - mechanically scarified	NA	Plastic bag	NA	NA	NA	NA	13/07/2016
758	Fabales	Fabaceae	Anadenanthera	colubrina	(Vell.) Brenan	angico	PISF	matrix	Ceará|Barro	-7.092273474	-38.71592769	323	R. Fartes	02/07/2015	Dry	7000	518.7	0	127.42	7848.06	NA	100	ND	NA	Plastic bag	NA	NA	NA	NA	13/07/2016
759	Caryophyllales	Cactaceae	Cereus	jamacaru	DC.	mandacaru	PISF	matrix region	Pernambuco|Serrita	-7.985083262	-39.38900581	436	E.A. Athayde	09/06/2015	Dry and Wet	1343	36.16	0	3.162	316255.53	4.69	88	ND	NA	Plastic bag	NA	NA	NA	NA	13/07/2016
760	Poales	Bromeliaceae	Dyckia	spectabilis	Mart. ex Schult. & Schult.f.	macambira-de-flecha, macambira	PISF	matrix region	Pernambuco|Serrita	-7.981841365	-39.41149685	430	E.A. Athayde	11/06/2015	Dry	1120	29.843	0	0.357	2801120.45	NA	82	ND	NA	Plastic bag	NA	NA	NA	NA	13/07/2016
761	Caryophyllales	Cactaceae	Cereus	jamacaru	DC.	mandacaru	PISF	matrix	Pernambuco|Floresta	-8.487332773	-38.46149545	400	E.A. Athayde	22/06/2015	Dry and Wet	924	27.673	0	2.683	372717.11	3.55	91	ND	NA	Plastic bag	NA	NA	NA	NA	13/07/2016
764	Fabales	Fabaceae	Senna	spectabilis	(DC.) H.S.Irwin & Barneby	canafístula, quebra-machado, quebra-faca	PISF	matrix region	Ceará|Missão Velha	-7.462616015	-39.09055751	753	E.T.S. Filho	08/07/2015	Dry	4400	502.98	0	36.137	27672.47	8.27	61	PY - mechanically scarified	NA	Plastic bag	NA	NA	NA	NA	21/08/2015
765	Fabales	Fabaceae	Senna	trachypus	(Benth.) H.S.Irwin & Barneby	canafístula, quebra-machado, quebra-faca	PISF	deforested area	Ceará|Brejo Santo	-7.575597339	-39.01923667	448	D.G. Oliveira	06/07/2015	Dry	279	52.97	0	4.829	207082.21	4.13	54	PY - mechanically scarified	NA	Plastic bag	NA	NA	NA	NA	21/08/2015
766	Fabales	Fabaceae	Senna	trachypus	(Benth.) H.S.Irwin & Barneby	canafístula, quebra-machado, quebra-faca	PISF	deforested area	Ceará|Brejo Santo	-7.582544834	-39.00679006	466	D.G. Oliveira	20/07/2015	Dry	300	59.64	0	5.351	186880.96	3.83	44	PY - mechanically scarified	NA	Plastic bag	NA	NA	NA	NA	21/08/2015
767	Fabales	Fabaceae	Mimosa	ophthalmocentra	Mart. ex Benth.	jurema-vermelha	PISF	matrix region	Pernambuco|Floresta	-8.48464579	-38.41099509	400	E.A. Athayde	23/06/2015	Dry	216	17.97	0	8.581	116536.53	4.23	91	PY - mechanically scarified	NA	Plastic bag	NA	NA	NA	NA	21/08/2015
768	Fabales	Fabaceae	Mimosa	tenuiflora	(Willd.) Poir.	jurema-preta	PISF	matrix region	Ceará|Barro	-7.088485288	-38.73463847	303	C. Correia	02/07/2015	Dry and Wet	4600	956.05	0	9.781	102239.03	7.06	72	PY - mechanically scarified	NA	Plastic bag	NA	NA	NA	NA	21/08/2015
769	Fabales	Fabaceae	Pterogyne	nitens	Tul.	amendoim-bravo, amendoim-do-campo, amendoim	PISF	matrix region	Ceará|Brejo Santo	-7.437269139	-38.97312973	385	E.T.S. Filho	06/07/2015	Dry and Wet	6700	2351.45	0	79.5	12578.62	5.71	80	PY - mechanically scarified	NA	Plastic bag	NA	NA	NA	NA	21/08/2015
771	Fabales	Fabaceae	Amburana	cearensis	(Allemão) A.C.Sm.	amburana-de-cheiro, cumaru, umburana-de-cheiro	PISF	matrix region	Pernambuco|Serrita	-7.951891654	-39.36364203	461	C.T. Vasconcelos	03/08/2015	Dry	14500	2311.6	0	423.1	2363.51	11.8	83	ND	NA	Plastic bag	NA	NA	NA	NA	11/09/2015
772	Fabales	Fabaceae	Anadenanthera	colubrina	(Vell.) Brenan	angico	PISF	matrix region	Pernambuco|Terra Nova	-8.14417361	-39.29030348	398	C.T. Vasconcelos	13/08/2015	Dry	24500	2770.5	0	130.45	7665.77	NA	87	ND	NA	Plastic bag	90,91,71,76,69,89	NA,NA,10.38,10.19,10.22,10.12	99,713,891,588,188,600,000,000	04/06/2018,01/07/2019,16/01/2020,09/11/2020,01/06/2021,20/12/2021	11/09/2015
773	Fabales	Fabaceae	Amburana	cearensis	(Allemão) A.C.Sm.	amburana-de-cheiro, cumaru, umburana-de-cheiro	PISF	matrix region	Pernambuco|Salgueiro	-8.125481509	-39.20893117	428	C.T. Vasconcelos	14/08/2015	Dry	2000	468.87	0	513.59	1947.08	16.9	93	ND	NA	Plastic bag	NA	NA	NA	NA	11/09/2015
774	Fabales	Fabaceae	Libidibia	ferrea	(Mart. ex Tul.) L.P.Queiroz	pau-ferro, jucá	PISF	matrix region	Ceará|Mauriti	-7.333388791	-38.66381688	421	R. Fartes	02/07/2015	Dry and Wet	15700	1032.3	0	117.56	8506.29	8.9	49	PY - mechanically scarified	NA	Plastic bag	NA	NA	NA	NA	11/09/2015
776	Fabales	Fabaceae	Amburana	cearensis	(Allemão) A.C.Sm.	amburana-de-cheiro, cumaru, umburana-de-cheiro	PISF	matrix region	Pernambuco|Serrita	-7.982428435	-39.4123776	369	J.E. Santos	07/08/2015	Dry	7500	493	0	501.82	1992.75	16.21	80	ND	NA	Plastic bag	NA	NA	NA	NA	15/09/2015
777	Fabales	Fabaceae	Amburana	cearensis	(Allemão) A.C.Sm.	amburana-de-cheiro, cumaru, umburana-de-cheiro	PISF	matrix region	Pernambuco|Serrita	-7.951935663	-39.35458697	463	C. Correia	27/08/2015	Dry	7000	4391	0	458.9	2179.12	10.24	83	ND	NA	Plastic bag	NA	NA	NA	NA	15/09/2015
778	Fabales	Fabaceae	Amburana	cearensis	(Allemão) A.C.Sm.	amburana-de-cheiro, cumaru, umburana-de-cheiro	PISF	matrix	Pernambuco|Serrita	-7.999705921	-39.37339376	416	R. Fartes	18/08/2015	Dry	21766	3298	0	526.85	1898.07	10.31	78	ND	NA	Plastic bag	NA	NA	NA	NA	15/09/2015
779	Fabales	Fabaceae	Amburana	cearensis	(Allemão) A.C.Sm.	amburana-de-cheiro, cumaru, umburana-de-cheiro	PISF	matrix region	Pernambuco|Salgueiro	-8.116546546	-39.18630662	422	D.G. Oliveira	26/08/2015	Dry	119300	30508.1	0	454.16	2201.87	14.72	80	ND	NA	Plastic bag	84	NA	964	06/05/2018	15/09/2015
780	Fabales	Fabaceae	Anadenanthera	colubrina	(Vell.) Brenan	angico	PISF	matrix region	Ceará|Jati	-7.744875359	-39.05558345	466	R. Fartes	20/08/2015	Dry	36205	2733.3	0	122.88	8138.02	6.94	93	ND	Coleta realizada povoado Vila Balança	Plastic bag	93,93,94,96,93,96	NA,NA,9.35,8.76,7.63,8.54	99,113,831,582,188,000,000,000	04/06/2018,01/07/2019,16/01/2020,09/11/2020,01/06/2021,20/12/2021	17/09/2015
781	Fabales	Fabaceae	Amburana	cearensis	(Allemão) A.C.Sm.	amburana-de-cheiro, cumaru, umburana-de-cheiro	PISF	matrix region	Pernambuco|Serrita	-7.952210009	-39.36161897	450	J.E. Santos	18/08/2015	Dry	65900	10735.5	0	461.84	2165.25	10.21	76	ND	NA	Plastic bag	NA	NA	NA	NA	17/09/2015
782	Fabales	Fabaceae	Amburana	cearensis	(Allemão) A.C.Sm.	amburana-de-cheiro, cumaru, umburana-de-cheiro	PISF	matrix region	Pernambuco|Serrita	-7.951437189	-39.35572977	465	R. Fartes	10/08/2015	Dry	37400	6333.9	0	434.61	2300.91	11.14	90	ND	NA	Plastic bag	NA	NA	NA	NA	17/09/2015
783	Gentianales	Apocynaceae	Aspidosperma	pyrifolium	Mart.	pereiro	PISF	matrix region	Pernambuco|Serrita	-7.980964563	-39.4108971	435	E.A. Athayde	02/09/2015	Dry	2200	150.98	0	110.43	9055.51	6.26	80	ND	NA	Plastic bag	NA	NA	NA	NA	17/09/2015
784	Fabales	Fabaceae	Anadenanthera	colubrina	(Vell.) Brenan	angico	PISF	matrix region	Pernambuco|Floresta	-8.490117116	-38.41045073	397	E.A. Athayde	25/08/2015	Dry	26600	1951.9	0	109.58	9125.75	7.28	95	ND	NA	Plastic bag	96,76	NA	9,911,383	04/06/2018,01/07/2019	17/09/2015
785	Fabales	Fabaceae	Anadenanthera	colubrina	(Vell.) Brenan	angico	PISF	matrix region	Pernambuco|Serrita	-8.001614294	-39.25472984	463	J.E. Santos	19/08/2015	Dry	55700	3857.6	0	114.507	8733.09	7.27	93	ND	NA	Plastic bag	93,48,71,96,93,69	NA,8,9.45,8.62,10.05,9.42	99,115,181,880,208,400,000,000	04/06/2018,13/11/2019,09/11/2020,01/06/2021,20/12/2021,21/12/2022	17/09/2015
786	Fabales	Fabaceae	Anadenanthera	colubrina	(Vell.) Brenan	angico	PISF	matrix region	Paraíba|Cajazeiras	-6.993400623	-38.58030319	380	E.A. Athayde	19/08/2015	Dry	13000	518.2	0	118.45	8442.38	6.19	99	ND	NA	Plastic bag	NA	NA	NA	NA	18/09/2015
787	Fabales	Fabaceae	Anadenanthera	colubrina	(Vell.) Brenan	angico	PISF	matrix region	Pernambuco|Serrita	-7.971084803	-39.27060812	463	C. Correia	27/08/2015	Dry	9600	1543.88	0	135.09	7402.47	6.28	81	ND	NA	Plastic bag	83,90,74,96,100	NA,NA,8.95,9.95,9.56	9,901,382,158,118,790,000	04/06/2018,01/07/2019,16/01/2020,09/11/2020,01/06/2021	18/09/2015
788	Fabales	Fabaceae	Hymenaea	courbaril	L.	jatobá	PISF	deforested area	Ceará|Brejo Santo	-7.554194208	-38.84228902	385	J.E. Santos	22/09/2015	Dry and Wet	62000	7514.9	0	2411.164	414.74	10.67	74	PY - mechanically scarified	NA	Plastic bag	NA	NA	NA	NA	13/10/2015
789	Fabales	Fabaceae	Anadenanthera	colubrina	(Vell.) Brenan	angico	PISF	deforested area	Pernambuco|Sertânia	-8.085615908	-37.38425735	549	C. Correia	09/09/2015	Dry	4900	4648.7	0	121.93	8201.43	6.21	96	ND	NA	Plastic bag	NA	NA	NA	NA	13/10/2015
790	Fabales	Fabaceae	Pityrocarpa	moniliformis	(Benth.) Luckow & R.W.Jobson	angico-de-bezerro, canzenzo, quipembe, casqueiro	PISF	matrix region	Ceará|Milagres	-7.406322744	-38.96303671	279	R. Fartes	20/08/2015	Dry and Wet	9150	1075.5	0	38.77	25793.14	9.39	81	PY - mechanically scarified	NA	Plastic bag	NA	NA	NA	NA	15/10/2015
791	Solanales	Convolvulaceae	Ipomoea	asarifolia	(Desr.) Roem. & Schult.	salsa, jetirana, salsa-brava	PISF	deforested area	Ceará|Brejo Santo	-7.596331267	-38.87704088	328	R. Fartes	19/08/2015	Dry	6685	2272.7	0	58.729	17027.36	6.86	54	PY - mechanically scarified	NA	Plastic bag	NA	NA	NA	NA	15/10/2015
792	Fabales	Fabaceae	Senna	uniflora	(Mill.) H.S.Irwin & Barneby	mata-pasto-cabeludo	PRAD	deforested area	Paraíba|São José de Piranhas	-7.109953723	-38.64415881	401	C. Correia	19/08/2015	Dry and Wet	8100	1681	0	14.164	70601.52	5.98	81	PY - mechanically scarified	NA	Plastic bag	NA	NA	NA	NA	15/10/2015
793	Fabales	Fabaceae	Senna	uniflora	(Mill.) H.S.Irwin & Barneby	mata-pasto-cabeludo	PRAD	deforested area	Paraíba|São José de Piranhas	-7.080936855	-38.64668032	326	R. Fartes	25/08/2015	Dry and Wet	17310	4433	0	16.467	60727.52	6.18	78	PY - mechanically scarified	NA	Plastic bag	NA	NA	NA	NA	15/10/2015
794	Fabales	Fabaceae	Pityrocarpa	moniliformis	(Benth.) Luckow & R.W.Jobson	angico-de-bezerro, canzenzo, quipembe, casqueiro	PISF	matrix region	Ceará|Abaiara	-7.412058172	-38.96807469	410	R. Fartes	02/10/2015	Dry and Wet	13170	2502.11	0	37.206	26877.39	12.94	80	PY - mechanically scarified	NA	Plastic bag	NA	NA	NA	NA	15/10/2015
795	Sapindales	Anacardiaceae	Astronium	graveolens	Jacq.	aroeirão, gonçalo-alves, guaritá	PISF	matrix	Paraíba|São José de Piranhas	-7.118784995	-38.5924881	339	C. Correia	06/10/2015	Dry and Wet	1698	298.3	0	32.901	30394.21	5.55	100	ND	NA	Plastic bag	NA	NA	NA	NA	21/10/2015
796	Fabales	Fabaceae	Anadenanthera	colubrina	(Vell.) Brenan	angico	PISF	deforested area	Pernambuco|Custódia	-8.172793728	-37.61959484	518	D.G. Oliveira	08/10/2015	Dry	6400	5225.1	0	134.59	7429.97	7.19	86	ND	NA	Plastic bag	NA	NA	NA	NA	21/10/2015
797	Poales	Bromeliaceae	Dyckia	spectabilis	Mart. ex Schult. & Schult.f.	macambira-de-flecha, macambira	PISF	matrix region	Pernambuco|Floresta	-8.447561642	-38.38157332	414	C. Correia	24/09/2015	Dry	750	48.98	0	0.4257	2349072.12	NA	55	ND	NA	Plastic bag	NA	NA	NA	NA	21/10/2015
799	Fabales	Fabaceae	Senna	spectabilis	(DC.) H.S.Irwin & Barneby	canafístula, quebra-machado, quebra-faca	PISF	matrix region	Ceará|Missão Velha	-7.462534597	-39.09058469	921	R. Fartes	28/09/2015	Dry	6320	540.91	0	31.651	31594.58	5.17	34	PY - mechanically scarified	NA	Plastic bag	NA	NA	NA	NA	23/10/2015
800	Gentianales	Apocynaceae	Aspidosperma	pyrifolium	Mart.	pereiro	PISF	matrix region	Pernambuco|Serrita	-7.953520837	-39.42894358	444	E.A. Athayde	07/10/2015	Dry	4166	261.94	0	112.8	8865.25	5.43	81	ND	NA	Plastic bag	NA	NA	NA	NA	23/10/2015
801	Fabales	Fabaceae	Anadenanthera	colubrina	(Vell.) Brenan	angico	PISF	matrix region	Pernambuco|Floresta	-8.487540335	-38.41111787	407	E.A. Athayde	23/09/2015	Dry	12190	975.08	0	109.16	9160.86	6.18	97	ND	NA	Plastic bag	80,79,89,88,91	NA,NA,10.40,10.25,12.98	9,261,347,154,618,440,000	06/05/2018,01/07/2019,16/01/2020,09/11/2020,01/06/2021	23/10/2015
802	Solanales	Convolvulaceae	Ipomoea	asarifolia	(Desr.) Roem. & Schult.	salsa, jetirana, salsa-brava	PISF	matrix region	Pernambuco|Sertânia	-8.044982782	-37.3127694	606	C. Correia	09/09/2015	Dry	8000	3620.4	0	63.89	15651.9	5.96	100	PY - mechanically scarified	NA	Plastic bag	NA	NA	NA	NA	28/10/2015
803	Fabales	Fabaceae	Anadenanthera	colubrina	(Vell.) Brenan	angico	PISF	matrix region	Pernambuco|Sertânia	-8.076888004	-37.38137975	544	D.G. Oliveira	07/10/2015	Dry	2920	1827.98	0	172.94	5782.35	8.67	73	ND	NA	Plastic bag	77,52,85	NA,NA,10.75	95,013,421,541	04/06/2018,01/07/2019,16/01/2020	28/10/2015
804	Gentianales	Apocynaceae	Aspidosperma	pyrifolium	Mart.	pereiro	PISF	deforested area	Pernambuco|Cabrobó	-8.539223963	-39.47600762	278	D.G. Oliveira	15/10/2015	Dry	2360	249.23	0	94.75	10554.09	2.57	80	ND	NA	Plastic bag	NA	NA	NA	NA	28/10/2015
805	Gentianales	Apocynaceae	Aspidosperma	pyrifolium	Mart.	pereiro	PISF	matrix region	Pernambuco|Orocó	-8.553687441	-39.48289523	325	J.E. Santos	15/10/2015	Dry	5455	504.2	0	109.89	9100.01	7.94	85	ND	NA	Plastic bag	NA	NA	NA	NA	28/10/2015
806	Fabales	Fabaceae	Senna	uniflora	(Mill.) H.S.Irwin & Barneby	mata-pasto-cabeludo	PRAD	deforested area	Paraíba|São José de Piranhas	-7.090551039	-38.64476232	350	R. Fartes	21/07/2015	Dry and Wet	17200	2888.1	0	14.196	70442.38	5.6	64	PY - mechanically scarified	NA	Plastic bag	NA	NA	NA	NA	04/11/2015
807	Fabales	Fabaceae	Senna	uniflora	(Mill.) H.S.Irwin & Barneby	mata-pasto-cabeludo	PRAD	deforested area	Paraíba|São José de Piranhas	-7.082277205	-38.648762	356	D.G. Oliveira	22/07/2015	Dry and Wet	11400	2245.7	0	14.65	68259.39	6.18	76	PY - mechanically scarified	NA	Plastic bag	NA	NA	NA	NA	04/11/2015
808	Fabales	Fabaceae	Senna	uniflora	(Mill.) H.S.Irwin & Barneby	mata-pasto-cabeludo	PRAD	deforested area	Paraíba|São José de Piranhas	-7.088814504	-38.64508964	533	C. Correia	23/07/2015	Dry and Wet	4000	753.1	0	13.626	73389.11	7.61	65	PY - mechanically scarified	NA	Plastic bag	NA	NA	NA	NA	04/11/2015
809	Fabales	Fabaceae	Senna	uniflora	(Mill.) H.S.Irwin & Barneby	mata-pasto-cabeludo	PRAD	deforested area	Paraíba|São José de Piranhas	-7.078897491	-38.65330119	397	D.G. Oliveira	28/07/2015	Dry and Wet	12700	3048.6	0	14.619	68404.13	6.49	74	PY - mechanically scarified	NA	Plastic bag	NA	NA	NA	NA	04/11/2015
811	Fabales	Fabaceae	Pityrocarpa	moniliformis	(Benth.) Luckow & R.W.Jobson	angico-de-bezerro, canzenzo, quipembe, casqueiro	PISF	matrix	Ceará|Mauriti	-7.488917466	-38.75666258	448	J.E. Santos	24/09/2015	Dry and Wet	13970	2680	0	37.272	26829.79	6.81	62	PY - mechanically scarified	NA	Plastic bag	NA	NA	NA	NA	04/11/2015
812	Fabales	Fabaceae	Pityrocarpa	moniliformis	(Benth.) Luckow & R.W.Jobson	angico-de-bezerro, canzenzo, quipembe, casqueiro	PISF	matrix region	Ceará|Abaiara	-7.412058172	-38.96807469	412	R. Fartes	14/09/2015	Dry and Wet	18925	2978.6	0	32.974	30326.92	6.3	88	PY - mechanically scarified	NA	Plastic bag	60	NA	914	06/05/2018	04/11/2015
813	Fabales	Fabaceae	Senna	uniflora	(Mill.) H.S.Irwin & Barneby	mata-pasto-cabeludo	PRAD	deforested area	Paraíba|São José de Piranhas	-7.077910738	-38.6403712	324	R. Fartes	15/09/2015	Dry and Wet	11190	2423	0	14.191	70467.2	4.6	77	PY - mechanically scarified	NA	Plastic bag	NA	NA	NA	NA	11/11/2015
814	Solanales	Convolvulaceae	Ipomoea	asarifolia	(Desr.) Roem. & Schult.	salsa, jetirana, salsa-brava	PISF	deforested area	Ceará|Mauriti	-7.503037163	-38.7555399	397	R. Fartes	15/10/2015	Dry	4038	1994.7	0	58.108	17209.33	6.94	81	PY - mechanically scarified	NA	Plastic bag	94,87	NA,9.88	9,151,463	14/05/2018,13/11/2019	11/11/2015
815	Fabales	Fabaceae	Senna	uniflora	(Mill.) H.S.Irwin & Barneby	mata-pasto-cabeludo	PRAD	deforested area	Paraíba|São José de Piranhas	-7.084493191	-38.6484615	403	C. Correia	04/08/2015	Dry and Wet	6500	1389.6	0	13.867	72113.65	6.04	73	PY - mechanically scarified	NA	Plastic bag	NA	NA	NA	NA	11/11/2015
816	Fabales	Fabaceae	Senna	uniflora	(Mill.) H.S.Irwin & Barneby	mata-pasto-cabeludo	PRAD	deforested area	Paraíba|São José de Piranhas	-7.078853568	-38.65505792	322	R. Fartes	28/07/2015	Dry and Wet	12615	3326.4	0	15.394	64960.37	4.16	82	PY - mechanically scarified	NA	Plastic bag	NA	NA	NA	NA	11/11/2015
817	Malvales	Malvaceae	Sida	galheirensis	Ulbr.	canela-de-siriema, canela-de-ema	PISF	deforested area	Ceará|Brejo Santo	-7.596531832	-38.88267973	340	R. Fartes	19/08/2015	Dry and Wet	7568	2718.5	0	2.57	389105.06	NA	12	PY - mechanically scarified	NA	Plastic bag	NA	NA	NA	NA	11/12/2015
818	Malvales	Malvaceae	Sida	galheirensis	Ulbr.	canela-de-siriema, canela-de-ema	PISF	deforested area	Ceará|Brejo Santo	-7.598849372	-38.88969604	307	R. Fartes	19/10/2015	Dry and Wet	4598	1960.85	0	2.97	336700.34	4.33	25	PY - mechanically scarified	NA	Plastic bag	NA	NA	NA	NA	11/12/2015
819	Malvales	Malvaceae	Sida	galheirensis	Ulbr.	canela-de-siriema, canela-de-ema	PISF	deforested area	Ceará|Brejo Santo	-7.597970955	-38.88588863	381	R. Fartes	15/10/2015	Dry and Wet	6190	3376.06	0	2.75	363636.36	2.17	17	PY - mechanically scarified	NA	Plastic bag	NA	NA	NA	NA	11/12/2015
820	Malvales	Malvaceae	Sida	galheirensis	Ulbr.	canela-de-siriema, canela-de-ema	PISF	deforested area	Ceará|Brejo Santo	-7.597780177	-38.88281537	399	C. Correia	07/10/2015	Dry and Wet	5922	2831.07	0	3.13	319488.82	NA	19	PY - mechanically scarified	NA	Plastic bag	NA	NA	NA	NA	11/12/2015
821	Malvales	Malvaceae	Sida	galheirensis	Ulbr.	canela-de-siriema, canela-de-ema	PISF	deforested area	Ceará|Mauriti	-7.510242236	-38.78164902	379	R. Fartes	17/09/2015	Dry and Wet	4460	3876.02	0	2.41	414937.76	NA	27	PY - mechanically scarified	NA	Plastic bag	NA	NA	NA	NA	11/12/2015
822	Malvales	Malvaceae	Sida	galheirensis	Ulbr.	canela-de-siriema, canela-de-ema	PISF	matrix	Ceará|Brejo Santo	-7.595229221	-38.88257129	349	R. Fartes	27/07/2015	Dry and Wet	11612	2589.82	0	2.58	387596.9	2.05	29	PY - mechanically scarified	NA	Plastic bag	NA	NA	NA	NA	11/12/2015
823	Malvales	Malvaceae	Sida	galheirensis	Ulbr.	canela-de-siriema, canela-de-ema	PISF	deforested area	Ceará|Brejo Santo	-7.596930119	-38.88370405	430	R. Fartes	30/09/2015	Dry and Wet	7985	2900.7	0	2.51	398406.37	2.44	29	PY - mechanically scarified	NA	Plastic bag	NA	NA	NA	NA	11/12/2015
824	Lamiales	Lamiaceae	Mesosphaerum	suaveolens	(l.) kuntze	canudinho, bamburrá, alfazema, bamburral	PISF	deforested area	Paraíba|São José de Piranhas	-7.11694701	-38.59055177	377	R. Fartes	30/07/2015	Dry and Wet	5604	1003.1	0	3.53	283286.12	3.21	39	ND	NA	Plastic bag	71	NA	976	13/08/2018	11/12/2015
825	Lamiales	Lamiaceae	Mesosphaerum	suaveolens	(l.) kuntze	canudinho, bamburrá, alfazema, bamburral	PISF	deforested area	Paraíba|São José de Piranhas	-7.115853425	-38.63494445	369	R. Fartes	23/07/2015	Dry and Wet	3000	493.8	0	3.25	307692.31	2.96	61	ND	NA	Plastic bag	63	NA	976	13/08/2018	11/12/2015
826	Lamiales	Lamiaceae	Mesosphaerum	suaveolens	(l.) kuntze	canudinho, bamburrá, alfazema, bamburral	PISF	deforested area	Paraíba|São José de Piranhas	-7.113887776	-38.63150479	419	R. Fartes	16/09/2015	Dry and Wet	6650	993.7	0	3.47	288184.44	3.07	60	ND	NA	Plastic bag	69,67	NA	9,761,214	13/08/2018,08/04/2019	11/12/2015
827	Lamiales	Lamiaceae	Mesosphaerum	suaveolens	(l.) kuntze	canudinho, bamburrá, alfazema, bamburral	PISF	deforested area	Paraíba|São José de Piranhas	-7.114734821	-38.62743805	413	R. Fartes	29/09/2015	Dry and Wet	5125	1070.74	0	3.7	270270.27	3.07	60	ND	NA	Plastic bag	29,71	NA	8,851,214	14/05/2018,08/04/2019	11/12/2015
828	Lamiales	Lamiaceae	Mesosphaerum	suaveolens	(l.) kuntze	canudinho, bamburrá, alfazema, bamburral	PISF	deforested area	Paraíba|São José de Piranhas	-7.119274489	-38.59365588	386	R. Fartes	14/10/2015	Dry and Wet	4350	713.6	0	3.2	312500	2.16	45	ND	NA	Plastic bag	59	NA	913	11/06/2018	11/12/2015
829	Lamiales	Lamiaceae	Mesosphaerum	suaveolens	(l.) kuntze	canudinho, bamburrá, alfazema, bamburral	PISF	deforested area	Paraíba|Cajazeiras	-7.03899862	-38.59924924	404	R. Fartes	05/08/2015	Dry and Wet	2620	380.61	0	3.22	310559.01	2.5	60	ND	NA	Plastic bag	NA	NA	NA	NA	11/12/2015
830	Lamiales	Lamiaceae	Mesosphaerum	suaveolens	(l.) kuntze	canudinho, bamburrá, alfazema, bamburral	PISF	deforested area	Paraíba|São José de Piranhas	-7.113650758	-38.62921386	408	R. Fartes	20/10/2015	Dry and Wet	2616	531.6	0	3.18	314465.41	NA	39	ND	NA	Plastic bag	71	NA	976	13/08/2018	11/12/2015
831	Lamiales	Lamiaceae	Mesosphaerum	suaveolens	(l.) kuntze	canudinho, bamburrá, alfazema, bamburral	PISF	deforested area	Paraíba|São José de Piranhas	-7.110873414	-38.62883575	384	J.E. Santos	23/09/2015	Dry and Wet	3970	913.7	0	3.02	331125.83	3.19	44	ND	NA	Plastic bag	54	NA	976	13/08/2018	11/12/2015
832	Lamiales	Lamiaceae	Mesosphaerum	suaveolens	(l.) kuntze	canudinho, bamburrá, alfazema, bamburral	PISF	deforested area	Paraíba|São José de Piranhas	-7.118049107	-38.58888452	409	C. Correia	18/08/2015	Dry and Wet	5100	2121.47	0	3.25	307692.31	2.09	58	ND	NA	Plastic bag	39	NA	976	13/08/2018	11/12/2015
833	Lamiales	Lamiaceae	Mesosphaerum	suaveolens	(l.) kuntze	canudinho, bamburrá, alfazema, bamburral	PISF	deforested area	Paraíba|São José de Piranhas	-7.118023206	-38.59027914	389	C. Correia	28/07/2015	Dry and Wet	1095	795.68	0	3.2	312500	5.91	44	ND	NA	Plastic bag	62	NA	976	13/08/2018	11/12/2015
834	Lamiales	Lamiaceae	Mesosphaerum	suaveolens	(l.) kuntze	canudinho, bamburrá, alfazema, bamburral	PISF	deforested area	Paraíba|São José de Piranhas	-7.118784995	-38.5924881	339	C. Correia	06/10/2015	Dry and Wet	6460	1160.9	0	3.1	322580.65	2.39	53	ND	NA	Plastic bag	72	NA	976	13/08/2018	11/12/2015
835	Lamiales	Lamiaceae	Mesosphaerum	suaveolens	(l.) kuntze	canudinho, bamburrá, alfazema, bamburral	PISF	deforested area	Paraíba|São José de Piranhas	-7.114998383	-38.62897733	385	R. Fartes	26/08/2015	Dry and Wet	6330	1572.02	0	3.28	304878.05	2.59	47	ND	NA	Plastic bag	79	NA	976	13/08/2018	11/12/2015
836	Lamiales	Lamiaceae	Rhaphiodon	echinus	Schauer	falsa-menta, menta-rasteira	PRAD	matrix region	Pernambuco|Serrita	-7.952236437	-39.30623573	466	E.A. Athayde	05/11/2015	Dry and Wet	388	15.87	0	3.39	294985	6.02	29	PY - mechanically scarified	*As sementes foram removidas da núcula	Plastic bag	23	NA	885	14/05/2018	11/12/2015
837	Solanales	Convolvulaceae	Ipomoea	asarifolia	(Desr.) Roem. & Schult.	salsa, jetirana, salsa-brava	PISF	deforested area	Ceará|Brejo Santo	-7.568589361	-38.82747132	367	C. Correia	07/10/2015	Dry	3240	1704.49	0	58.72	17029.97	NA	95	PY - mechanically scarified	NA	Plastic bag	96,82	NA	8,851,165	14/05/2018,18/02/2019	11/12/2015
838	Fabales	Fabaceae	Senna	uniflora	(Mill.) H.S.Irwin & Barneby	mata-pasto-cabeludo	PRAD	deforested area	Ceará|Barro	-7.087255871	-38.69196122	386	J.E. Santos	05/08/2015	Dry and Wet	8400	1098.1	0	14.2	70422.54	4.05	60	PY - mechanically scarified	NA	Plastic bag	NA	NA	NA	NA	09/12/2015
860	Fabales	Fabaceae	Senna	uniflora	(Mill.) H.S.Irwin & Barneby	mata-pasto-cabeludo	PRAD	deforested area	Paraíba|São José de Piranhas	-7.09221588	-38.64531342	363	C. Correia	13/08/2015	Dry and Wet	5200	640.9	0	12.05	82987.55	5.71	85	PY - mechanically scarified	NA	Plastic bag	NA	NA	NA	NA	14/12/2015
861	Fabales	Fabaceae	Senna	uniflora	(Mill.) H.S.Irwin & Barneby	mata-pasto-cabeludo	PRAD	deforested area	Paraíba|São José de Piranhas	-7.080250174	-38.64773125	397	R. Fartes	19/12/2015	Dry and Wet	4465	1280.1	0	13.96	71633.24	NA	84	PY - mechanically scarified	NA	Plastic bag	NA	NA	NA	NA	15/12/2015
862	Lamiales	Lamiaceae	Mesosphaerum	suaveolens	(l.) kuntze	canudinho, bamburrá, alfazema, bamburral	PISF	deforested area	Paraíba|São José de Piranhas	-7.117046432	-38.59046113	388	D.G. Oliveira	22/07/2015	Dry and Wet	8700	1433.3	0	3.25	307692.31	3.7	40	ND	NA	Plastic bag	9	NA	951	13/08/2018	05/01/2016
863	Lamiales	Lamiaceae	Rhaphiodon	echinus	Schauer	falsa-menta, menta-rasteira	PRAD	matrix region	Pernambuco|Serrita	-7.942713991	-39.32683363	464	J.E. Santos	09/11/2015	Dry and Wet	5210	74.26	0	2.74	364964	2.43	20	PY - mechanically scarified	*As sementes foram removidas da núcula	Plastic bag	20	NA	889	18/06/2018	11/01/2016
864	Lamiales	Lamiaceae	Rhaphiodon	echinus	Schauer	falsa-menta, menta-rasteira	PRAD	matrix region	Pernambuco|Serrita	-7.990541503	-39.39444634	448	R. Fartes	18/11/2015	Dry and Wet	4840	46.57	0	2.51	398406	5.32	59	PY - mechanically scarified	*As sementes foram removidas da núcula	Plastic bag	NA	NA	NA	NA	11/01/2016
865	Lamiales	Lamiaceae	Rhaphiodon	echinus	Schauer	falsa-menta, menta-rasteira	PRAD	matrix region	Pernambuco|Serrita	-7.941466902	-39.32532652	434	J.E. Santos	18/11/2015	Dry and Wet	1205	15.8	0	2.48	403226	NA	51	PY - mechanically scarified	*As sementes foram removidas da núcula	Plastic bag	65	NA	854	14/05/2018	11/01/2016
866	Lamiales	Lamiaceae	Rhaphiodon	echinus	Schauer	falsa-menta, menta-rasteira	PRAD	matrix region	Pernambuco|Serrita	-7.942913261	-39.32648902	444	R. Fartes	12/11/2015	Dry and Wet	2240	27.53	0	2.51	398406	4.44	61	PY - mechanically scarified	*As sementes foram removidas da núcula	Plastic bag	22	NA	854	14/05/2018	11/01/2016
867	Lamiales	Lamiaceae	Rhaphiodon	echinus	Schauer	falsa-menta, menta-rasteira	PRAD	matrix region	Pernambuco|Salgueiro	-8.104657226	-39.19399824	431	R. Fartes	10/11/2015	Dry and Wet	3490	44.36	0	2.93	341297	2.14	65	PY - mechanically scarified	*As sementes foram removidas da núcula	Plastic bag	65	NA	875	04/06/2018	11/01/2016
868	Lamiales	Lamiaceae	Rhaphiodon	echinus	Schauer	falsa-menta, menta-rasteira	PRAD	matrix region	Pernambuco|Serrita	-7.942458765	-39.32931038	469	R. Fartes	17/11/2015	Dry and Wet	6185	49.89	0	2.74	364964	2.46	72	PY - mechanically scarified	*As sementes foram removidas da núcula	Plastic bag	35	NA	875	04/06/2018	11/01/2016
878	Malvales	Malvaceae	Sida	galheirensis	Ulbr.	canela-de-siriema, canela-de-ema	PISF	matrix region	Ceará|Umari	-6.639051066	-38.79941003	410	J.E. Santos	24/09/2015	Dry and Wet	4990	1403.03	0	2.18	458715.6	3.52	41	PY - mechanically scarified	NA	Plastic bag	NA	NA	NA	NA	19/01/2016
880	Caryophyllales	Polygonaceae	Triplaris	gardneriana	Wedd.	pajeú, pau-novateiro	PISF	matrix region	Ceará|Barro	-7.082756964	-38.74672152	329	R. Fartes	29/09/2015	Dry	6555	2909.1	0	NA	NA	NA	86	ND	NA	Plastic bag	NA	NA	NA	NA	03/02/2016
881	Fabales	Fabaceae	Anadenanthera	colubrina	(Vell.) Brenan	angico	PISF	deforested area	Pernambuco|Floresta	-8.544436399	-38.03077694	473	J.E. Santos	30/10/2015	Dry	2425	2062.2	0	92.81	10774.7	5.82	98	ND	NA	Plastic bag	90	NA	852	04/06/2018	03/02/2016
882	Fabales	Fabaceae	Parapiptadenia	zehntneri	(Harms) M.P.Lima & H.C.Lima	guarambira, angico-monjoba, angico-monjolo	PISF	matrix region	Pernambuco|Sertânia	-8.037102576	-37.30061899	599	J.E. Santos	07/10/2015	Dry	9925	390.1	0	56.15	17809.44	10	99	ND	NA	Plastic bag	NA	NA	NA	NA	03/02/2016
883	Fabales	Fabaceae	Luetzelburgia	auriculata	(Allemão) Ducke	mocó, pau-mocó	PISF	deforested area	Ceará|Brejo Santo	-7.578836715	-38.84792781	373	R. Fartes	22/10/2015	Dry	5750	2653.4	0	116.91	8554	8.5	86	ND	*alas removidas para o peso de mil	Plastic bag	NA	NA	NA	NA	03/02/2016
884	Fabales	Fabaceae	Anadenanthera	colubrina	(Vell.) Brenan	angico	PISF	matrix	Pernambuco|Custódia	-8.180714972	-37.61948591	507	D.G. Oliveira	06/10/2015	Dry	1555	1146.5	0	108.829	9188.73	7.49	91	ND	NA	Plastic bag	96,92,88,85,75,93	NA,NA,11.26,10.82,10.10,11.33	82,312,021,443,174,100,000,000	06/05/2018,20/05/2019,16/01/2020,09/11/2020,01/06/2021,20/12/2021	03/02/2016
885	Fabales	Fabaceae	Anadenanthera	colubrina	(Vell.) Brenan	angico	PISF	matrix	Pernambuco|Sertânia	-8.149593075	-37.50578254	513	J.E. Santos	06/10/2015	Dry	4520	2988.2	0	115.915	8627.01	7.61	84	ND	NA	Plastic bag	NA	NA	NA	NA	03/02/2016
886	Fabales	Fabaceae	Anadenanthera	colubrina	(Vell.) Brenan	angico	PISF	matrix	Pernambuco|Custódia	-8.360340248	-37.84428356	474	J.E. Santos	07/10/2015	Dry	2300	1729.9	0	97.71	10234.37	7.72	80	ND	NA	Plastic bag	86,78,70,73,63,90	NA,NA,10.35,10.50,10.41,9.72	85,212,441,442,174,100,000,000	04/06/2018,01/07/2019,15/01/2020,09/11/2020,01/06/2021,20/12/2021	03/02/2016
887	Fabales	Fabaceae	Anadenanthera	colubrina	(Vell.) Brenan	angico	PISF	deforested area	Pernambuco|Sertânia	-8.037788195	-37.30024421	596	J.E. Santos	07/10/2015	Dry	3000	2404.4	2317.4	141.34	7075.14	6.77	93	ND	NA	Plastic bag	100,84,93,89,90,99,38	NA,NA,9.49,10.53,10.12,10.34,11.65	823,120,214,421,741,000,000,000,000	06/05/2018,20/05/2019,15/01/2020,09/11/2020,01/06/2021,20/12/2021,21/12/2022	03/02/2016
888	Fabales	Fabaceae	Anadenanthera	colubrina	(Vell.) Brenan	angico	PISF	matrix region	Pernambuco|Sertânia	-8.03964723	-37.30814683	606	D.G. Oliveira	08/10/2015	Dry	2385	1834.3	0	84.99	11766.09	8.42	94	ND	NA	Plastic bag	83,90,86,71,79,96	NA,NA,8.96,10.17,8.94,10.39	85,212,441,442,174,100,000,000	04/06/2018,01/07/2019,15/01/2020,09/11/2020,01/06/2021,20/12/2021	03/02/2016
889	Poales	Bromeliaceae	Dyckia	spectabilis	Mart. ex Schult. & Schult.f.	macambira-de-flecha, macambira	PISF	matrix region	Pernambuco|Floresta	-8.491601227	-38.41094815	396	E.A. Athayde	19/11/2015	Dry	4904	510.7	0	0.401	2493765.59	NA	84	ND	NA	Plastic bag	NA	NA	NA	NA	22/02/2016
890	Sapindales	Sapindaceae	Magonia	pubescens	A.St.-Hil.	tingui	PISF	deforested area	Ceará|Milagres	-7.405798077	-38.96290989	429	C. Correia	05/10/2015	Dry	3246	1287.1	0	1062.5	941.18	8.72	90	ND	NA	Plastic bag	NA	NA	NA	NA	22/02/2016
891	Fabales	Fabaceae	Anadenanthera	colubrina	(Vell.) Brenan	angico	PISF	matrix region	Pernambuco|Floresta	-8.485257177	-38.46494162	351	E.A. Athayde	22/09/2015	Dry	6830	1679.5	0	124.18	8052.83	10.73	84	ND	NA	Plastic bag	67,70,81,42,25	NA,NA,10.94,9.53,10.22	8,331,225,142,317,220,000	04/06/2018,01/07/2019,15/01/2020,09/11/2020,01/06/2021	22/02/2016
892	Lamiales	Bignoniaceae	Tabebuia	aurea	(Silva Manso) Benth. & Hook.f. ex S.Moore	ipê-amarelo, caraibeira, craibeira	PISF	matrix	Pernambuco|Floresta	-8.487450984	-38.46194955	400	E.A. Athayde	16/11/2015	Dry and Wet	488	354.1	0	144.61	6915.15	5.88	89	ND	NA	Plastic bag	NA	NA	NA	NA	22/02/2016
893	Gentianales	Apocynaceae	Aspidosperma	pyrifolium	Mart.	pereiro	PISF	matrix region	Pernambuco|Floresta	-8.486993744	-38.45834336	356	D.G. Oliveira	19/10/2015	Dry	1772	147.5	0	119.12	8394.9	5.61	85	ND	NA	Plastic bag	NA	NA	NA	NA	22/02/2016
894	Fabales	Fabaceae	Anadenanthera	colubrina	(Vell.) Brenan	angico	PISF	matrix region	Pernambuco|Salgueiro	-8.168864851	-39.22315196	412	E.A. Athayde	22/10/2015	Dry	9220	378.2	0	143.96	6946.37	12.73	100	ND	NA	Plastic bag	96	NA	804	06/05/2018	22/02/2016
895	Sapindales	Sapindaceae	Magonia	pubescens	A.St.-Hil.	tingui	PISF	matrix region	Paraíba|Conceição	-7.405136461	-38.41614726	421	R. Fartes	15/10/2015	Dry	1850	665.5	0	1240.81	805.93	6.41	94	ND	NA	Plastic bag	NA	NA	NA	NA	22/02/2016
896	Fabales	Fabaceae	Parapiptadenia	zehntneri	(Harms) M.P.Lima & H.C.Lima	guarambira, angico-monjoba, angico-monjolo	PISF	matrix region	Pernambuco|Salgueiro	-8.118186043	-39.15967525	450	D.G. Oliveira	27/08/2015	Dry	17900	924.2	0	59.41	16832.18	9.03	83	ND	NA	Plastic bag	NA	NA	NA	NA	22/02/2016
897	Fabales	Fabaceae	Anadenanthera	colubrina	(Vell.) Brenan	angico	PISF	deforested area	Pernambuco|Floresta	-8.429330139	-37.90284354	474	D.G. Oliveira	14/10/2015	Dry	2425	671.9	0	105.18	9507.51	5.13	91	ND	Após a avaliação da viabilidade, no segundo semestre de 2020 foi constatado que não houve germinação, as sementes foram submetidas ao teste de tetrazólio, confirmando assim a baixa viabilidade. Metodologia TZ: preparo das sementes - imersão em água destilada por 24 h à 25 °C, seguida de retirada do tegumento. Coloração - imersão em solução de tetrazólio a 0.1%, por 24h, 30°C.	Plastic bag	73,32,10,0	NA,NA,12.72,13.84	833,122,514,241,722	04/06/2018,01/07/2019,16/01/2020,09/11/2020	22/02/2016
898	Sapindales	Anacardiaceae	Astronium	urundeuva	(M. Allemão) Engl.	aroeira	PISF	matrix region	Pernambuco|Floresta	-8.403980843	-38.41533198	374	C. Correia	24/09/2015	Dry and Wet	1125	596	0	10.51	95147.48	5.45	78	ND	NA	Plastic bag	NA	NA	NA	NA	25/02/2016
899	Sapindales	Anacardiaceae	Astronium	graveolens	Jacq.	aroeirão, gonçalo-alves, guaritá	PISF	matrix region	Paraíba|São José de Piranhas	-7.122373866	-38.63300132	468	R. Fartes	14/10/2015	Dry and Wet	2170	1291	0	32.29	30969.34	6.52	97	ND	NA	Plastic bag	NA	NA	NA	NA	25/02/2016
900	Caryophyllales	Cactaceae	Cereus	jamacaru	DC.	mandacaru	PISF	matrix	Pernambuco|Serrita	-7.983280212	-39.41085404	425	E.A. Athayde	17/02/2016	Dry and Wet	4400	80.78	0	3.36	297619.05	3.82	59	ND	matriz 890, 894, 1341	Plastic bag	NA	NA	NA	NA	29/02/2016
901	Caryophyllales	Cactaceae	Xiquexique	gounellei	(F.A.C.Weber) Lavor & Calvente	xique-xique	PISF	matrix region	Pernambuco|Serrita	-7.974840659	-39.41110875	427	E.A. Athayde	19/02/2016	Wet	1000	51.46	0	0.99	1010101.01	NA	90	ND	NA	Plastic bag	NA	NA	NA	NA	29/02/2016
902	Poales	Bromeliaceae	Dyckia	spectabilis	Mart. ex Schult. & Schult.f.	macambira-de-flecha, macambira	PISF	matrix region	Pernambuco|Floresta	-8.581624383	-38.43496437	490	J.E. Santos	14/10/2015	Dry	800	117.8	0	0.385	2597402.6	NA	52	ND	NA	Plastic bag	NA	NA	NA	NA	29/02/2016
903	Fabales	Fabaceae	Anadenanthera	colubrina	(Vell.) Brenan	angico	PISF	matrix region	Pernambuco|Floresta	-8.48447439	-38.41129516	401	C.T. Vasconcelos	20/10/2015	Dry	896	585.02	0	118.02	8473.14	9.16	91	ND	NA	Plastic bag	NA	NA	NA	NA	04/03/2016
904	Fabales	Fabaceae	Anadenanthera	colubrina	(Vell.) Brenan	angico	PISF	matrix region	Pernambuco|Floresta	-8.489927078	-38.41038742	395	D.G. Oliveira	20/10/2015	Dry	1522	448.46	0	95.13	10511.93	10.25	91	ND	NA	Plastic bag	NA	NA	NA	NA	04/03/2016
905	Fabales	Fabaceae	Pityrocarpa	moniliformis	(Benth.) Luckow & R.W.Jobson	angico-de-bezerro, canzenzo, quipembe, casqueiro	PISF	matrix region	Ceará|Milagres	-7.405391024	-38.9630096	416	C. Correia	05/10/2015	Dry and Wet	2810	540	0	33.69	29682.4	10.82	97	PY - mechanically scarified	NA	Plastic bag	NA	NA	NA	NA	07/03/2016
906	Sapindales	Anacardiaceae	Schinopsis	brasiliensis	Engl.	baraúna	PISF	matrix region	Pernambuco|Serrita	-7.977229328	-39.41040339	430	E.A. Athayde	04/11/2015	Dry and Wet	688	192.1	0	118.15	8463.82	8.44	15	PD - removal partial or total of the endocarp	NA	Plastic bag	NA	NA	NA	NA	07/03/2016
907	Sapindales	Anacardiaceae	Astronium	urundeuva	(M. Allemão) Engl.	aroeira	PISF	matrix region	Paraíba|São José de Piranhas	-7.11800562	-38.59084968	393	R. Fartes	20/10/2015	Dry and Wet	1200	1120	0	14.2	70422.54	5.7	46	ND	NA	Plastic bag	NA	NA	NA	NA	07/03/2016
908	Sapindales	Anacardiaceae	Astronium	urundeuva	(M. Allemão) Engl.	aroeira	PISF	matrix region	Pernambuco|Floresta	-8.487675802	-38.41098139	398	C.T. Vasconcelos	21/10/2015	Dry and Wet	1558	881	0	13.37	74794.32	6.39	91	ND	NA	Plastic bag	NA	NA	NA	NA	07/03/2016
909	Sapindales	Anacardiaceae	Astronium	urundeuva	(M. Allemão) Engl.	aroeira	PISF	matrix region	Ceará|Brejo Santo	-7.546157983	-38.93427162	414	R. Fartes	13/10/2015	Dry and Wet	1026	624.4	0	12.47	80192.46	7.18	60	ND	NA	Plastic bag	NA	NA	NA	NA	07/03/2016
910	Sapindales	Anacardiaceae	Astronium	urundeuva	(M. Allemão) Engl.	aroeira	PISF	matrix region	Ceará|Brejo Santo	-7.513696407	-38.96612761	374	R. Fartes	13/10/2015	Dry and Wet	1070	706.2	0	12.21	81900.08	7.2	82	ND	NA	Plastic bag	NA	NA	NA	NA	07/03/2016
912	Fabales	Fabaceae	Senna	spectabilis	(DC.) H.S.Irwin & Barneby	canafístula, quebra-machado, quebra-faca	PISF	matrix region	Ceará|Mauriti	-7.489664074	-38.74920292	380	R. Fartes	21/10/2015	Dry	6340	727.2	0	32.57	30703.1	8.51	29	PY - mechanically scarified	NA	Plastic bag	NA	NA	NA	NA	07/03/2016
913	Fabales	Fabaceae	Luetzelburgia	auriculata	(Allemão) Ducke	mocó, pau-mocó	PISF	matrix region	Ceará|Barro	-7.11486575	-38.66879602	387	R. Fartes	14/10/2015	Dry	4136	2116.1	0	367.25	2722.94	8	80	ND	NA	Plastic bag	NA	NA	NA	NA	07/03/2016
914	Sapindales	Anacardiaceae	Astronium	urundeuva	(M. Allemão) Engl.	aroeira	PISF	matrix region	Pernambuco|Floresta	-8.429330139	-37.90284354	474	J.E. Santos	14/10/2015	Dry and Wet	1160	764.1	0	13.25	75471.7	6.14	94	ND	NA	Plastic bag	NA	NA	NA	NA	09/03/2016
915	Sapindales	Anacardiaceae	Astronium	urundeuva	(M. Allemão) Engl.	aroeira	PISF	matrix region	Pernambuco|Salgueiro	-8.20191351	-39.24436057	422	E.A. Athayde	22/10/2015	Dry and Wet	290	245.3	0	12.73	78554.6	5.11	82	ND	NA	Plastic bag	NA	NA	NA	NA	14/03/2016
916	Fabales	Fabaceae	Luetzelburgia	auriculata	(Allemão) Ducke	mocó, pau-mocó	PISF	matrix region	Ceará|Milagres	-7.405599063	-38.96283741	428	C. Correia	05/10/2015	Dry	7350	1560.8	0	400.71	2495.57	7.89	56	ND	NA	Plastic bag	NA	NA	NA	NA	14/03/2016
917	Fabales	Fabaceae	Anadenanthera	colubrina	(Vell.) Brenan	angico	PISF	matrix region	Pernambuco|Serrita	-8.012330763	-39.45674563	432	R. Fartes	12/08/2015	Dry	15200	775.2	0	101.09	9892.18	10.13	61	ND	NA	Plastic bag	79,52,39	NA,NA,10.64	81,212,041,403	04/06/2018,01/07/2019,16/01/2020	14/03/2016
918	Fabales	Fabaceae	Pityrocarpa	moniliformis	(Benth.) Luckow & R.W.Jobson	angico-de-bezerro, canzenzo, quipembe, casqueiro	PISF	matrix region	Ceará|Mauriti	-7.487866007	-38.75278401	413	R. Fartes	21/10/2015	Dry and Wet	13167	2018.6	0	30.149	33168.6	8.72	75	PY - mechanically scarified	NA	Plastic bag	NA	NA	NA	NA	14/03/2016
919	Sapindales	Anacardiaceae	Astronium	graveolens	Jacq.	aroeirão, gonçalo-alves, guaritá	PISF	matrix region	Ceará|Milagres	-7.253485572	-38.84214219	535	R. Fartes	21/10/2015	Dry and Wet	6875	4334.9	0	28.79	34734.28	8.8	95	ND	NA	Plastic bag	NA	NA	NA	NA	14/03/2016
920	Lamiales	Lamiaceae	Mesosphaerum	suaveolens	(l.) kuntze	canudinho, bamburrá, alfazema, bamburral	PISF	matrix region	Paraíba|São José de Piranhas	-7.117706046	-38.58964552	371	C. Correia	23/07/2015	Dry and Wet	2500	593.42	0	3.133	319182.89	12.75	65	ND	NA	Plastic bag	68	NA	881	13/08/2018	15/03/2016
923	Sapindales	Anacardiaceae	Astronium	urundeuva	(M. Allemão) Engl.	aroeira	PISF	matrix region	Pernambuco|Salgueiro	-8.120771376	-39.16387898	426	C. Correia	26/08/2015	Dry and Wet	2000	499.3	0	12.64	79113.92	4.29	45	ND	NA	Plastic bag	NA	NA	NA	NA	15/03/2016
924	Sapindales	Anacardiaceae	Astronium	urundeuva	(M. Allemão) Engl.	aroeira	PISF	matrix region	Pernambuco|Floresta	-8.419250586	-38.43520208	471	J.E. Santos	14/10/2015	Dry and Wet	975	544.9	0	10.45	95693.78	6.96	52	ND	NA	Plastic bag	NA	NA	NA	NA	15/03/2016
925	Caryophyllales	Polygonaceae	Triplaris	gardneriana	Wedd.	pajeú, pau-novateiro	PISF	matrix region	Ceará|Barro	-7.084365262	-38.74332489	349	R. Fartes	20/10/2015	Dry	2520	830.4	0	103.17	9692.74	NA	43	ND	NA	Plastic bag	NA	NA	NA	NA	15/03/2016
926	Sapindales	Anacardiaceae	Astronium	urundeuva	(M. Allemão) Engl.	aroeira	PISF	matrix region	Pernambuco|Floresta	-8.404042262	-38.24421645	401	C. Correia	24/09/2015	Dry and Wet	2000	1704.3	0	10.9	91743.12	11.28	89	ND	NA	Plastic bag	NA	NA	NA	NA	15/03/2016
928	Sapindales	Anacardiaceae	Astronium	urundeuva	(M. Allemão) Engl.	aroeira	PISF	matrix region	Pernambuco|Floresta	-8.480919978	-38.46814556	364	D.G. Oliveira	19/10/2015	Dry and Wet	2782	1923.6	0	13.08	76452.6	10.24	73	ND	NA	Plastic bag	NA	NA	NA	NA	15/03/2016
929	Sapindales	Anacardiaceae	Astronium	urundeuva	(M. Allemão) Engl.	aroeira	PISF	matrix region	Ceará|Brejo Santo	-7.54561527	-38.93448019	390	R. Fartes	02/10/2015	Dry and Wet	1600	1599.8	0	12.55	79681.27	7.24	63	ND	NA	Plastic bag	NA	NA	NA	NA	15/03/2016
930	Sapindales	Anacardiaceae	Schinopsis	brasiliensis	Engl.	baraúna	PISF	matrix region	Pernambuco|Cabrobó	-8.225181138	-39.30616031	598	E.A. Athayde	22/10/2015	Dry and Wet	995	509.84	0	192.35	5198.86	8.78	4	PD - removal partial or total of the endocarp	NA	Plastic bag	NA	NA	NA	NA	30/03/2016
931	Sapindales	Anacardiaceae	Schinopsis	brasiliensis	Engl.	baraúna	PISF	matrix region	Pernambuco|Floresta	-8.472820324	-38.36805129	424	C.T. Vasconcelos	21/10/2015	Dry and Wet	2648	1269	0	126.84	7883.95	8.75	0	PD - removal partial or total of the endocarp	NA	Plastic bag	NA	NA	NA	NA	30/03/2016
932	Sapindales	Anacardiaceae	Schinopsis	brasiliensis	Engl.	baraúna	PISF	matrix region	Pernambuco|Serrita	-7.954200051	-39.42815492	430	E.A. Athayde	11/11/2015	Dry and Wet	625	312	0	89.63	11156.98	8.35	0	PD - removal partial or total of the endocarp	NA	Plastic bag	NA	NA	NA	NA	30/03/2016
933	Sapindales	Anacardiaceae	Schinopsis	brasiliensis	Engl.	baraúna	PISF	matrix region	Ceará|Brejo Santo	-7.546229731	-38.93028313	598	J.E. Santos	31/10/2014	Dry and Wet	8800	3890	0	122.03	8194.71	7.53	0	PD - removal partial or total of the endocarp	Sementes inviáveis.	Plastic bag	NA	NA	NA	NA	30/03/2016
934	Sapindales	Anacardiaceae	Schinopsis	brasiliensis	Engl.	baraúna	PISF	matrix region	Pernambuco|Floresta	-8.465565125	-38.36727277	405	D.G. Oliveira	22/10/2015	Dry and Wet	2540	1380	0	77.65	12878.3	7.11	0	PD - removal partial or total of the endocarp	NA	Plastic bag	NA	NA	NA	NA	30/03/2016
935	Sapindales	Anacardiaceae	Schinopsis	brasiliensis	Engl.	baraúna	PISF	matrix region	Pernambuco|Salgueiro	-8.20349473	-39.24718509	430	E.A. Athayde	22/10/2015	Dry and Wet	3195	1485	0	155.86	6416.01	7.68	19	PD - removal partial or total of the endocarp	NA	Plastic bag	NA	NA	NA	NA	21/03/2016
936	Lamiales	Bignoniaceae	Handroanthus	impetiginosus	(Mart. ex DC.) Mattos	ipê-roxo	PISF	matrix region	Ceará|Brejo Santo	-7.476136968	-39.04895985	495	R. Fartes	22/10/2015	Dry	17610	5400	0	122.24	8180.63	6.78	6	ND	NA	Plastic bag	NA	NA	NA	NA	21/03/2016
937	Sapindales	Anacardiaceae	Astronium	urundeuva	(M. Allemão) Engl.	aroeira	PISF	matrix region	Ceará|Milagres	-7.271263343	-38.85015328	359	R. Fartes	21/10/2015	Dry and Wet	1200	1108	0	13.63	73367.57	8.11	12	ND	NA	Plastic bag	NA	NA	NA	NA	31/03/2016
938	Sapindales	Anacardiaceae	Astronium	urundeuva	(M. Allemão) Engl.	aroeira	PISF	matrix region	Ceará|Barro	-7.08067785	-38.70323029	385	R. Fartes	20/10/2015	Dry and Wet	1444	1116	0	11.87	84246	5.34	48	ND	NA	Plastic bag	NA	NA	NA	NA	31/03/2016
939	Sapindales	Anacardiaceae	Astronium	urundeuva	(M. Allemão) Engl.	aroeira	PISF	matrix region	Paraíba|São José de Piranhas	-7.121459362	-38.63188816	438	R. Fartes	29/09/2015	Dry and Wet	1300	622	0	13.04	76687.12	9.55	59	ND	NA	Plastic bag	NA	NA	NA	NA	31/03/2016
940	Sapindales	Anacardiaceae	Astronium	urundeuva	(M. Allemão) Engl.	aroeira	PISF	matrix region	Paraíba|São José de Piranhas	-7.113590474	-38.63302641	429	C. Correia	06/10/2015	Dry and Wet	1388	880	0	15.19	65832.78	5.39	59	ND	NA	Plastic bag	NA	NA	NA	NA	31/03/2016
941	Sapindales	Anacardiaceae	Schinopsis	brasiliensis	Engl.	baraúna	PISF	matrix region	Pernambuco|Salgueiro	-8.154593618	-39.2906741	400	F.F.S. Silva	14/11/2015	Dry and Wet	4280	1610	0	140.83	7100.76	7.05	0	PD - removal partial or total of the endocarp	Sementes inviáveis.	Plastic bag	NA	NA	NA	NA	31/03/2016
942	Fabales	Fabaceae	Dalbergia	cearensis	Ducke	violeta, pau-violeta	PISF	matrix region	Pernambuco|Serrita	-7.951384621	-39.35373361	466	E.A. Athayde	07/10/2015	Dry	1384	148.37	0	33.32	30012	5.14	70	ND	NA	Plastic bag	NA	NA	NA	NA	31/03/2016
943	Sapindales	Anacardiaceae	Astronium	urundeuva	(M. Allemão) Engl.	aroeira	PISF	matrix region	Paraíba|São José de Piranhas	-7.114195194	-38.63133249	433	R. Fartes	20/10/2015	Dry and Wet	1406	980.1	0	13.73	72833.21	7.47	68	ND	NA	Plastic bag	NA	NA	NA	NA	07/03/2016
944	Caryophyllales	Cactaceae	Harrisia	adscendens	(Gürke) Britton & Rose	rabo-de-raposa	PISF	matrix region	Pernambuco|Serrita	-7.974813748	-39.41088188	429	E.A. Athayde	09/03/2016	Wet	1500	81.03	0	3.08	324675.32	6.3	56	ND	NA	Plastic bag	NA	NA	NA	NA	01/04/2016
945	Poales	Poaceae	Chloris	barbata	Sw.	pé-de-galinha	PISF	matrix region	Pernambuco|Serrita	-7.949701659	-39.37495436	390	R. Fartes	14/08/2015	Dry	280	85.89	0	0.14	7142857.14	NA	28	ND	NA	Plastic bag	NA	NA	NA	NA	01/04/2016
948	Fabales	Fabaceae	Hymenaea	courbaril	L.	jatobá	PISF	matrix region	Ceará|Missão Velha	-7.462703446	-39.10428797	913	R. Fartes	22/10/2015	Dry and Wet	25830	1520	0	NA	NA	5.2	36	PY - mechanically scarified	NA	Plastic bag	NA	NA	NA	NA	04/04/2016
949	Fabales	Fabaceae	Hymenaea	courbaril	L.	jatobá	PISF	matrix region	Ceará|Missão Velha	-7.448750601	-39.08151914	946	C. Correia	07/10/2015	Dry and Wet	16170	1460	0	NA	NA	4.87	44	PY - mechanically scarified	NA	Plastic bag	NA	NA	NA	NA	04/04/2016
950	Fabales	Fabaceae	Hymenaea	courbaril	L.	jatobá	PISF	matrix region	Ceará|Missão Velha	-7.462534597	-39.09058469	921	R. Fartes	01/10/2015	Dry and Wet	28930	2220	0	NA	NA	4.89	43	PY - mechanically scarified	NA	Plastic bag	NA	NA	NA	NA	04/04/2016
952	Sapindales	Anacardiaceae	Schinopsis	brasiliensis	Engl.	baraúna	PISF	matrix	Pernambuco|Floresta	-8.475291593	-38.36931004	405	E.A. Athayde	17/11/2015	Dry and Wet	9244	4500	0	95.62	10458.06	7.1	2	PD - removal partial or total of the endocarp	NA	Plastic bag	NA	NA	NA	NA	05/04/2016
953	Solanales	Convolvulaceae	Ipomoea	asarifolia	(Desr.) Roem. & Schult.	salsa, jetirana, salsa-brava	PISF	matrix region	Ceará|Brejo Santo	-7.566725118	-38.82538708	378	R. Fartes	18/09/2015	Dry	4500	1601.5	0	61.02	16388.07	NA	75	PY - mechanically scarified	NA	Plastic bag	75,72,89,83,69,81	NA,NA,5.67,7.57,8.15,7.04	76,910,491,385,172,900,000,000	14/05/2018,18/02/2019,20/01/2020,29/12/2020,01/09/2021,16/11/2022	05/04/2016
955	Sapindales	Anacardiaceae	Astronium	urundeuva	(M. Allemão) Engl.	aroeira	PISF	matrix	Pernambuco|Floresta	-8.489754662	-38.41001519	390	D.G. Oliveira	20/10/2015	Dry and Wet	1136	530	0	10.96	91240.88	5.05	87	ND	NA	Plastic bag	NA	NA	NA	NA	07/04/2016
956	Sapindales	Anacardiaceae	Astronium	urundeuva	(M. Allemão) Engl.	aroeira	PISF	matrix region	Pernambuco|Floresta	-8.408896765	-38.40627765	363	C. Correia	24/09/2015	Dry and Wet	2850	730	0	13.69	73046.02	NA	29	ND	NA	Plastic bag	NA	NA	NA	NA	07/04/2016
957	Caryophyllales	Cactaceae	Cereus	jamacaru	DC.	mandacaru	PISF	matrix	Pernambuco|Floresta	-8.487704041	-38.46180383	354	E.A. Athayde	22/02/2016	Dry and Wet	13300	324.5	0	2.56	390625	NA	6	ND	matriz: 1343, 1351, 1361	Plastic bag	NA	NA	NA	NA	25/04/2016
958	Sapindales	Anacardiaceae	Spondias	tuberosa	Arruda	umbu	PISF	matrix	Pernambuco|Serrita	-7.992109693	-39.42747749	422	E.A. Athayde	09/03/2016	Wet	20000	1560	0	903.1	1107.3	9.46	0	PD - removal partial or total of the endocarp	NA	Plastic bag	NA	NA	NA	NA	25/04/2016
959	Sapindales	Anacardiaceae	Spondias	tuberosa	Arruda	umbu	PISF	matrix	Pernambuco|Serrita	-7.990110052	-39.42808337	413	E.A. Athayde	18/02/2016	Wet	4400	173.9	0	NA	NA	11.86	0	PD - removal partial or total of the endocarp	NA	Plastic bag	NA	NA	NA	NA	25/04/2016
960	Fabales	Fabaceae	Anadenanthera	colubrina	(Vell.) Brenan	angico	PISF	matrix region	Pernambuco|Floresta	-8.489927078	-38.41038742	599	C.T. Vasconcelos	20/10/2015	Dry	2115	1670	0	89.16	11215.79	7.06	83	ND	NA	Plastic bag	NA	NA	NA	NA	25/04/2016
961	Malpighiales	Erythroxylaceae	Erythroxylum	pungens	O.E.Schulz	rompe-gibão	PISF	matrix region	Pernambuco|Floresta	-8.480234351	-38.41262802	399	E.A. Athayde	23/02/2016	Wet	1000	360	0	93.77	10664.39	NA	0	ND	NA	Plastic bag	NA	NA	NA	NA	25/04/2016
962	Sapindales	Anacardiaceae	Astronium	urundeuva	(M. Allemão) Engl.	aroeira	PISF	matrix region	Pernambuco|Floresta	-8.469879165	-38.36706586	454	C. Correia	24/09/2015	Dry and Wet	2600	1682	0	12.29	81366.97	7.08	40	ND	NA	Plastic bag	NA	NA	NA	NA	29/04/2016
965	Fabales	Fabaceae	Dalbergia	cearensis	Ducke	violeta, pau-violeta	PISF	matrix region	Pernambuco|Serrita	-7.938855256	-39.32213078	462	R. Fartes	11/08/2015	Dry	3400	562	0	31.655	31590.59	7.02	51	ND	NA	Plastic bag	NA	NA	NA	NA	19/07/2016
966	Fabales	Fabaceae	Dalbergia	cearensis	Ducke	violeta, pau-violeta	PISF	matrix region	Pernambuco|Serrita	-7.939887844	-39.33184877	447	E.A. Athayde	03/08/2015	Dry	3700	793	0	31.583	31662.6	5.94	49	ND	NA	Plastic bag	NA	NA	NA	NA	19/07/2016
967	Fabales	Fabaceae	Dalbergia	cearensis	Ducke	violeta, pau-violeta	PISF	deforested area	Pernambuco|Serrita	-7.939148188	-39.32924423	463	J.E. Santos	19/08/2015	Dry	3500	526	0	28.11	35574.53	9.27	27	ND	NA	Plastic bag	NA	NA	NA	NA	19/07/2016
969	Fabales	Fabaceae	Senna	uniflora	(Mill.) H.S.Irwin & Barneby	mata-pasto-cabeludo	PRAD	matrix region	Pernambuco|Cabrobó	-8.456207673	-39.32715328	382	R. Fartes	21/07/2016	Dry and Wet	41600	11850	0	13.52	73964.5	4.55	46	PY - mechanically scarified	NA	Plastic bag	NA	NA	NA	NA	23/08/2016
972	Fabales	Fabaceae	Senna	uniflora	(Mill.) H.S.Irwin & Barneby	mata-pasto-cabeludo	PRAD	matrix region	Pernambuco|Serrita	-7.927277004	-39.28499606	453	R. Fartes	26/07/2016	Dry and Wet	13435	3730	0	12.19	82034.45	6.05	36	PY - mechanically scarified	NA	Plastic bag	NA	NA	NA	NA	23/08/2016
973	Fabales	Fabaceae	Senna	uniflora	(Mill.) H.S.Irwin & Barneby	mata-pasto-cabeludo	PRAD	matrix region	Pernambuco|Cabrobó	-8.465683446	-39.37165922	335	R. Fartes	18/07/2016	Dry and Wet	16100	4610	0	13.19	75815.01	5.59	49	PY - mechanically scarified	NA	Plastic bag	NA	NA	NA	NA	23/08/2016
974	Fabales	Fabaceae	Libidibia	ferrea	(Mart. ex Tul.) L.P.Queiroz	pau-ferro, jucá	PISF	matrix region	Pernambuco|Serrita	-7.990745455	-39.3695019	421	R. Fartes	28/07/2016	Dry and Wet	4350	119.7	0	161.57	6189.27	9.98	50	PY - mechanically scarified	NA	Plastic bag	NA	NA	NA	NA	23/08/2016
975	Fabales	Fabaceae	Cenostigma	pyramidale	(Tul.) E. Gagnon & G.P. Lewis	catingueira	PISF	matrix region	Pernambuco|Serrita	-7.966470427	-39.28585787	452	R. Fartes	27/07/2016	Dry and Wet	8350	670	0	122.22	8181.97	11.31	67	ND	NA	Plastic bag	20,10	NA,12.9	7,971,177	29/10/2018,13/11/2019	23/08/2016
976	Fabales	Fabaceae	Cenostigma	pyramidale	(Tul.) E. Gagnon & G.P. Lewis	catingueira	PISF	matrix region	Pernambuco|Cabrobó	-8.468595051	-39.37264319	350	R. Fartes	20/07/2016	Dry and Wet	4450	352	0	137.1	7293.95	10.7	59	ND	NA	Plastic bag	NA	NA	NA	NA	23/08/2016
977	Lamiales	Lamiaceae	Rhaphiodon	echinus	Schauer	falsa-menta, menta-rasteira	PRAD	matrix region	Pernambuco|Serrita	-7.93872566	-39.32593226	414	R. Fartes	11/07/2016	Dry and Wet	5000	315	0	4.4	226244	NA	13	PY - mechanically scarified	As populações se encontram com a maioria dos frutos imaturos. *As sementes foram removidas da núcula	Plastic bag	NA	NA	NA	NA	23/08/2016
978	Fabales	Fabaceae	Libidibia	ferrea	(Mart. ex Tul.) L.P.Queiroz	pau-ferro, jucá	PISF	matrix	Pernambuco|Salgueiro	-8.099453933	-39.15693579	400	E.A. Athayde	02/08/2016	Dry and Wet	3830	130	0	147.83	6764.53	9.6	76	PY - mechanically scarified	NA	Plastic bag	NA	NA	NA	NA	23/08/2016
979	Fabales	Fabaceae	Dalbergia	cearensis	Ducke	violeta, pau-violeta	PISF	matrix region	Pernambuco|Serrita	-7.952405629	-39.35505011	463	E.A. Athayde	20/10/2015	Dry	4920	1164	0	31.28	31969.31	8.14	62	ND	NA	Plastic bag	NA	NA	NA	NA	23/08/2016
980	Fabales	Fabaceae	Libidibia	ferrea	(Mart. ex Tul.) L.P.Queiroz	pau-ferro, jucá	PISF	deforested area	Ceará|Brejo Santo	-7.586473716	-38.85504158	377	C. Correia	19/07/2016	Dry and Wet	20420	3090	0	125.5	7968.13	7.82	59	PY - mechanically scarified	Coletado próximo do reservatório Boi I	Plastic bag	91,99	NA,10.7	7,691,191	01/10/2018,27/11/2019	23/08/2016
981	Fabales	Fabaceae	Libidibia	ferrea	(Mart. ex Tul.) L.P.Queiroz	pau-ferro, jucá	PISF	deforested area	Pernambuco|Sertânia	-8.127966577	-37.45820472	509	C. Correia	02/08/2016	Dry and Wet	6140	150	0	182.82	5469.86	10.3	80	PY - mechanically scarified	Coletado próximo ao reservatório Moxotó	Plastic bag	NA	NA	NA	NA	23/08/2016
982	Fabales	Fabaceae	Amburana	cearensis	(Allemão) A.C.Sm.	amburana-de-cheiro, cumaru, umburana-de-cheiro	PISF	deforested area	Pernambuco|Sertânia	-8.097096226	-37.3949361	459	C. Correia	03/08/2016	Dry	2390	410	0	610.6	1637.73	3.26	100	ND	Coletado próximo ao reservatório Moxotó	Plastic bag	NA	NA	NA	NA	23/08/2016
983	Fabales	Fabaceae	Senna	uniflora	(Mill.) H.S.Irwin & Barneby	mata-pasto-cabeludo	PRAD	deforested area	Paraíba|São José de Piranhas	-7.082277205	-38.648762	319	C. Correia	19/07/2016	Dry and Wet	6510	1580	0	12.9	77519.38	5.72	50	PY - mechanically scarified	Coletado no reservatório Cuncas	Plastic bag	NA	NA	NA	NA	23/08/2016
984	Fabales	Fabaceae	Cenostigma	pyramidale	(Tul.) E. Gagnon & G.P. Lewis	catingueira	PISF	deforested area	Pernambuco|Sertânia	-8.127966577	-37.45820472	509	C. Correia	01/08/2016	Dry and Wet	14070	1830	0	134.9	7412.9	11.03	69	ND	Coletado próximo à beira do canal, sentido ao reservatório Mototó	Plastic bag	76,88,81,94,62	NA,10.62,10.17,11.12,9.83	7,971,177,147,616,930,000	29/10/2018,13/11/2019,07/09/2020,12/04/2021,16/11/2021	23/08/2016
985	Fabales	Fabaceae	Senna	uniflora	(Mill.) H.S.Irwin & Barneby	mata-pasto-cabeludo	PRAD	matrix region	Pernambuco|Serrita	-7.927585435	-39.28369886	397	R. Fartes	12/07/2016	Dry and Wet	12750	3080	0	12.63	79176.56	9.27	70	PY - mechanically scarified	NA	Plastic bag	NA	NA	NA	NA	27/08/2016
986	Fabales	Fabaceae	Senna	uniflora	(Mill.) H.S.Irwin & Barneby	mata-pasto-cabeludo	PRAD	matrix region	Pernambuco|Cabrobó	-8.456464155	-39.3232834	374	R. Fartes	19/07/2016	Dry and Wet	16800	3110	0	13.27	75357.95	5.35	44	PY - mechanically scarified	NA	Plastic bag	NA	NA	NA	NA	27/08/2016
987	Fabales	Fabaceae	Senna	uniflora	(Mill.) H.S.Irwin & Barneby	mata-pasto-cabeludo	PRAD	matrix region	Pernambuco|Cabrobó	-8.463068749	-39.37233808	341	R. Fartes	20/07/2016	Dry and Wet	23650	6060	0	13.14	76103.5	6.21	75	PY - mechanically scarified	NA	Plastic bag	NA	NA	NA	NA	27/08/2016
988	Fabales	Fabaceae	Senna	uniflora	(Mill.) H.S.Irwin & Barneby	mata-pasto-cabeludo	PRAD	deforested area	Paraíba|São José de Piranhas	-7.080522578	-38.63729948	412	E.A. Athayde	17/08/2016	Dry and Wet	22800	3660	0	10.05	99502.49	3.06	78	PY - mechanically scarified	NA	Plastic bag	NA	NA	NA	NA	27/08/2016
989	Fabales	Fabaceae	Senna	uniflora	(Mill.) H.S.Irwin & Barneby	mata-pasto-cabeludo	PRAD	matrix region	Pernambuco|Cabrobó	-8.453468785	-39.32497974	369	R. Fartes	10/08/2016	Dry and Wet	14450	3880	0	12.07	82850.04	7.97	42	PY - mechanically scarified	NA	Plastic bag	NA	NA	NA	NA	27/08/2016
990	Fabales	Fabaceae	Senna	uniflora	(Mill.) H.S.Irwin & Barneby	mata-pasto-cabeludo	PRAD	deforested area	Paraíba|São José de Piranhas	-7.08162659	-38.63785098	408	E.A. Athayde	10/08/2016	Dry and Wet	6860	1260	0	10.45	95693.78	3.6	80	PY - mechanically scarified	NA	Plastic bag	NA	NA	NA	NA	27/08/2016
991	Fabales	Fabaceae	Senna	uniflora	(Mill.) H.S.Irwin & Barneby	mata-pasto-cabeludo	PRAD	deforested area	Ceará|Brejo Santo	-7.489725484	-38.97104191	381	E.A. Athayde	11/08/2016	Dry and Wet	1520	196.5	0	12.78	78247.26	4.3	100	PY - mechanically scarified	NA	Plastic bag	NA	NA	NA	NA	27/08/2016
992	Fabales	Fabaceae	Senna	uniflora	(Mill.) H.S.Irwin & Barneby	mata-pasto-cabeludo	PRAD	matrix region	Pernambuco|Cabrobó	-8.455567273	-39.32498149	382	R. Fartes	22/07/2016	Dry and Wet	20300	4500	0	14.34	69735.01	4.2	27	PY - mechanically scarified	NA	Plastic bag	NA	NA	NA	NA	27/08/2016
993	Fabales	Fabaceae	Cenostigma	pyramidale	(Tul.) E. Gagnon & G.P. Lewis	catingueira	PISF	matrix region	Pernambuco|Serrita	-7.924752198	-39.27315443	434	R. Fartes	13/07/2016	Dry and Wet	1600	79.42	0	137.45	7275.37	NA	88	ND	Demanda guia.	Plastic bag	NA	NA	NA	NA	27/08/2016
994	Fabales	Fabaceae	Anadenanthera	colubrina	(Vell.) Brenan	angico	PISF	deforested area	Pernambuco|Floresta	-8.498784356	-38.475244	332	C. Correia	03/08/2016	Dry	3600	91	0	79.34	12603.98	7.67	91	ND	Coletado próximo a Floresta	Plastic bag	NA	NA	NA	NA	27/08/2016
995	Fabales	Fabaceae	Anadenanthera	colubrina	(Vell.) Brenan	angico	PISF	matrix region	Ceará|Jati	-7.715379374	-39.03790549	524	R. Fartes	18/08/2016	Dry	9850	883	0	121.67	8218.95	7.97	88	ND	NA	Plastic bag	82,97,91,96,99	NA,NA,8.13,9.72,8.20	617,996,123,715,351,000	06/05/2018,20/05/2019,16/01/2020,09/11/2020,01/06/2021	27/08/2016
996	Fabales	Fabaceae	Anadenanthera	colubrina	(Vell.) Brenan	angico	PISF	deforested area	Ceará|Brejo Santo	-7.607980271	-38.81992178	485	E.A. Athayde	09/08/2016	Dry	12400	2150	0	161.83	6179.32	7.27	83	ND	NA	Plastic bag	100,99,99,99,98,99	NA,NA,10.08,10.30,10.73,9.90	6,179,961,237,153,510,000,000	06/05/2018,20/05/2019,16/01/2020,09/11/2020,01/06/2021,20/12/2021	27/08/2016
997	Fabales	Fabaceae	Anadenanthera	colubrina	(Vell.) Brenan	angico	PISF	matrix region	Pernambuco|Cabrobó	-8.517262581	-39.4834037	352	R. Fartes	09/08/2016	Dry	6450	720	0	103.81	9632.98	8.83	82	ND	NA	Plastic bag	NA	NA	NA	NA	27/08/2016
998	Fabales	Fabaceae	Libidibia	ferrea	(Mart. ex Tul.) L.P.Queiroz	pau-ferro, jucá	PISF	deforested area	Ceará|Brejo Santo	-7.566091878	-38.91718988	411	E.A. Athayde	04/08/2016	Dry and Wet	54250	6260	0	129.87	7700.01	10.05	96	PY - mechanically scarified	NA	Plastic bag	93,99,100,98,94	NA,11.36,9.47,12.32,13.88	7,651,187,151,717,100,000	01/10/2018,27/11/2019,22/10/2020,03/05/2021,06/12/2021	27/08/2016
999	Fabales	Fabaceae	Libidibia	ferrea	(Mart. ex Tul.) L.P.Queiroz	pau-ferro, jucá	PISF	deforested area	Ceará|Brejo Santo	-7.596555639	-38.84342497	429	E.A. Athayde	09/08/2016	Dry and Wet	6650	433	0	125.1	7993.61	8.63	72	PY - mechanically scarified	NA	Plastic bag	NA	NA	NA	NA	27/08/2016
1000	Poales	Bromeliaceae	Dyckia	spectabilis	Mart. ex Schult. & Schult.f.	macambira-de-flecha, macambira	PISF	deforested area	Pernambuco|Floresta	-8.470983294	-38.37874696	333	C. Correia	04/08/2016	Dry	2700	210	0	0.484	2066115.7	NA	85	ND	Coletado próximo a Floresta	Plastic bag	NA	NA	NA	NA	27/08/2016
1001	Fabales	Fabaceae	Pityrocarpa	moniliformis	(Benth.) Luckow & R.W.Jobson	angico-de-bezerro, canzenzo, quipembe, casqueiro	PISF	matrix region	Ceará|Brejo Santo	-7.483918569	-39.02060121	432	R. Fartes	19/08/2016	Dry and Wet	1500	269.85	0	37.06	26983.27	5.19	95	PY - mechanically scarified	NA	Plastic bag	75	NA	786	22/10/2018	27/08/2016
1002	Fabales	Fabaceae	Piptadenia	retusa	(Jacq.) P.G. Ribeiro, Seigler & Ebinger	jurema-branca	PISF	matrix region	Pernambuco|Serrita	-7.951385777	-39.35237262	452	E.A. Athayde	03/08/2016	Dry and Wet	560	139.09	0	42.05	23781.21	10.43	52	PY - mechanically scarified	NA	Plastic bag	NA	NA	NA	NA	27/08/2016
1003	Fabales	Fabaceae	Libidibia	ferrea	(Mart. ex Tul.) L.P.Queiroz	pau-ferro, jucá	PISF	deforested area	Ceará|Brejo Santo	-7.574566372	-38.8457355	387	E.A. Athayde	08/08/2016	Dry and Wet	18570	2170	0	150.04	6664.89	8.2	91	PY - mechanically scarified	NA	Plastic bag	94,92,96,100,97	NA,10.29,9.14,11.29,14.61	7,631,185,151,517,080,000	01/10/2018,27/11/2019,22/10/2020,03/05/2021,06/12/2021	29/08/2016
1004	Fabales	Fabaceae	Libidibia	ferrea	(Mart. ex Tul.) L.P.Queiroz	pau-ferro, jucá	PISF	deforested area	Ceará|Brejo Santo	-7.584068382	-38.88853036	404	E.A. Athayde	02/08/2016	Dry and Wet	43400	4820	0	116.31	8597.71	5.37	90	PY - mechanically scarified	NA	Plastic bag	89	NA	763	01/10/2018	29/08/2016
1005	Fabales	Fabaceae	Cenostigma	pyramidale	(Tul.) E. Gagnon & G.P. Lewis	catingueira	PISF	matrix region	Pernambuco|Cabrobó	-8.523803891	-39.49634148	340	R. Fartes	19/08/2016	Dry and Wet	2350	138	0	121.22	8249.46	6.63	38	ND	NA	Plastic bag	NA	NA	NA	NA	29/08/2016
1006	Fabales	Fabaceae	Cenostigma	pyramidale	(Tul.) E. Gagnon & G.P. Lewis	catingueira	PISF	matrix region	Pernambuco|Cabrobó	-8.523803891	-39.49634148	340	R. Fartes	10/08/2016	Dry and Wet	27200	1720	0	126.69	7893.28	8.89	77	ND	NA	Plastic bag	72,77,81,76,69	NA,10.05,10.05,10.91,9.92	7,911,171,147,016,870,000	29/10/2018,13/11/2019,07/09/2020,12/04/2021,16/11/2021	29/08/2016
1007	Fabales	Fabaceae	Senna	uniflora	(Mill.) H.S.Irwin & Barneby	mata-pasto-cabeludo	PISF	matrix region	Pernambuco|Cabrobó	-8.455632858	-39.32223797	336	R. Fartes	08/08/2016	Dry and Wet	13600	4010	0	12.65	79051.38	4.54	82	PY - mechanically scarified	NA	Plastic bag	NA	NA	NA	NA	29/08/2016
1008	Fabales	Fabaceae	Plathymenia	reticulata	Benth.	vinhático	PISF	deforested area	Ceará|Mauriti	-7.465060511	-38.73493373	373	A.P. Fontana	18/08/2016	Dry	160	63.28	0	30.45	32840.72	18.44	81	PY - mechanically scarified	outros coletores: M. Oliveira e L.S. Lima. Árvore ca. 5m. sobre afloramento quartizítico. Frutos pêndulos.	Plastic bag	NA	NA	NA	NA	29/08/2016
1009	Fabales	Fabaceae	Libidibia	ferrea	(Mart. ex Tul.) L.P.Queiroz	pau-ferro, jucá	PISF	matrix region	Ceará|Brejo Santo	-7.565456995	-39.02084075	428	R. Fartes	18/08/2016	Dry and Wet	20750	1052.9	0	140.37	7124.03	6.06	74	PY - mechanically scarified	NA	Plastic bag	88	NA	761	08/10/2018	07/09/2016
1010	Fabales	Fabaceae	Libidibia	ferrea	(Mart. ex Tul.) L.P.Queiroz	pau-ferro, jucá	PISF	deforested area	Ceará|Brejo Santo	-7.565875842	-38.92298254	420	E.A. Athayde	11/08/2016	Dry and Wet	42160	3280	0	150.21	6657.35	7.96	79	PY - mechanically scarified	NA	Plastic bag	86,89,99,97,96	NA,9.91,8.39,9.19,11.45	7,611,176,150,616,990,000	08/10/2018,27/11/2019,22/10/2020,03/05/2021,06/12/2021	07/09/2016
1011	Fabales	Fabaceae	Libidibia	ferrea	(Mart. ex Tul.) L.P.Queiroz	pau-ferro, jucá	PISF	deforested area	Ceará|Mauriti	-7.52787692	-38.79113959	395	D.G. Oliveira	25/08/2016	Dry and Wet	19390	2419.5	0	150.86	6628.66	13.43	79	PY - mechanically scarified	NA	Plastic bag	91	NA	761	08/10/2018	07/09/2016
1012	Fabales	Fabaceae	Libidibia	ferrea	(Mart. ex Tul.) L.P.Queiroz	pau-ferro, jucá	PISF	deforested area	Ceará|Brejo Santo	-7.524902085	-38.94602214	419	E.A. Athayde	11/08/2016	Dry and Wet	39680	3610	0	138.34	7228.57	10.17	98	PY - mechanically scarified	NA	Plastic bag	NA	NA	NA	NA	07/09/2016
1013	Fabales	Fabaceae	Mimosa	tenuiflora	(Willd.) Poir.	jurema-preta	PISF	deforested area	Paraíba|São José de Piranhas	-7.157157332	-38.61409951	399	D.G. Oliveira	23/08/2016	Dry and Wet	1590	370	0	9.75	102564.1	4.5	68	PY - mechanically scarified	NA	Plastic bag	NA	NA	NA	NA	07/09/2016
1014	Fabales	Fabaceae	Mimosa	tenuiflora	(Willd.) Poir.	jurema-preta	PISF	matrix region	Paraíba|São José de Piranhas	-7.141161108	-38.61003759	394	R. Fartes	23/08/2016	Dry and Wet	3000	491.46	0	10.637	94011.47	NA	77	PY - mechanically scarified	NA	Plastic bag	NA	NA	NA	NA	07/09/2016
1015	Fabales	Fabaceae	Senna	trachypus	(Benth.) H.S.Irwin & Barneby	canafístula, quebra-machado, quebra-faca	PISF	matrix region	Ceará|Brejo Santo	-7.563322737	-38.91135249	391	R. Fartes	18/08/2016	Dry	1200	194	0	4.68	213675.21	NA	7	PY - mechanically scarified	NA	Plastic bag	NA	NA	NA	NA	07/09/2016
1016	Fabales	Fabaceae	Apuleia	leiocarpa	(Vogel) J.F.Macbr.	jutaí	PISF	deforested area	Ceará|Mauriti	-7.462709007	-38.73556048	381	A.P. Fontana	18/08/2016	Dry	390	40.5	0	47.83	20907.38	3.46	63	PY - mechanically scarified	Outros coletores: M. Oliveira e L.S. Lima. Localidade Umburanas, VPR Descanso, sobre afloramento quartizítico. Árvore, ca. 10m. Caule acinzentado com ramificações ca. 1m do solo. Folhas com folíolos alternos. Frutos com casca marrom claro aveludado. Semente marrom. Fotos. Frutos coletados na árvore e no chão.	Plastic bag	NA	NA	NA	NA	07/09/2016
1017	Gentianales	Apocynaceae	Aspidosperma	pyrifolium	Mart.	pereiro	PISF	matrix region	Pernambuco|Cabrobó	-8.269029999	-39.2725965	382	E.A. Athayde	22/08/2016	Dry	850	33.67	0	111.15	8996.85	5.61	84	ND	NA	Plastic bag	NA	NA	NA	NA	07/09/2016
1018	Gentianales	Apocynaceae	Aspidosperma	pyrifolium	Mart.	pereiro	PISF	matrix region	Paraíba|São José de Piranhas	-7.155080165	-38.61811334	407	R. Fartes	23/08/2016	Dry	4650	166.99	0	121.86	8206.14	7.23	84	ND	NA	Plastic bag	NA	NA	NA	NA	07/09/2016
1019	Fabales	Fabaceae	Senna	uniflora	(Mill.) H.S.Irwin & Barneby	mata-pasto-cabeludo	PISF	matrix region	Pernambuco|Cabrobó	-8.45611058	-39.32426426	391	E.A. Athayde	23/08/2016	Dry and Wet	14650	3460	0	11.28	88652.48	3.86	94	PY - mechanically scarified	NA	Plastic bag	NA	NA	NA	NA	07/09/2016
1020	Fabales	Fabaceae	Senna	uniflora	(Mill.) H.S.Irwin & Barneby	mata-pasto-cabeludo	PISF	matrix region	Pernambuco|Cabrobó	-8.427319042	-39.40305311	351	R. Fartes	11/08/2016	Dry and Wet	5250	1140	0	12.35	80971.66	4.93	31	PY - mechanically scarified	NA	Plastic bag	NA	NA	NA	NA	07/09/2016
1021	Fabales	Fabaceae	Anadenanthera	colubrina	(Vell.) Brenan	angico	PISF	matrix region	Ceará|Penaforte	-7.758271214	-39.06114464	487	R. Fartes	25/08/2016	Dry	3400	91.72	0	117.09	8540.44	6.52	70	ND	NA	Plastic bag	NA	NA	NA	NA	07/09/2016
1022	Fabales	Fabaceae	Anadenanthera	colubrina	(Vell.) Brenan	angico	PISF	matrix region	Ceará|Porteiras	-7.63206894	-39.03318351	488	R. Fartes	26/08/2016	Dry	8800	732.85	0	100.63	9937.39	5.94	65	ND	NA	Plastic bag	98,87,96,93,96	NA,8.05,9.63,7.84,8.22	7,681,160,152,417,280,000	15/10/2018,11/11/2019,09/11/2020,01/06/2021,29/12/2021	07/09/2016
1028	Fabales	Fabaceae	Cenostigma	pyramidale	(Tul.) E. Gagnon & G.P. Lewis	catingueira	PISF	matrix region	Ceará|Penaforte	-7.763038231	-39.06143554	480	R. Fartes	25/08/2016	Dry and Wet	13850	1413.6	0	166.76	5996.64	12.95	76	ND	NA	Plastic bag	NA	NA	NA	NA	07/09/2016
1032	Fabales	Fabaceae	Cenostigma	pyramidale	(Tul.) E. Gagnon & G.P. Lewis	catingueira	PISF	matrix region	Pernambuco|Salgueiro	-8.148335129	-39.17993964	415	R. Fartes	07/09/2016	Dry and Wet	9650	967.64	0	127.39	7849.91	10.03	76	ND	NA	Plastic bag	64,84,79,85	NA,10.71,10.66,11.56	768,114,814,471,664	29/10/2018,13/11/2019,07/09/2020,12/04/2021	21/09/2016
1033	Fabales	Fabaceae	Cenostigma	pyramidale	(Tul.) E. Gagnon & G.P. Lewis	catingueira	PISF	matrix region	Pernambuco|Cabrobó	-8.327169228	-39.34739743	353	E.A. Athayde	05/09/2016	Dry and Wet	12300	1219.86	0	142.49	7018.04	9.64	75	ND	NA	Plastic bag	75,66	NA,11.44	7,681,148	29/10/2018,13/11/2019	21/09/2016
1034	Fabales	Fabaceae	Cenostigma	pyramidale	(Tul.) E. Gagnon & G.P. Lewis	catingueira	PISF	matrix region	Pernambuco|Cabrobó	-8.51640128	-39.48502901	347	E.A. Athayde	24/08/2016	Dry and Wet	17900	1750	0	143.83	6952.65	15.64	77	ND	NA	Plastic bag	NA	NA	NA	NA	21/09/2016
1035	Fabales	Fabaceae	Cenostigma	pyramidale	(Tul.) E. Gagnon & G.P. Lewis	catingueira	PISF	matrix region	Pernambuco|Salgueiro	-8.143842365	-39.17345619	386	R. Fartes	30/08/2016	Dry and Wet	13890	1233.69	0	126.44	7908.89	7.86	64	ND	NA	Plastic bag	NA	NA	NA	NA	21/09/2016
1036	Fabales	Fabaceae	Cenostigma	pyramidale	(Tul.) E. Gagnon & G.P. Lewis	catingueira	PISF	matrix region	Pernambuco|Cabrobó	-8.522838316	-39.49458662	343	E.A. Athayde	02/09/2016	Dry and Wet	9150	520	0	135.09	7402.47	17.14	68	ND	NA	Plastic bag	NA	NA	NA	NA	21/09/2016
1037	Fabales	Fabaceae	Senna	uniflora	(Mill.) H.S.Irwin & Barneby	mata-pasto-cabeludo	PISF	deforested area	Paraíba|Cajazeiras	-6.902350304	-38.57479904	310	C. Correia	07/09/2016	Dry and Wet	6030	923.71	0	11.71	85397.1	4.7	54	PY - mechanically scarified	Coletado próximo ao lado da antiga pista do aeroporto.	Plastic bag	NA	NA	NA	NA	21/09/2016
1038	Fabales	Fabaceae	Senna	uniflora	(Mill.) H.S.Irwin & Barneby	mata-pasto-cabeludo	PISF	deforested area	Paraíba|Cajazeiras	-6.902350304	-38.57479904	310	C. Correia	06/09/2016	Dry and Wet	7430	1250	0	12.67	78926.6	5.21	89	PY - mechanically scarified	Coletado logo após a saída de Cajazeiras sentido São José de Piranhas.	Plastic bag	NA	NA	NA	NA	21/09/2016
1039	Fabales	Fabaceae	Senna	uniflora	(Mill.) H.S.Irwin & Barneby	mata-pasto-cabeludo	PISF	matrix region	Pernambuco|Cabrobó	-8.456056339	-39.32422787	387	E.A. Athayde	31/08/2016	Dry and Wet	38850	9570	0	11.93	83822.3	4.92	96	PY - mechanically scarified	NA	Plastic bag	NA	NA	NA	NA	21/09/2016
1040	Fabales	Fabaceae	Anadenanthera	colubrina	(Vell.) Brenan	angico	PISF	deforested area	Paraíba|São José de Piranhas	-7.070994396	-38.6334676	342	C. Correia	08/09/2016	Dry	8030	2170	637.5	89.51	11171.94	4.11	87	ND	Coletado logo após a entrada do reservatário da Barragem Caiçara.	Plastic bag	86,98,97,99,95,67	NA,8.34,8.54,9,7.29,8.80	75,411,481,510,171,400,000,000	15/10/2018,13/11/2019,09/11/2020,01/06/2021,20/12/2021,21/12/2022	21/09/2016
1041	Fabales	Fabaceae	Anadenanthera	colubrina	(Vell.) Brenan	angico	PISF	matrix region	Pernambuco|Cabrobó	-8.389493596	-39.34430983	365	E.A. Athayde	05/09/2016	Dry	9000	648.22	0	136.54	7323.86	9.33	90	ND	NA	Plastic bag	NA	NA	NA	NA	21/09/2016
1042	Fabales	Fabaceae	Anadenanthera	colubrina	(Vell.) Brenan	angico	PISF	matrix region	Pernambuco|Serrita	-7.990247854	-39.36961942	433	R. Fartes	31/08/2016	Dry	16850	1560	0	126.93	7878.36	7.62	100	ND	Germinação em outubro/2018 - 89%. Após a avaliação da viabilidade, no segundo semestre de 2020 foi constatado uma baixa germinação, as sementes foram submetidas ao teste de tetrazólio, confirmando assim a baixa viabilidade. Metodologia TZ: preparo das sementes - imersão em água destilada por 24 h à 25 °C, seguida de retirada do tegumento. Coloração - imersão em solução de tetrazólio a 0.1%, por 2…	Plastic bag	89,70,4	NA,13,11.13	75,411,461,510	15/10/2018,11/11/2019,09/11/2020	21/09/2016
1043	Fabales	Fabaceae	Mimosa	tenuiflora	(Willd.) Poir.	jurema-preta	PISF	matrix region	Paraíba|São José de Piranhas	-7.116317059	-38.60469754	300	D.G. Oliveira	25/08/2016	Dry and Wet	12210	1525.03	0	8.31	120336.94	2.71	83	PY - mechanically scarified	NA	Plastic bag	42	NA	754	15/10/2018	21/09/2016
1044	Fabales	Fabaceae	Libidibia	ferrea	(Mart. ex Tul.) L.P.Queiroz	pau-ferro, jucá	PISF	matrix region	Ceará|Penaforte	-7.786600259	-39.07327508	494	R. Fartes	25/08/2016	Dry and Wet	12400	201.94	0	160.93	6213.88	8.2	62	PY - mechanically scarified	NA	Plastic bag	NA	NA	NA	NA	21/09/2016
1045	Lamiales	Lamiaceae	Rhaphiodon	echinus	Schauer	falsa-menta, menta-rasteira	PRAD	deforested area	Pernambuco|Serrita	-7.940969566	-39.32511745	479	E.A. Athayde	03/08/2016	Dry and Wet	19370	6550	0	2.17	460830	10.36	20	PY - mechanically scarified	*As sementes foram removidas da núcula	Plastic drum	NA	NA	NA	NA	04/10/2016
1046	Lamiales	Lamiaceae	Rhaphiodon	echinus	Schauer	falsa-menta, menta-rasteira	PRAD	matrix region	Pernambuco|Serrita	-7.942949628	-39.32625314	418	R. Fartes	25/07/2016	Dry and Wet	28500	6020	0	2.76	362319	6.12	17	PY - mechanically scarified	Lote fechado com cinco sacos (entrelaçados com barbante). *As sementes foram removidas da núcula	Plastic drum	NA	NA	NA	NA	04/10/2016
1047	Lamiales	Lamiaceae	Rhaphiodon	echinus	Schauer	falsa-menta, menta-rasteira	PRAD	matrix region	Pernambuco|Cabrobó	-8.461452406	-39.36944756	301	R. Fartes	11/08/2016	Dry and Wet	8850	1580	0	2.57	389106	NA	13	PY - mechanically scarified	*As sementes foram removidas da núcula	Plastic drum	NA	NA	NA	NA	04/10/2016
1048	Lamiales	Lamiaceae	Rhaphiodon	echinus	Schauer	falsa-menta, menta-rasteira	PRAD	matrix region	Pernambuco|Serrita	-7.939367822	-39.32601442	497	R. Fartes	28/07/2016	Dry and Wet	22150	7650	0	2.6926	371388	7.2	21	PY - mechanically scarified	Lote fechado com quatro sacos (entrelaçados com barbante). *As sementes foram removidas da núcula	Plastic drum	NA	NA	NA	NA	04/10/2016
1049	Lamiales	Lamiaceae	Rhaphiodon	echinus	Schauer	falsa-menta, menta-rasteira	PRAD	matrix region	Pernambuco|Serrita	-7.942542405	-39.32647965	429	R. Fartes	26/07/2016	Dry and Wet	29950	17410	0	2.7	370370	3.92	36	PY - mechanically scarified	Lote fechado com cinco sacos (entrelaçados com barbante). *As sementes foram removidas da núcula	Plastic drum	NA	NA	NA	NA	04/10/2016
1050	Fabales	Fabaceae	Mimosa	tenuiflora	(Willd.) Poir.	jurema-preta	PISF	deforested area	Ceará|Mauriti	-7.412218651	-38.77327911	368	D.G. Oliveira	14/09/2016	Dry and Wet	2650	117.45	0	7.59	131752.31	11.25	52	PY - mechanically scarified	NA	Plastic bag	17	NA	741	15/10/2018	04/10/2016
1051	Fabales	Fabaceae	Senna	uniflora	(Mill.) H.S.Irwin & Barneby	mata-pasto-cabeludo	PISF	matrix region	Pernambuco|Serrita	-7.927586734	-39.28178451	413	R. Fartes	31/08/2016	Dry and Wet	2200	527.34	0	11.03	90661.83	4.83	67	PY - mechanically scarified	NA	Plastic bag	NA	NA	NA	NA	04/10/2016
1052	Fabales	Fabaceae	Senna	uniflora	(Mill.) H.S.Irwin & Barneby	mata-pasto-cabeludo	PISF	matrix region	Pernambuco|Salgueiro	-8.049223281	-39.21857549	403	R. Fartes	22/09/2016	Dry and Wet	4890	940	0	11.41	87642.42	5.28	75	PY - mechanically scarified	NA	Plastic bag	NA	NA	NA	NA	04/10/2016
1059	Fabales	Fabaceae	Anadenanthera	colubrina	(Vell.) Brenan	angico	PISF	deforested area	Ceará|Brejo Santo	-7.579226077	-38.87791601	388	D.G. Oliveira	14/09/2016	Dry	4700	2540	0	121.66	8219.63	6.41	73	ND	NA	Plastic bag	67,85,98,98,98	NA,9.43,7.92,10.12,9.58	7,411,133,149,717,010,000	15/10/2018,11/11/2019,09/11/2020,01/06/2021,20/12/2021	04/10/2016
1060	Fabales	Fabaceae	Anadenanthera	colubrina	(Vell.) Brenan	angico	PISF	matrix region	Pernambuco|Salgueiro	-8.030706405	-39.22006297	438	R. Fartes	22/09/2016	Dry	2175	496.38	0	157.74	6339.55	6.47	90	ND	NA	Plastic bag	NA	NA	NA	NA	04/10/2016
1061	Fabales	Fabaceae	Anadenanthera	colubrina	(Vell.) Brenan	angico	PISF	matrix region	Pernambuco|Salgueiro	-8.203539829	-39.24739394	431	E.A. Athayde	14/09/2016	Dry	42950	4060	710.9	153.76	6503.64	7.66	94	ND	NA	Plastic bag	89,91,99,100,99,73	NA,8.3,7.70,9.51,8.36,9.88	74,111,331,497,170,100,000,000	15/10/2018,11/11/2019,09/11/2020,01/06/2021,20/12/2021,21/12/2022	04/10/2016
1062	Fabales	Fabaceae	Anadenanthera	colubrina	(Vell.) Brenan	angico	PISF	matrix region	Pernambuco|Serrita	-7.969736037	-39.27212255	459	R. Fartes	15/09/2016	Dry	21500	950	0	97.04	10305.03	7.43	85	ND	Lote fechado com três sacos (entrelaçados com barbante).	Plastic bag	77	NA	888	11/03/2019	04/10/2016
1063	Malvales	Malvaceae	Pseudobombax	marginatum	(A.St.-Hil., Juss. & Cambess.) A.Robyns	imbiratanha	PISF	matrix region	Pernambuco|Salgueiro	-8.115114016	-39.19348586	444	R. Fartes	22/09/2016	Dry	195	133.29	0	106.46	9393.2	17.96	64	ND	NA	Plastic bag	NA	NA	NA	NA	04/10/2016
1064	Fabales	Fabaceae	Cenostigma	pyramidale	(Tul.) E. Gagnon & G.P. Lewis	catingueira	PISF	matrix region	Pernambuco|Salgueiro	-8.116368622	-39.17966215	440	R. Fartes	15/09/2016	Dry and Wet	2350	338.21	0	141.68	7058.16	13.42	18	ND	NA	Plastic bag	NA	NA	NA	NA	04/10/2016
1065	Rosales	Rhamnaceae	Sarcomphalus	joazeiro	(Mart.)Hauenshild	juazeiro	PISF	deforested area	Ceará|Brejo Santo	-7.55266546	-38.84222612	386	D.G. Oliveira	08/09/2016	Dry and Wet	12500	1810	0	351.76	2842.85	11.24	16	PD - removal partial or total of the endocarp	NA	Plastic bag	NA	NA	NA	NA	04/10/2016
1066	Rosales	Rhamnaceae	Sarcomphalus	joazeiro	(Mart.)Hauenshild	juazeiro	PISF	deforested area	Ceará|Brejo Santo	-7.55266546	-38.84222612	386	D.G. Oliveira	14/09/2016	Dry and Wet	9050	1040	0	417.93	2392.75	15.7	37	PD - removal partial or total of the endocarp	NA	Plastic bag	NA	NA	NA	NA	04/10/2016
1067	Rosales	Rhamnaceae	Sarcomphalus	joazeiro	(Mart.)Hauenshild	juazeiro	PISF	deforested area	Ceará|Brejo Santo	-7.583177834	-38.87364505	387	D.G. Oliveira	14/09/2016	Dry and Wet	11600	1650	0	358.12	2792.36	14.85	30	PD - removal partial or total of the endocarp	NA	Plastic bag	NA	NA	NA	NA	04/10/2016
1068	Lamiales	Lamiaceae	Rhaphiodon	echinus	Schauer	falsa-menta, menta-rasteira	PRAD	matrix region	Pernambuco|Cabrobó	-8.400642135	-39.38777457	393	E.A. Athayde	29/08/2016	Dry and Wet	11900	9600	0	2.66	375940	NA	17	PY - mechanically scarified	*As sementes foram removidas da núcula	Plastic drum	NA	NA	NA	NA	19/10/2016
1069	Lamiales	Lamiaceae	Rhaphiodon	echinus	Schauer	falsa-menta, menta-rasteira	PRAD	matrix region	Pernambuco|Serrita	-7.930866381	-39.32438369	476	R. Fartes	29/08/2016	Dry and Wet	28290	12610	0	2.73	366300	2.96	20	PY - mechanically scarified	Lote fechado com seis sacos (entrelaçados com barbante). *As sementes foram removidas da núcula	Plastic drum	NA	NA	NA	NA	19/10/2016
1070	Lamiales	Lamiaceae	Rhaphiodon	echinus	Schauer	falsa-menta, menta-rasteira	PRAD	matrix region	Pernambuco|Serrita	-7.941086119	-39.32644221	438	R. Fartes	07/09/2016	Dry and Wet	36750	12600	0	2.6548	376676	NA	35	PY - mechanically scarified	Lote fechado com seis sacos ( entrelaçados com barbante). *As sementes foram removidas da núcula	Plastic drum	NA	NA	NA	NA	19/10/2016
1071	Malvales	Malvaceae	Pseudobombax	marginatum	(A.St.-Hil., Juss. & Cambess.) A.Robyns	imbiratanha	PISF	matrix region	Pernambuco|Salgueiro	-8.042121935	-39.21979686	440	R. Fartes	27/09/2016	Dry	225	200.69	0	101.38	9863.88	13.25	85	ND	NA	Plastic bag	NA	NA	NA	NA	19/10/2016
1074	Fabales	Fabaceae	Anadenanthera	colubrina	(Vell.) Brenan	angico	PISF	matrix region	Pernambuco|Cabrobó	-8.385174018	-39.37935744	381	E.A. Athayde	30/09/2016	Dry	10310	1112.24	0	160.66	6224.32	8.13	89	ND	NA	Plastic bag	NA	NA	NA	NA	19/10/2016
1075	Fabales	Fabaceae	Libidibia	ferrea	(Mart. ex Tul.) L.P.Queiroz	pau-ferro, jucá	PISF	deforested area	Paraíba|Cajazeiras	-6.933173188	-38.5792976	293	C. Correia	05/09/2016	Dry and Wet	25900	2370	0	148.45	6736.27	6.77	95	PY - mechanically scarified	Coletado ao longo da estrada para São Jose de Piranhas, antes da entrada para o reservatório Caiçara.	Plastic bag	82,76,97,98	NA,7.97,7.01,8.85	719,113,414,641,657	08/10/2018,27/11/2019,22/10/2020,03/05/2021	19/10/2016
1076	Fabales	Fabaceae	Libidibia	ferrea	(Mart. ex Tul.) L.P.Queiroz	pau-ferro, jucá	PISF	matrix region	Ceará|Brejo Santo	-7.594041265	-39.02542939	440	R. Fartes	02/09/2016	Dry and Wet	10900	115.76	0	120.97	8266.51	15.3	82	PY - mechanically scarified	NA	Plastic bag	NA	NA	NA	NA	19/10/2016
1077	Fabales	Fabaceae	Libidibia	ferrea	(Mart. ex Tul.) L.P.Queiroz	pau-ferro, jucá	PISF	deforested area	Paraíba|Cajazeiras	-6.933169157	-38.57477147	294	C. Correia	06/09/2016	Dry and Wet	26600	2740	0	146.09	6845.1	11.87	86	PY - mechanically scarified	Coletado logo após a saída de Cajazeiras.	Plastic bag	80,85,96,96	NA,9.67,7.40,12.52	719,113,414,641,657	08/10/2018,27/11/2019,22/10/2020,03/05/2021	19/10/2016
1078	Rosales	Rhamnaceae	Sarcomphalus	joazeiro	(Mart.)Hauenshild	juazeiro	PISF	matrix region	Pernambuco|Salgueiro	-8.06810996	-39.18210036	490	R. Fartes	27/09/2016	Dry and Wet	36050	4670	0	337.32	2964.54	13.19	22	PD - removal partial or total of the endocarp	NA	Plastic bag	28	NA	656	06/08/2018	19/10/2016
1079	Rosales	Rhamnaceae	Sarcomphalus	joazeiro	(Mart.)Hauenshild	juazeiro	PISF	matrix region	Pernambuco|Salgueiro	-8.031484877	-39.21901068	417	R. Fartes	22/09/2016	Dry and Wet	13120	1640	0	294.38	3396.97	10.15	46	PD - removal partial or total of the endocarp	NA	Plastic bag	NA	NA	NA	NA	19/10/2016
1080	Rosales	Rhamnaceae	Sarcomphalus	joazeiro	(Mart.)Hauenshild	juazeiro	PISF	matrix region	Pernambuco|Salgueiro	-8.148128607	-39.17647185	444	R. Fartes	13/09/2016	Dry and Wet	7050	837.78	0	347.1	2881.01	16.58	41	PD - removal partial or total of the endocarp	NA	Plastic bag	NA	NA	NA	NA	19/10/2016
1081	Fabales	Fabaceae	Mimosa	tenuiflora	(Willd.) Poir.	jurema-preta	PISF	deforested area	Ceará|Mauriti	-7.506794119	-38.77824273	418	D.G. Oliveira	08/09/2016	Dry and Wet	3680	810.8	0	7.476	133761.37	4.26	35	PY - mechanically scarified	NA	Plastic bag	18,71	NA	726,768	15/10/2018,26/11/2018	19/10/2016
1082	Fabales	Fabaceae	Mimosa	tenuiflora	(Willd.) Poir.	jurema-preta	PISF	deforested area	Ceará|Milagres	-7.339759176	-38.88382637	296	D.G. Oliveira	14/09/2016	Dry and Wet	5150	825	0	7.2	138888.89	11.51	81	PY - mechanically scarified	NA	Plastic bag	4,43	NA	726,768	15/10/2018,26/11/2018	19/10/2016
1083	Fabales	Fabaceae	Senna	uniflora	(Mill.) H.S.Irwin & Barneby	mata-pasto-cabeludo	PISF	matrix region	Pernambuco|Salgueiro	-8.053556267	-39.21818756	421	R. Fartes	12/09/2016	Dry and Wet	5300	544	0	11.18	89445.44	5.85	82	PY - mechanically scarified	NA	Plastic bag	NA	NA	NA	NA	19/10/2016
1086	Malvales	Malvaceae	Pseudobombax	marginatum	(A.St.-Hil., Juss. & Cambess.) A.Robyns	imbiratanha	PISF	matrix region	Pernambuco|Salgueiro	-8.035939073	-39.19334835	479	R. Fartes	05/10/2016	Dry	100	73.79	0	109.786	9108.63	9.77	99	ND	NA	Plastic bag	NA	NA	NA	NA	31/10/2016
1087	Rosales	Rhamnaceae	Sarcomphalus	joazeiro	(Mart.)Hauenshild	juazeiro	PISF	matrix region	Pernambuco|Salgueiro	-8.073819109	-39.1788083	516	R. Fartes	05/10/2016	Dry and Wet	10930	1800	0	378.4	2642.71	4.32	21	PD - removal partial or total of the endocarp	NA	Plastic bag	NA	NA	NA	NA	31/10/2016
1090	Lamiales	Lamiaceae	Rhaphiodon	echinus	Schauer	falsa-menta, menta-rasteira	PRAD	matrix region	Pernambuco|Serrita	-7.941873015	-39.32651541	483	R. Fartes	20/09/2016	Dry and Wet	39080	7240	0	222.09	4502.68	4.88	43	PY - mechanically scarified	Lote fechado com sete sacos ( entrelaçados com barbante).	Plastic drum	NA	NA	NA	NA	28/11/2016
1091	Lamiales	Lamiaceae	Rhaphiodon	echinus	Schauer	falsa-menta, menta-rasteira	PRAD	matrix region	Pernambuco|Serrita	-7.940732727	-39.32723128	426	R. Fartes	29/09/2016	Dry and Wet	20350	4370	0	2.091	478240	10.22	35	PY - mechanically scarified	Lote fechado com cinco sacos (entrelaçados com barbante). *As sementes foram removidas da núcula	Plastic drum	NA	NA	NA	NA	28/11/2016
1092	Lamiales	Lamiaceae	Rhaphiodon	echinus	Schauer	falsa-menta, menta-rasteira	PRAD	matrix region	Pernambuco|Cabrobó	-8.401202175	-39.38854722	401	E.A. Athayde	30/09/2016	Dry and Wet	2350	2080	0	2.49	401606	5.6	10	PY - mechanically scarified	*As sementes foram removidas da núcula	Plastic drum	NA	NA	NA	NA	28/11/2016
1093	Lamiales	Lamiaceae	Rhaphiodon	echinus	Schauer	falsa-menta, menta-rasteira	PRAD	matrix region	Pernambuco|Cabrobó	-8.402150525	-39.38995609	385	E.A. Athayde	08/09/2016	Dry and Wet	10950	9440	0	365.12	2738.83	2.03	28	PY - mechanically scarified	NA	Plastic drum	NA	NA	NA	NA	28/11/2016
1094	Lamiales	Lamiaceae	Rhaphiodon	echinus	Schauer	falsa-menta, menta-rasteira	PRAD	matrix region	Pernambuco|Serrita	-7.942407463	-39.32553594	465	R. Fartes	14/09/2016	Dry and Wet	41350	11150	0	196.86	5079.75	14.86	53	PY - mechanically scarified	Lote fechado com seis sacos (entrelaçados com barbante).	Plastic drum	NA	NA	NA	NA	28/11/2016
1095	Fabales	Fabaceae	Anadenanthera	colubrina	(Vell.) Brenan	angico	PISF	matrix region	Pernambuco|Salgueiro	-8.075573553	-39.17967131	515	R. Fartes	19/10/2016	Dry	10750	950	0	117.39	8518.61	7.45	84	ND	NA	Plastic drum	51,63,59,64	NA,9.77,9.07,10.88	686,107,814,421,646	15/10/2018,11/11/2019,09/11/2020,01/06/2021	28/11/2016
1099	Fabales	Fabaceae	Pityrocarpa	moniliformis	(Benth.) Luckow & R.W.Jobson	angico-de-bezerro, canzenzo, quipembe, casqueiro	PISF	deforested area	Pernambuco|Petrolina	-9.326731109	-40.54747054	398	U.N.S. Dias	14/12/2016	Dry and Wet	27650	4400	0	36.25	27586.21	6.15	82	PY - mechanically scarified	Coletado no Campus de Ciências Agrárias	Plastic bag	88,88,82,98,80	NA,6.64,6.85,6.8,7.60	6,291,021,138,916,270,000	22/10/2018,18/11/2019,20/11/2020,16/07/2021,06/04/2022	31/01/2017
1100	Rosales	Rhamnaceae	Sarcomphalus	joazeiro	(Mart.)Hauenshild	juazeiro	PISF	matrix region	Pernambuco|Salgueiro	-8.073782939	-39.17878106	507	R. Fartes	19/10/2016	Dry and Wet	9750	1690	0	249.18	4013.16	10.66	25	PD - removal partial or total of the endocarp	NA	Plastic bag	NA	NA	NA	NA	31/01/2017
1101	Fabales	Fabaceae	Pityrocarpa	moniliformis	(Benth.) Luckow & R.W.Jobson	angico-de-bezerro, canzenzo, quipembe, casqueiro	PISF	deforested area	Pernambuco|Petrolândia	-8.782864744	-38.33632237	314	H.L.C. Silva	28/12/2016	Dry and Wet	6300	1265.3	0	33.72	29655.99	6.76	88	PY - mechanically scarified	NA	Plastic bag	75	NA	608	01/10/2018	31/01/2017
1102	Caryophyllales	Cactaceae	Xiquexique	gounellei	(F.A.C.Weber) Lavor & Calvente	xique-xique	PISF	deforested area	Pernambuco|Belém de São Francisco	-8.604000675	-39.11625816	294	U.N.S. Dias	20/01/2017	Wet	1760	21.97	0	1.39	719424.46	10	87	ND	NA	Plastic bag	83,75,73,72	NA,10.64,9.34,15.31	57,996,613,661,629	22/10/2018,13/11/2019,17/12/2020,06/09/2021	22/03/2017
1103	Fabales	Fabaceae	Mimosa	tenuiflora	(Willd.) Poir.	jurema-preta	PRAD	deforested area	Pernambuco|Cabrobó	-8.491732522	-39.34312844	427	H.L.C. Silva	31/01/2017	Dry and Wet	1010	149.54	0	7.168	139508.93	7.94	89	PY - mechanically scarified	NA	Plastic bag	20,88	NA	579,614	22/10/2018,26/11/2018	22/03/2017
1104	Fabales	Fabaceae	Mimosa	tenuiflora	(Willd.) Poir.	jurema-preta	PRAD	matrix region	Pernambuco|Cabrobó	-8.497356486	-39.36536605	344	R. Fartes	19/01/2017	Dry and Wet	3650	596	0	7.95	125786.16	7.2	95	PY - mechanically scarified	NA	Plastic bag	78	NA	579	22/10/2018	22/03/2017
1105	Fabales	Fabaceae	Pityrocarpa	moniliformis	(Benth.) Luckow & R.W.Jobson	angico-de-bezerro, canzenzo, quipembe, casqueiro	PRAD	deforested area	Pernambuco|Petrolândia	-8.822495472	-38.36615886	337	H.L.C. Silva	29/12/2016	Dry and Wet	13400	3880	1339.8	33.17	30147.72	7.01	95	PY - mechanically scarified	NA	Plastic bag	78,78,77,94,68	NA,7.47,7.32,7.82,10.18	579,971,133,915,771,000	22/10/2018,18/11/2019,20/11/2020,16/07/2021,06/04/2022	22/03/2017
1106	Fabales	Fabaceae	Pityrocarpa	moniliformis	(Benth.) Luckow & R.W.Jobson	angico-de-bezerro, canzenzo, quipembe, casqueiro	PRAD	deforested area	Pernambuco|Petrolândia	-8.822529584	-38.37572475	331	H.L.C. Silva	02/01/2017	Dry and Wet	19970	3910	3249.6	34.31	29146.02	6.86	88	PY - mechanically scarified	NA	Plastic bag	82,67,94,97,83	NA,7.6,7.27,8.27,10.58	579,972,133,915,771,000	22/10/2018,19/11/2019,20/11/2020,16/07/2021,06/04/2022	22/03/2017
1107	Fabales	Fabaceae	Pityrocarpa	moniliformis	(Benth.) Luckow & R.W.Jobson	angico-de-bezerro, canzenzo, quipembe, casqueiro	PRAD	matrix region	Pernambuco|Petrolândia	-8.870326751	-38.39540615	349	R. Fartes	26/01/2017	Dry and Wet	51515	13950	13739.3	38.68	25853.15	5.95	95	PY - mechanically scarified	NA	Plastic bag	84,95,96,97,60	NA,7.61,7.46,8.7,10	586,972,133,915,771,000	29/10/2018,19/11/2019,20/11/2020,16/07/2021,06/04/2022	22/03/2017
1108	Fabales	Fabaceae	Pityrocarpa	moniliformis	(Benth.) Luckow & R.W.Jobson	angico-de-bezerro, canzenzo, quipembe, casqueiro	PRAD	deforested area	Pernambuco|Floresta	-8.670566395	-38.24840013	331	U.N.S. Dias	04/01/2017	Dry and Wet	133000	35530	35319.3	33.04	30266.34	7.87	90	PY - mechanically scarified	Coletados no Distrito de Comandante, bloco 4	Plastic bag	76,72,54,95,67	NA,6.81,6.83,7.94,9.78	586,971,133,915,771,000	29/10/2018,18/11/2019,20/11/2020,16/07/2021,06/04/2022	22/03/2017
1109	Fabales	Fabaceae	Pityrocarpa	moniliformis	(Benth.) Luckow & R.W.Jobson	angico-de-bezerro, canzenzo, quipembe, casqueiro	PRAD	deforested area	Pernambuco|Petrolândia	-8.812371918	-38.35929283	201	H.L.C. Silva	02/01/2017	Dry and Wet	9850	1535	0	37.8	26455.03	8.6	81	PY - mechanically scarified	NA	Plastic bag	NA	NA	NA	NA	22/03/2017
1110	Fabales	Fabaceae	Pityrocarpa	moniliformis	(Benth.) Luckow & R.W.Jobson	angico-de-bezerro, canzenzo, quipembe, casqueiro	PRAD	matrix region	Pernambuco|Petrolândia	-8.867150787	-38.4002222	354	R. Fartes	25/01/2017	Dry and Wet	28015	7842	7781.4	35.11	28481.91	7.78	93	PY - mechanically scarified	NA	Plastic bag	77,60,94,95,29	NA,10,7.99,9.18,9.08	586,971,133,915,771,000	29/10/2018,18/11/2019,20/11/2020,16/07/2021,06/04/2022	22/03/2017
1111	Fabales	Fabaceae	Pityrocarpa	moniliformis	(Benth.) Luckow & R.W.Jobson	angico-de-bezerro, canzenzo, quipembe, casqueiro	PRAD	matrix region	Pernambuco|Petrolândia	-8.824050563	-38.36581067	349	E.A. Athayde	11/01/2017	Dry and Wet	24010	6752	6690.5	36.05	27739.25	6.59	87	PY - mechanically scarified	NA	Plastic bag	77,85,93,96,54	NA,8.62,8.62,8.26,7.38	586,971,133,915,771,000	29/10/2018,18/11/2019,20/11/2020,16/07/2021,06/04/2022	22/03/2017
1112	Fabales	Fabaceae	Pityrocarpa	moniliformis	(Benth.) Luckow & R.W.Jobson	angico-de-bezerro, canzenzo, quipembe, casqueiro	PRAD	matrix region	Pernambuco|Petrolândia	-8.859654426	-38.40127108	301	R. Fartes	25/01/2017	Dry and Wet	42590	10082	10021.4	36.05	27739.25	6.34	96	PY - mechanically scarified	NA	Plastic bag	68,74,89,100,46	NA,7.16,8.23,7.58,6.92	565,971,133,915,771,000	08/10/2018,18/11/2019,20/11/2020,16/07/2021,06/04/2022	22/03/2017
1113	Fabales	Fabaceae	Pityrocarpa	moniliformis	(Benth.) Luckow & R.W.Jobson	angico-de-bezerro, canzenzo, quipembe, casqueiro	PRAD	matrix region	Pernambuco|Petrolândia	-8.798416999	-38.35456148	336	R. Fartes	24/01/2017	Dry and Wet	8545	2090	0	39.53	25297.24	8.03	92	PY - mechanically scarified	NA	Plastic bag	NA	NA	NA	NA	22/03/2017
1114	Fabales	Fabaceae	Pityrocarpa	moniliformis	(Benth.) Luckow & R.W.Jobson	angico-de-bezerro, canzenzo, quipembe, casqueiro	PRAD	deforested area	Pernambuco|Petrolândia	-8.824799743	-38.37569366	337	U.N.S. Dias	18/01/2017	Dry and Wet	128000	35256	35163.4	34.62	28885.04	7.1	88	PY - mechanically scarified	NA	Plastic bag	79,86,88,99,51	NA,7.86,7.41,8.89,6.77	565,971,133,915,771,000	08/10/2018,18/11/2019,20/11/2020,16/07/2021,06/04/2022	22/03/2017
1115	Fabales	Fabaceae	Pityrocarpa	moniliformis	(Benth.) Luckow & R.W.Jobson	angico-de-bezerro, canzenzo, quipembe, casqueiro	PRAD	matrix region	Pernambuco|Petrolândia	-8.788268574	-38.34388658	331	R. Fartes	11/01/2017	Dry and Wet	10730	1730	0	37.55	26631.16	7.47	74	PY - mechanically scarified	Coleta entrelaçados com barbante (entre dois sacos)	Plastic bag	70	NA	565	08/10/2018	22/03/2017
1116	Fabales	Fabaceae	Pityrocarpa	moniliformis	(Benth.) Luckow & R.W.Jobson	angico-de-bezerro, canzenzo, quipembe, casqueiro	PRAD	matrix region	Pernambuco|Petrolândia	-8.855459938	-38.41411856	361	R. Fartes	24/01/2017	Dry and Wet	18680	3872	0	36.07	27723.87	7.44	89	PY - mechanically scarified	NA	Plastic bag	77,57,79	NA,8.94,7.65	5,869,711,339	29/10/2018,18/11/2019,20/11/2020	22/03/2017
1117	Fabales	Fabaceae	Pityrocarpa	moniliformis	(Benth.) Luckow & R.W.Jobson	angico-de-bezerro, canzenzo, quipembe, casqueiro	PRAD	matrix region	Pernambuco|Petrolândia	-8.867470647	-38.41949245	305	R. Fartes	27/01/2017	Dry and Wet	19160	4162	0	35.62	28074.12	7.19	93	PY - mechanically scarified	NA	Plastic bag	84,97,95,98	NA,9.31,9.51,9.61	57,195,613,221,562	29/10/2018,18/11/2019,18/11/2020,16/07/2021	06/04/2017
1118	Fabales	Fabaceae	Mimosa	tenuiflora	(Willd.) Poir.	jurema-preta	PRAD	matrix region	Pernambuco|Cabrobó	-8.499382557	-39.34559747	306	R. Fartes	23/01/2017	Dry and Wet	10850	1879	0	8.87	112739.57	6.66	96	PY - mechanically scarified	NA	Plastic bag	NA	NA	NA	NA	24/04/2017
1119	Lamiales	Lamiaceae	Rhaphiodon	echinus	Schauer	falsa-menta, menta-rasteira	PRAD	deforested area	Pernambuco|Petrolândia	-8.81856521	-38.37948683	326	U.N.S. Dias	28/03/2017	Dry and Wet	10197	2100	0	159.97	6251.17	5.7	53	PY - mechanically scarified	A massa de entrada considerada é a massa informada no beneficiamento pois neste caso se trabalha com frutos secos.	Plastic drum	NA	NA	NA	NA	24/04/2017
1120	Fabales	Fabaceae	Senna	uniflora	(Mill.) H.S.Irwin & Barneby	mata-pasto-cabeludo	PISF	matrix region	Pernambuco|Petrolina	-9.320346086	-40.54365556	336	R. Athayde	12/04/2017	Dry and Wet	340	147.76	0	11.38	87873.46	8.92	74	PY - mechanically scarified	Coleta feita por R. Athayde, D.G. Oliveira na UNIVASF/CCA no plantio de Senna uniflora.	Plastic bag	NA	NA	NA	NA	05/05/2017
1121	Malvales	Malvaceae	Sida	galheirensis	Ulbr.	canela-de-siriema, canela-de-ema	PRAD	deforested area	Pernambuco|Salgueiro	-8.141564288	-39.22584194	409	R. Fartes	06/04/2017	Dry and Wet	3560	2228.29	0	3.39	294985.25	8.08	51	PY - mechanically scarified	NA	Plastic bag	53,74,52,51,49	NA,9,9.13,9.94,7.23	570,978,132,315,802,000	26/11/2018,08/01/2020,18/12/2020,01/09/2021,03/11/2022	05/05/2017
1122	Fabales	Fabaceae	Pityrocarpa	moniliformis	(Benth.) Luckow & R.W.Jobson	angico-de-bezerro, canzenzo, quipembe, casqueiro	PRAD	deforested area	Pernambuco|Petrolândia	-8.822437731	-38.36410392	347	U.N.S. Dias	27/03/2017	Dry and Wet	21430	3786.91	3677.11	30.64	32637.08	7.01	89	PY - mechanically scarified	NA	Plastic bag	80,87,84,98,64	NA,7.27,7.92,8.2,6.40	542,927,129,515,331,000	29/10/2018,18/11/2019,20/11/2020,16/07/2021,06/04/2022	05/05/2017
1123	Fabales	Fabaceae	Pityrocarpa	moniliformis	(Benth.) Luckow & R.W.Jobson	angico-de-bezerro, canzenzo, quipembe, casqueiro	PRAD	deforested area	Pernambuco|Petrolândia	-8.81857718	-38.39234436	321	U.N.S. Dias	29/03/2017	Dry and Wet	9720	2143.26	0	33.81	29577.05	6.62	91	PY - mechanically scarified	NA	Plastic bag	85	NA	542	29/10/2018	05/05/2017
1124	Rosales	Rhamnaceae	Sarcomphalus	joazeiro	(Mart.)Hauenshild	juazeiro	PRAD	matrix region	Ceará|Penaforte	-7.769586545	-39.066334	482	R. Fartes	04/04/2017	Dry and Wet	37350	5412.8	0	337.47	2963.23	15.29	26	PD - removal partial or total of the endocarp	NA	Plastic bag	19,36,51,49	NA,10.80,10.51,10.82	45,894,812,721,503	06/08/2018,09/12/2019,28/10/2020,16/06/2021	05/05/2017
1125	Rosales	Rhamnaceae	Sarcomphalus	joazeiro	(Mart.)Hauenshild	juazeiro	PRAD	matrix region	Ceará|Jati	-7.717133491	-39.04553211	492	R. Fartes	06/04/2017	Dry and Wet	39600	4119.3	0	323.75	3088.8	12.82	15	PD - removal partial or total of the endocarp	NA	Plastic bag	53,40,53,49	NA,10.89,10.51,10.91	45,894,812,721,503	06/08/2018,09/12/2019,28/10/2020,16/06/2021	05/05/2017
1126	Caryophyllales	Cactaceae	Xiquexique	gounellei	(F.A.C.Weber) Lavor & Calvente	xique-xique	PRAD	deforested area	Pernambuco|Salgueiro	-8.133309709	-39.21872065	414	U.N.S. Dias	12/04/2017	Wet	7700	169.86	130.194	0.86	1162790.7	12.5	74	ND	NA	Plastic bag	64,42,52,61,40	NA,8.39,5.66,17.97,7.40	535,922,132,215,851,000	22/10/2018,13/11/2019,17/12/2020,06/09/2021,30/03/2022	05/05/2017
1127	Caryophyllales	Cactaceae	Xiquexique	gounellei	(F.A.C.Weber) Lavor & Calvente	xique-xique	PRAD	deforested area	Pernambuco|Salgueiro	-8.135942051	-39.21849514	419	U.N.S. Dias	10/04/2017	Wet	10180	289.9	77.352	0.87	1149425.29	8.5	85	ND	Frutos coletados próximo ao Reservatório Mangueiras	Plastic bag	65,37,43,47,63	NA,9.95,7.49,14.55,7.48	535,922,132,215,851,000	22/10/2018,13/11/2019,17/12/2020,06/09/2021,30/03/2022	05/05/2017
1128	Lamiales	Lamiaceae	Rhaphiodon	echinus	Schauer	falsa-menta, menta-rasteira	PISF	matrix region	Pernambuco|Petrolina	-9.327130048	-40.54721741	393	R. Athayde	24/03/2017	Dry and Wet	3860	3792.78	0	233.42	4284.12	4.74	37	PY - mechanically scarified	Coleta (Fruto/Semente) realizada no jardim do NEMA.	Plastic drum	NA	NA	NA	NA	05/05/2017
1129	Fabales	Fabaceae	Cenostigma	pyramidale	(Tul.) E. Gagnon & G.P. Lewis	catingueira	PRAD	deforested area	Pernambuco|Tacaratu	-8.938009272	-38.14356969	315	U.N.S. Dias	30/03/2017	Dry and Wet	1970	56	0	NA	NA	16.34	84	ND	Frutos coletados na estrada para Ibimirim	Plastic bag	1	NA	549	05/11/2018	05/05/2017
1131	Fabales	Fabaceae	Senna	uniflora	(Mill.) H.S.Irwin & Barneby	mata-pasto-cabeludo	PISF	matrix region	Pernambuco|Petrolina	-9.320117	-40.543608	387	R. Athayde	30/03/2017	Dry and Wet	760	318.21	0	10.52	95057.03	10.92	38	PY - mechanically scarified	NA	Plastic bag	NA	NA	NA	NA	10/05/2017
1132	Malvales	Malvaceae	Sida	cordifolia	L.	malva-branca	PRAD	deforested area	Pernambuco|Salgueiro	-8.140126121	-39.22574128	391	H.L.C. Silva	05/04/2017	Dry and Wet	7940	5678.25	0	3.44	290697.67	7.51	60	PY - mechanically scarified	NA	Plastic bag	50,75,82,81,39	NA,10.46,10.87,10.50,12.16	565,954,131,815,752,000	26/11/2018,20/12/2019,18/12/2020,01/09/2021,11/11/2022	10/05/2017
1133	Malvales	Malvaceae	Sida	galheirensis	Ulbr.	canela-de-siriema, canela-de-ema	PRAD	deforested area	Pernambuco|Salgueiro	-8.142867191	-39.22518909	396	R. Fartes	05/04/2017	Dry and Wet	11470	8648.24	0	3.04	328947.37	6.66	63	PY - mechanically scarified	NA	Plastic bag	55,78,74,70,38	NA,9.78,10.53,12.09,8.54	565,973,131,815,752,000	26/11/2018,08/01/2020,18/12/2020,01/09/2021,03/11/2022	10/05/2017
1134	Fabales	Fabaceae	Senna	uniflora	(Mill.) H.S.Irwin & Barneby	mata-pasto-cabeludo	PISF	matrix region	Ceará|Penaforte	-7.781617064	-39.06753309	486	D.G. Oliveira	09/05/2017	Dry and Wet	83940	33337.5	0	12.59	79428.12	NA	57	PY - mechanically scarified	Coleta realizada na fazenda de Sr. Adailton. Identificação dos sacos: n. 01	Plastic bag	NA	NA	NA	NA	22/05/2017
1137	Malvales	Malvaceae	Sida	galheirensis	Ulbr.	canela-de-siriema, canela-de-ema	PISF	matrix region	Pernambuco|Salgueiro	-8.134619524	-39.22198923	401	R. Fartes	23/03/2017	Dry and Wet	10335	6059.3	0	3.59	278551.53	10.22	57	PY - mechanically scarified	NA	Plastic bag	78,47,53,58,65	NA,9.89,10.94,10.83,7.78	549,938,130,215,591,000	26/11/2018,20/12/2019,18/12/2020,01/09/2021,11/11/2022	26/05/2017
1138	Rosales	Rhamnaceae	Sarcomphalus	joazeiro	(Mart.)Hauenshild	juazeiro	PISF	deforested area	Ceará|Jati	-7.697660547	-39.0040715	447	H.L.C. Silva	03/04/2017	Dry and Wet	21960	2080	0	312.33	3201.74	9.85	28	PD - removal partial or total of the endocarp	NA	Plastic bag	NA	NA	NA	NA	26/05/2017
1139	Fabales	Fabaceae	Senna	uniflora	(Mill.) H.S.Irwin & Barneby	mata-pasto-cabeludo	PISF	matrix region	Ceará|Jati	-7.705566389	-38.99060546	440	R. Fartes	03/05/2017	Dry and Wet	7170	3097.4	0	12.92	77399.38	7.05	26	PY - mechanically scarified	NA	Plastic bag	NA	NA	NA	NA	26/05/2017
1140	Fabales	Fabaceae	Senna	uniflora	(Mill.) H.S.Irwin & Barneby	mata-pasto-cabeludo	PISF	matrix region	Pernambuco|Petrolina	-9.320346086	-40.54365556	336	R. Athayde	28/04/2017	Dry and Wet	4950	1847.85	0	10.61	94250.71	6.76	24	PY - mechanically scarified	Coleta realizada entre os dias 17/04/2017 a 28/04/2017.	Plastic bag	NA	NA	NA	NA	26/05/2017
1141	Fabales	Fabaceae	Pityrocarpa	moniliformis	(Benth.) Luckow & R.W.Jobson	angico-de-bezerro, canzenzo, quipembe, casqueiro	PISF	deforested area	Pernambuco|Petrolina	-9.326731109	-40.54747054	398	U.N.S. Dias	26/04/2017	Dry and Wet	4100	674.38	0	28.41	35198.87	7.08	85	PY - mechanically scarified	Frutos coletados no CCA	Plastic bag	NA	NA	NA	NA	26/05/2017
1142	Fabales	Fabaceae	Senna	uniflora	(Mill.) H.S.Irwin & Barneby	mata-pasto-cabeludo	PISF	matrix region	Ceará|Penaforte	-7.790744592	-39.06446892	441	D.G. Oliveira	11/05/2017	Dry and Wet	46020	19697.4	0	12.82	78003.12	5.68	49	PY - mechanically scarified	Coleta realizada no sítio de Sr. José. Identificação do saco: n. 07	Plastic bag	NA	NA	NA	NA	26/05/2017
1143	Fabales	Fabaceae	Senna	uniflora	(Mill.) H.S.Irwin & Barneby	mata-pasto-cabeludo	PISF	matrix region	Ceará|Penaforte	-7.784557493	-39.06367891	488	D.G. Oliveira	11/05/2017	Dry and Wet	15000	5737.72	0	11.49	87032.2	7.14	45	PY - mechanically scarified	Identificação do saco: n. 05	Plastic bag	NA	NA	NA	NA	26/05/2017
1144	Lamiales	Lamiaceae	Mesosphaerum	suaveolens	(l.) kuntze	canudinho, bamburrá, alfazema, bamburral	PISF	deforested area	Ceará|Mauriti	-7.462850896	-38.77987813	398	H.L.C. Silva	11/05/2017	Dry and Wet	2600	1089.2	0	3.37	296735.91	12.44	52	ND	NA	Plastic bag	39	NA	549	26/11/2018	26/05/2017
1145	Fabales	Fabaceae	Senna	uniflora	(Mill.) H.S.Irwin & Barneby	mata-pasto-cabeludo	PISF	matrix region	Ceará|Jati	-7.717579138	-38.99651776	458	R. Fartes	28/04/2017	Dry and Wet	1240	587.39	0	12.83	77942.32	5.76	24	PY - mechanically scarified	NA	Plastic bag	NA	NA	NA	NA	30/05/2017
1147	Fabales	Fabaceae	Senna	uniflora	(Mill.) H.S.Irwin & Barneby	mata-pasto-cabeludo	PISF	matrix region	Ceará|Penaforte	-7.781526708	-39.0668982	481	D.G. Oliveira	05/05/2017	Dry and Wet	13930	5567.48	0	12.67	78926.6	6.22	33	PY - mechanically scarified	Coletado em pastagem abandonada cerca de 800 metros da VPR Retiro.	Plastic bag	NA	NA	NA	NA	30/05/2017
1150	Fabales	Fabaceae	Senna	uniflora	(Mill.) H.S.Irwin & Barneby	mata-pasto-cabeludo	PISF	matrix region	Ceará|Penaforte	-7.773721393	-39.05967761	484	R. Fartes	11/05/2017	Dry and Wet	39350	14647.48	0	12.42	80515.3	3.95	79	PY - mechanically scarified	Lote fechado com 3 sacos ( entrelaçados com barbante).	Plastic bag	NA	NA	NA	NA	01/06/2017
1151	Fabales	Fabaceae	Senna	uniflora	(Mill.) H.S.Irwin & Barneby	mata-pasto-cabeludo	PISF	matrix region	Ceará|Penaforte	-7.77431719	-39.0677768	474	D.G. Oliveira	09/05/2017	Dry and Wet	14080	5458.8	0	13.61	73475.39	7.21	27	PY - mechanically scarified	Coleta realizada na VPR Retiro. Identificação do saco: n. 02	Plastic bag	NA	NA	NA	NA	01/06/2017
1152	Fabales	Fabaceae	Senna	uniflora	(Mill.) H.S.Irwin & Barneby	mata-pasto-cabeludo	PISF	matrix region	Ceará|Penaforte	-7.793683739	-39.06882296	494	D.G. Oliveira	10/05/2017	Dry and Wet	15630	6088.8	0	11.62	86058.52	8.72	18	PY - mechanically scarified	Coleta realizada na área de Sr. Adailto. Identificação do saco: n. 03	Plastic bag	NA	NA	NA	NA	01/06/2017
1153	Fabales	Fabaceae	Senna	uniflora	(Mill.) H.S.Irwin & Barneby	mata-pasto-cabeludo	PISF	deforested area	Ceará|Jati	-7.696014224	-39.00489666	435	U.N.S. Dias	17/05/2017	Dry and Wet	2600	730	0	11.96	83612.04	5.39	86	PY - mechanically scarified	NA	Plastic bag	NA	NA	NA	NA	01/06/2017
1154	Fabales	Fabaceae	Senna	uniflora	(Mill.) H.S.Irwin & Barneby	mata-pasto-cabeludo	PISF	deforested area	Ceará|Jati	-7.717714822	-38.99639987	460	H.L.C. Silva	16/05/2017	Dry and Wet	7200	3400	0	10.96	91240.88	4.75	78	PY - mechanically scarified	NA	Plastic bag	NA	NA	NA	NA	01/06/2017
1155	Malpighiales	Euphorbiaceae	Jatropha	mollissima	(Pohl) Baill.	pinhão, pinhão-vermelho, pinhão-roxo	PISF	deforested area	Ceará|Mauriti	-7.466945053	-38.75590439	386	H.L.C. Silva	10/05/2017	Dry and Wet	2910	572.5	0	340.38	2937.89	8.17	3	PY - mechanically scarified	NA	Plastic bag	35,22,40,89	NA,8.54,8.86,9.81	48,792,112,451,483	01/10/2018,09/12/2019,28/10/2020,23/06/2021	01/06/2017
1156	Lamiales	Lamiaceae	Mesosphaerum	suaveolens	(l.) kuntze	canudinho, bamburrá, alfazema, bamburral	PISF	deforested area	Pernambuco|Serrita	-7.927567758	-39.28309098	432	H.L.C. Silva	18/05/2017	Dry and Wet	4460	2117.98	0	4.03	248138.96	4.83	43	ND	NA	Plastic bag	79	NA	536	19/11/2018	01/06/2017
1157	Lamiales	Lamiaceae	Mesosphaerum	suaveolens	(l.) kuntze	canudinho, bamburrá, alfazema, bamburral	PISF	matrix region	Ceará|Mauriti	-7.462850896	-38.77987813	388	G.P.S. Júnior	18/05/2017	Dry and Wet	2950	1308.41	0	3.14	318471.34	2.61	52	ND	NA	Plastic bag	78	NA	535	19/11/2018	02/06/2017
1159	Fabales	Fabaceae	Senna	uniflora	(Mill.) H.S.Irwin & Barneby	mata-pasto-cabeludo	PISF	matrix region	Ceará|Penaforte	-7.779881126	-39.06212729	474	R. Fartes	10/05/2017	Dry and Wet	33320	12998.71	0	12.53	79808.46	3.7	72	PY - mechanically scarified	Lote fechado com 3 sacos (entrelaçados com barbante).	Plastic bag	NA	NA	NA	NA	02/06/2017
1160	Fabales	Fabaceae	Senna	uniflora	(Mill.) H.S.Irwin & Barneby	mata-pasto-cabeludo	PISF	matrix region	Ceará|Penaforte	-7.781526708	-39.0668982	481	R. Fartes	09/05/2017	Dry and Wet	28180	11317.06	0	12.38	80775.44	5.46	89	PY - mechanically scarified	Lote fechado com 3 sacos (entrelaçados com barbante).	Plastic bag	NA	NA	NA	NA	02/06/2017
1161	Lamiales	Lamiaceae	Rhaphiodon	echinus	Schauer	falsa-menta, menta-rasteira	PRAD	deforested area	Pernambuco|Petrolina	-9.326731109	-40.54747054	398	U.N.S. Dias	24/04/2017	Dry and Wet	1680	1639.24	0	306.76	3259.88	8.37	9	PY - mechanically scarified	Frutos coletados no CCA	Plastic drum	NA	NA	NA	NA	08/06/2017
1162	Fabales	Fabaceae	Senna	uniflora	(Mill.) H.S.Irwin & Barneby	mata-pasto-cabeludo	PISF	matrix region	Pernambuco|Serrita	-7.927558564	-39.28330872	482	D.G. Oliveira	04/05/2017	Dry and Wet	1830	547.02	0	14.47	69108.5	6.5	6	PY - mechanically scarified	NA	Plastic bag	NA	NA	NA	NA	08/06/2017
1163	Fabales	Fabaceae	Senna	uniflora	(Mill.) H.S.Irwin & Barneby	mata-pasto-cabeludo	PISF	matrix region	Ceará|Jati	-7.705566389	-38.99060546	440	D.G. Oliveira	03/05/2017	Dry and Wet	7940	3377.48	0	12.5	80000	7.13	4	PY - mechanically scarified	Coletado em pastagem abandonada cerca de 1km da VPR Ipê.	Plastic bag	NA	NA	NA	NA	08/06/2017
1164	Malpighiales	Euphorbiaceae	Jatropha	mollissima	(Pohl) Baill.	pinhão, pinhão-vermelho, pinhão-roxo	PISF	deforested area	Ceará|Mauriti	-7.466945053	-38.75590439	386	H.L.C. Silva	03/05/2017	Dry and Wet	4190	1637.14	0	368.67	2712.45	6.4	20	PY - mechanically scarified	NA	Plastic bag	27	NA	480	01/10/2018	08/06/2017
1165	Rosales	Rhamnaceae	Sarcomphalus	joazeiro	(Mart.)Hauenshild	juazeiro	PISF	deforested area	Ceará|Penaforte	-7.76624215	-39.04774124	475	H.L.C. Silva	06/04/2017	Dry and Wet	24100	2480.16	0	369.27	2708.05	10.18	43	PD - removal partial or total of the endocarp	NA	Plastic bag	38	NA	424	06/08/2018	08/06/2017
1166	Rosales	Rhamnaceae	Sarcomphalus	joazeiro	(Mart.)Hauenshild	juazeiro	PISF	matrix region	Ceará|Penaforte	-7.788345756	-39.07505308	496	R. Fartes	04/04/2017	Dry and Wet	22470	2570	0	270.43	3697.81	16.98	15	PD - removal partial or total of the endocarp	NA	Plastic bag	35,37,11,21	NA,11.58,12.27,12.17	42,491,412,381,469	06/08/2018,09/12/2019,28/10/2020,16/06/2021	08/06/2017
1167	Rosales	Rhamnaceae	Sarcomphalus	joazeiro	(Mart.)Hauenshild	juazeiro	PISF	matrix region	Ceará|Penaforte	-7.805874798	-39.08254821	508	R. Fartes	04/04/2017	Dry and Wet	31910	3995.36	0	319.21	3132.73	13.03	11	PD - removal partial or total of the endocarp	NA	Plastic bag	35	NA	424	06/08/2018	08/06/2017
1168	Rosales	Rhamnaceae	Sarcomphalus	joazeiro	(Mart.)Hauenshild	juazeiro	PISF	deforested area	Ceará|Penaforte	-7.764014644	-39.06491831	484	H.L.C. Silva	04/04/2017	Dry and Wet	128990	12940	11769.3	410.96	2433.33	8.37	6	PD - removal partial or total of the endocarp	Após a avaliação da viabilidade, no segundo semestre de 2020 foi constatado uma baixa germinação, as sementes foram submetidas ao teste de tetrazólio. Metodologia TZ: preparo das sementes - imersão em água destilada por 24 h à 25 °C. Coloração - imersão em solução de tetrazólio a 1%, por 20h, 30 °C.	Plastic bag	27,31,32,44,26	NA,8.29,8.28,8.7,8.30	515,914,123,814,691,000	05/11/2018,09/12/2019,28/10/2020,16/06/2021,08/12/2021	08/06/2017
1169	Fabales	Fabaceae	Cenostigma	microphyllum	(Mart. ex G. Don) E. Gagnon & G.P. Lewis	catingueira-miuda	PRAD	deforested area	Pernambuco|Petrolina	-9.326731109	-40.54747054	398	U.N.S. Dias	02/06/2017	Dry and Wet	13700	1986.82	0	134.82	7417.3	6.8	80	PY - mechanically scarified	Frutos coletados no CCA	Plastic bag	91	NA	504	05/11/2018	19/06/2017
1170	Fabales	Fabaceae	Pityrocarpa	moniliformis	(Benth.) Luckow & R.W.Jobson	angico-de-bezerro, canzenzo, quipembe, casqueiro	PRAD	matrix region	Pernambuco|Petrolina	-9.325565454	-40.54730155	390	G.P.S. Júnior	03/05/2017	Dry and Wet	5690	2903.27	0	34.39	29078.22	6.48	89	PY - mechanically scarified	Coleta Realizada na UNIVASF-Centro de Ciências Agrarias	Plastic bag	87,95	NA,9.42	497,899	29/10/2018,05/12/2019	19/06/2017
1171	Fabales	Fabaceae	Cenostigma	pyramidale	(Tul.) E. Gagnon & G.P. Lewis	catingueira	PISF	matrix region	Pernambuco|Serra Talhada	-7.931065282	-38.38025598	422	R. Fartes	01/06/2017	Dry and Wet	8260	596.99	0	126.19	7924.56	6.49	50	ND	NA	Plastic bag	NA	NA	NA	NA	19/06/2017
1173	Lamiales	Lamiaceae	Mesosphaerum	suaveolens	(l.) kuntze	canudinho, bamburrá, alfazema, bamburral	PISF	deforested area	Ceará|Jati	-7.706136346	-38.99546595	438	H.L.C. Silva	17/05/2017	Dry and Wet	1480	549.29	0	3.57	280112.04	12.33	33	ND	NA	Plastic bag	88	NA	499	08/11/2018	27/06/2017
1174	Fabales	Fabaceae	Senna	uniflora	(Mill.) H.S.Irwin & Barneby	mata-pasto-cabeludo	PISF	matrix region	Pernambuco|Petrolina	-9.320120242	-40.54360905	336	R. Athayde	12/05/2017	Dry and Wet	12930	5128.7	0	10.69	93545.37	11.23	28	PY - mechanically scarified	Coleta realizada no plantio de Senna UNIVASF/CCA. Coletores: Uedja, José Josivaldo, José Marcio e Gutemberg Jr. Entre os dias 02/05/2017 a 12/05/2017.	Plastic drum	NA	NA	NA	NA	27/06/2017
1175	Fabales	Fabaceae	Senna	uniflora	(Mill.) H.S.Irwin & Barneby	mata-pasto-cabeludo	PISF	matrix region	Ceará|Penaforte	-7.781834393	-39.06604569	492	D.G. Oliveira	10/05/2017	Dry and Wet	17120	6617.68	0	11.38	87873.46	7.66	69	PY - mechanically scarified	Identificação do saco: n. 06	Plastic bag	NA	NA	NA	NA	27/06/2017
1177	Fabales	Fabaceae	Senna	uniflora	(Mill.) H.S.Irwin & Barneby	mata-pasto-cabeludo	PISF	matrix region	Ceará|Jati	-7.70874141	-38.99004316	491	D.G. Oliveira	11/05/2017	Dry and Wet	2540	1007.08	0	12.28	81433.22	6.82	50	PY - mechanically scarified	Identificação do saco: n. 08	Plastic bag	NA	NA	NA	NA	28/06/2017
1178	Fabales	Fabaceae	Senna	uniflora	(Mill.) H.S.Irwin & Barneby	mata-pasto-cabeludo	PISF	deforested area	Ceará|Mauriti	-7.468420321	-38.75738991	387	H.L.C. Silva	10/05/2017	Dry and Wet	4460	1686.11	0	16.6	60240.96	7.04	54	PY - mechanically scarified	NA	Plastic bag	NA	NA	NA	NA	28/06/2017
1179	Fabales	Fabaceae	Senna	uniflora	(Mill.) H.S.Irwin & Barneby	mata-pasto-cabeludo	PISF	matrix region	Ceará|Penaforte	-7.779926219	-39.06304333	483	D.G. Oliveira	10/05/2017	Dry and Wet	32770	12277.41	0	12.03	83125.52	7.48	52	PY - mechanically scarified	Coleta realizada na área de Sr. Antônio. Identificação do saco: n. 04	Plastic drum	NA	NA	NA	NA	29/06/2017
1180	Malpighiales	Euphorbiaceae	Jatropha	mollissima	(Pohl) Baill.	pinhão, pinhão-vermelho, pinhão-roxo	PISF	deforested area	Ceará|Mauriti	-7.466945053	-38.75590439	386	H.L.C. Silva	25/05/2017	Dry and Wet	23480	5282.42	2329.52	344.62	2901.75	2.96	44	PY - mechanically scarified	NA	Plastic bag	9,36,45,80,83	NA,6.63,6.74,7.04,6.94	459,893,121,714,551,000	01/10/2018,09/12/2019,28/10/2020,23/06/2021,20/12/2021	29/06/2017
1183	Fabales	Fabaceae	Libidibia	ferrea	(Mart. ex Tul.) L.P.Queiroz	pau-ferro, jucá	PISF	matrix region	Ceará|Brejo Santo	-7.566759747	-38.90956596	393	G.P.S. Júnior	03/07/2017	Dry and Wet	18400	2395.84	0	173.4	5767.01	14.9	82	PY - mechanically scarified	NA	Plastic bag	95	NA	432	01/10/2018	26/07/2017
1184	Fabales	Fabaceae	Cenostigma	pyramidale	(Tul.) E. Gagnon & G.P. Lewis	catingueira	PISF	matrix region	Pernambuco|Serrita	-7.932977469	-39.2953703	460	R. Fartes	03/07/2017	Dry and Wet	19240	1881.54	0	138.85	7202.02	13.87	86	ND	Após a avaliação da viabilidade, no segundo semestre de 2020 foi constatado uma baixa germinação, as sementes foram submetidas ao teste de tetrazólio, confirmando assim a baixa viabilidade. Metodologia TZ: preparo das sementes - imersão em água destilada por 24 h à 25 °C, seguida de retirada do tegumento. Coloração - imersão em solução de tetrazólio a 0.075%, por 90', 41 °C.	Plastic bag	43,16,2	NA,13.74,13.51	4,678,411,139	05/11/2018,14/11/2019,07/09/2020	26/07/2017
1185	Fabales	Fabaceae	Libidibia	ferrea	(Mart. ex Tul.) L.P.Queiroz	pau-ferro, jucá	PISF	deforested area	Ceará|Brejo Santo	-7.536085784	-38.84535938	369	H.L.C. Silva	07/07/2017	Dry and Wet	8750	556.71	0	168.69	5928.03	14.63	75	PY - mechanically scarified	NA	Plastic bag	94,86	NA,15.12	432,854	01/10/2018,27/11/2019	26/07/2017
1186	Fabales	Fabaceae	Cenostigma	pyramidale	(Tul.) E. Gagnon & G.P. Lewis	catingueira	PISF	matrix region	Pernambuco|Serrita	-7.935001927	-39.29779421	463	R. Fartes	28/06/2017	Dry and Wet	15740	1570.71	0	149.38	6694.34	12.55	89	ND	Após a avaliação da viabilidade, no segundo semestre de 2020 foi constatado uma baixa germinação, as sementes foram submetidas ao teste de tetrazólio, confirmando assim a baixa viabilidade. Metodologia TZ: preparo das sementes - imersão em água destilada por 24 h à 25 °C, seguida de retirada do tegumento. Coloração - imersão em solução de tetrazólio a 0.075%, por 90', 41 °C.	Plastic bag	52,8,10	NA,13.77,13.13	4,678,411,139	05/11/2018,14/11/2019,07/09/2020	26/07/2017
1187	Fabales	Fabaceae	Cenostigma	pyramidale	(Tul.) E. Gagnon & G.P. Lewis	catingueira	PISF	matrix region	Pernambuco|Serrita	-7.985164147	-39.3595881	374	R. Fartes	05/07/2017	Dry and Wet	24360	2312.81	0	134.67	7425.56	14.7	55	ND	Após a avaliação da viabilidade, no segundo semestre de 2020 foi constatado que não houve germinação, as sementes foram submetidas ao teste de tetrazólio, confirmando assim a baixa viabilidade. Metodologia TZ: preparo das sementes - imersão em água destilada por 24 h à 25 °C, seguida de retirada do tegumento. Coloração - imersão em solução de tetrazólio a 0.075%, por 90', 41 °C.	Plastic bag	43,6,0	NA,14.63,15.54	4,678,411,139	05/11/2018,14/11/2019,07/09/2020	26/07/2017
1188	Fabales	Fabaceae	Cenostigma	pyramidale	(Tul.) E. Gagnon & G.P. Lewis	catingueira	PISF	matrix region	Pernambuco|Salgueiro	-8.084518254	-39.13613614	462	R. Fartes	21/06/2017	Dry and Wet	5670	554.819	0	121.76	8212.88	9.96	83	ND	NA	Plastic bag	78,58	NA,14.63	467,841	05/11/2018,14/11/2019	26/07/2017
1189	Fabales	Fabaceae	Cenostigma	pyramidale	(Tul.) E. Gagnon & G.P. Lewis	catingueira	PISF	matrix region	Pernambuco|Salgueiro	-8.148353256	-39.17985795	404	R. Fartes	28/06/2017	Dry and Wet	28240	2821.76	0	135.23	7394.81	14.44	57	ND	Após a avaliação da viabilidade, no segundo semestre de 2020 foi constatado uma baixa germinação, as sementes foram submetidas ao teste de tetrazólio, confirmando assim a baixa viabilidade. Metodologia TZ: preparo das sementes - imersão em água destilada por 24 h à 25 °C, seguida de retirada do tegumento. Coloração - imersão em solução de tetrazólio a 0.075%, por 90', 41 °C.	Plastic bag	33,11,1	NA,14.52,13.40	4,678,411,139	05/11/2018,14/11/2019,07/09/2020	26/07/2017
1190	Fabales	Fabaceae	Cenostigma	pyramidale	(Tul.) E. Gagnon & G.P. Lewis	catingueira	PISF	matrix region	Pernambuco|Salgueiro	-8.084518254	-39.13613614	462	R. Fartes	26/06/2017	Dry and Wet	14720	1814.58	0	113.55	8806.69	12.19	62	ND	NA	Plastic bag	45,30,76,45,17	NA,12.59,12.34,12.9,11.90	467,841,113,913,561,000	05/11/2018,14/11/2019,07/09/2020,12/04/2021,16/11/2021	26/07/2017
1192	Fabales	Fabaceae	Anadenanthera	colubrina	(Vell.) Brenan	angico	PISF	matrix region	Bahia|Casa Nova	-9.226945601	-40.89499257	407	R. Athayde	20/07/2017	Dry	7880	1474	0	130.09	7686.99	7.83	98	ND	Coleta rea lizada na Serra da Pimenta. (1 saco)	Plastic bag	86,94,89,86,89	NA,8.6,8.58,10.61,10.08	441,833,119,714,021,000	15/10/2018,11/11/2019,09/11/2020,02/06/2021,20/12/2021	31/07/2017
1193	Fabales	Fabaceae	Libidibia	ferrea	(Mart. ex Tul.) L.P.Queiroz	pau-ferro, jucá	PISF	deforested area	Ceará|Brejo Santo	-7.560964649	-38.88481057	431	H.L.C. Silva	27/06/2017	Dry and Wet	10610	624.67	0	126.67	7894.53	12.49	69	PY - mechanically scarified	NA	Plastic bag	92,92	NA,14.32	434,849	08/10/2018,27/11/2019	31/07/2017
1195	Fabales	Fabaceae	Anadenanthera	colubrina	(Vell.) Brenan	angico	PISF	matrix region	Pernambuco|Cabrobó	-8.418570126	-39.35871516	348	R. Fartes	10/07/2017	Dry	2540	579.4417	0	51.6208	NA	9.96	93	ND	NA	Plastic bag	NA	NA	NA	NA	31/07/2017
1196	Fabales	Fabaceae	Libidibia	ferrea	(Mart. ex Tul.) L.P.Queiroz	pau-ferro, jucá	PISF	deforested area	Ceará|Brejo Santo	-7.586546069	-38.85500529	393	H.L.C. Silva	06/07/2017	Dry and Wet	19750	2435.94	0	170.28	5872.68	14.11	73	PY - mechanically scarified	NA	Plastic bag	92,76	NA,12.82	427,857	01/10/2018,05/12/2019	31/07/2017
1197	Fabales	Fabaceae	Cenostigma	pyramidale	(Tul.) E. Gagnon & G.P. Lewis	catingueira	PISF	matrix region	Pernambuco|Salgueiro	-8.148289942	-39.17984884	364	R. Fartes	12/07/2017	Dry and Wet	31950	2958.41	2621.81	130.89	7640	10.87	75	ND	NA	Plastic bag	37,15,78,75,73,53	NA,11.46,12.32,11.94,11.35,11.73	4,628,361,134,135,110,000,000	05/11/2018,14/11/2019,07/09/2020,12/04/2021,16/11/2021,28/11/2022	31/07/2017
1198	Lamiales	Lamiaceae	Mesosphaerum	suaveolens	(l.) kuntze	canudinho, bamburrá, alfazema, bamburral	PISF	deforested area	Ceará|Milagres	-7.361354395	-38.94691199	385	H.L.C. Silva	14/06/2017	Dry and Wet	7590	1846.52	0	3.477	287604.26	8.53	44	ND	NA	Plastic bag	69	NA	476	19/11/2018	31/07/2017
1199	Lamiales	Lamiaceae	Mesosphaerum	suaveolens	(l.) kuntze	canudinho, bamburrá, alfazema, bamburral	PISF	matrix region	Ceará|Milagres	-7.358238723	-38.84987963	376	G.P.S. Júnior	14/06/2017	Dry and Wet	6190	1889.42	0	2.85	350877.19	6.47	47	ND	NA	Plastic bag	68	NA	476	19/11/2018	31/07/2017
1200	Lamiales	Lamiaceae	Mesosphaerum	suaveolens	(l.) kuntze	canudinho, bamburrá, alfazema, bamburral	PISF	matrix region	Ceará|Milagres	-7.326049223	-38.89829907	331	G.P.S. Júnior	20/06/2017	Dry and Wet	9030	2459.35	0	3.3	303030.3	10.42	32	ND	NA	Plastic bag	86	NA	476	19/11/2018	31/07/2017
1201	Lamiales	Lamiaceae	Mesosphaerum	suaveolens	(l.) kuntze	canudinho, bamburrá, alfazema, bamburral	PISF	matrix region	Ceará|Brejo Santo	-7.520612886	-38.93488277	406	J.E. Santos	27/06/2017	Dry and Wet	19435	7169.32	0	3.34	299401.2	11.4	17	ND	lote 01	Plastic drum	71	NA	476	19/11/2018	31/07/2017
1202	Lamiales	Lamiaceae	Mesosphaerum	suaveolens	(l.) kuntze	canudinho, bamburrá, alfazema, bamburral	PISF	matrix region	Ceará|Brejo Santo	-7.520612886	-38.93488277	406	J.E. Santos	28/06/2017	Dry and Wet	23460	8699.36	0	3.19	313479.62	11.68	24	ND	lote 02	Plastic drum	76	NA	476	19/11/2018	31/07/2017
1203	Lamiales	Lamiaceae	Rhaphiodon	echinus	Schauer	falsa-menta, menta-rasteira	PISF	matrix region	Pernambuco|Cabrobó	-8.55655248	-39.46250776	331	R. Fartes	14/06/2017	Dry and Wet	1510	1293.7724	0	233.43	4283.94	8.21	14	PY - mechanically scarified	NA	Plastic drum	NA	NA	NA	NA	31/07/2017
1205	Fabales	Fabaceae	Anadenanthera	colubrina	(Vell.) Brenan	angico	PISF	matrix region	Bahia|Sento Sé	-9.796117983	-41.16874261	459	R. Athayde	20/07/2017	Dry	9530	1185.73	0	121.33	8241.98	9.55	86	ND	Coleta rea lizada no Sítio os Murrinhos - localidade entre os povoados do Piçarrão e São Romão. (1 saco) Germinação em outubro/2018 - 87%	Plastic bag	87,98,74,54	NA,10.1,9.82,11.40	44,183,311,971,402	15/10/2018,11/11/2019,09/11/2020,02/06/2021	31/07/2017
1206	Fabales	Fabaceae	Cenostigma	pyramidale	(Tul.) E. Gagnon & G.P. Lewis	catingueira	PISF	matrix region	Pernambuco|Serrita	-7.925114059	-39.28656415	431	R. Fartes	19/07/2017	Dry and Wet	4350	416.39	0	156.1	6406.15	14.6	78	ND	Após a avaliação da viabilidade, no segundo semestre de 2020 foi constatado que não houve germinação, as sementes foram submetidas ao teste de tetrazólio, confirmando assim a baixa viabilidade. Metodologia TZ: preparo das sementes - imersão em água destilada por 24 h à 25 °C, seguida de retirada do tegumento. Coloração - imersão em solução de tetrazólio a 0.075%, por 90', 41 °C.	Plastic bag	57,5,0	NA,14.48,13.49	4,618,351,133	05/11/2018,14/11/2019,07/09/2020	01/08/2017
1207	Lamiales	Lamiaceae	Rhaphiodon	echinus	Schauer	falsa-menta, menta-rasteira	PISF	matrix region	Pernambuco|Petrolina	-9.326731109	-40.54747054	398	U.N.S. Dias	06/07/2017	Dry and Wet	10290	4225.97	0	277.08	3609.07	8.85	16	PY - mechanically scarified	Frutos coletados na UNIVASF/CCA	Plastic drum	NA	NA	NA	NA	01/08/2017
1208	Lamiales	Lamiaceae	Mesosphaerum	suaveolens	(l.) kuntze	canudinho, bamburrá, alfazema, bamburral	PRAD	matrix region	Ceará|Milagres	-7.326049223	-38.89829907	331	G.P.S. Júnior	05/07/2017	Dry and Wet	8180	2169.38	0	3.11	321543.41	10.87	17	ND	NA	Plastic bag	86	NA	464	08/11/2018	01/08/2017
1216	Lamiales	Lamiaceae	Rhaphiodon	echinus	Schauer	falsa-menta, menta-rasteira	PISF	matrix region	Pernambuco|Cabrobó	-8.455037741	-39.36151962	758	U.N.S. Dias	04/08/2017	Dry and Wet	3590	3016.81	0	322.39	3101.83	13.71	28	PY - mechanically scarified	Frutos coletados na roça de Eduardo (ex funcionário do NEMA)	Plastic drum	NA	NA	NA	NA	21/08/2017
1217	Lamiales	Lamiaceae	Rhaphiodon	echinus	Schauer	falsa-menta, menta-rasteira	PISF	deforested area	Ceará|Brejo Santo	-7.577167398	-38.89209482	396	H.L.C. Silva	28/06/2017	Dry and Wet	12210	4360	0	181.12	5521.2	18.46	13	PY - mechanically scarified	NA	Plastic bag	NA	NA	NA	NA	21/08/2017
1218	Lamiales	Lamiaceae	Rhaphiodon	echinus	Schauer	falsa-menta, menta-rasteira	PISF	matrix region	Ceará|Brejo Santo	-7.580668319	-38.89301862	386	G.P.S. Júnior	06/07/2017	Dry and Wet	880	667.84	0	169.22	5909.47	9.26	7	PY - mechanically scarified	NA	Plastic bag	NA	NA	NA	NA	21/08/2017
1219	Lamiales	Lamiaceae	Rhaphiodon	echinus	Schauer	falsa-menta, menta-rasteira	PISF	matrix region	Pernambuco|Petrolina	-9.327476292	-40.36540281	398	G.P.S. Júnior	13/07/2017	Dry and Wet	4160	2627.14	0	346.26	2888	8.12	9	PY - mechanically scarified	NA	Plastic drum	NA	NA	NA	NA	21/08/2017
1220	Lamiales	Lamiaceae	Rhaphiodon	echinus	Schauer	falsa-menta, menta-rasteira	PISF	deforested area	Ceará|Mauriti	-7.514368936	-38.78542665	423	H.L.C. Silva	03/08/2017	Dry and Wet	4810	4457.91	0	157.57	6346.39	5.5	49	PY - mechanically scarified	NA	Plastic drum	NA	NA	NA	NA	21/08/2017
1221	Lamiales	Lamiaceae	Rhaphiodon	echinus	Schauer	falsa-menta, menta-rasteira	PISF	matrix region	Pernambuco|Cabrobó	-8.43267314	-39.39477395	346	G.P.S. Júnior	31/07/2017	Dry and Wet	5350	4705.43	0	285.19	3506.43	12.8	46	PY - mechanically scarified	NA	Plastic drum	NA	NA	NA	NA	21/08/2017
1222	Lamiales	Lamiaceae	Rhaphiodon	echinus	Schauer	falsa-menta, menta-rasteira	PISF	matrix region	Pernambuco|Serrita	-7.928559879	-39.32427301	470	D.G. Oliveira	01/08/2017	Dry and Wet	4850	4389.17	0	207.367	4822.37	4.6	8	PY - mechanically scarified	NA	Plastic drum	NA	NA	NA	NA	21/08/2017
1223	Lamiales	Lamiaceae	Rhaphiodon	echinus	Schauer	falsa-menta, menta-rasteira	PISF	matrix region	Pernambuco|Petrolina	-9.331682423	-40.55036902	335	U.N.S. Dias	26/07/2017	Dry and Wet	9670	8241.16	0	288.33	3468.25	3.57	88	PY - mechanically scarified	Frutos coletados no CEMAFAUNA	Plastic drum	NA	NA	NA	NA	21/08/2017
1224	Fabales	Fabaceae	Libidibia	ferrea	(Mart. ex Tul.) L.P.Queiroz	pau-ferro, jucá	PISF	matrix region	Pernambuco|Cabrobó	-8.315267032	-39.36605835	285	R. Fartes	19/06/2017	Dry and Wet	10870	406.8	0	165.96	6025.55	11.5	64	PY - mechanically scarified	NA	Plastic drum	NA	NA	NA	NA	21/08/2017
1225	Fabales	Fabaceae	Libidibia	ferrea	(Mart. ex Tul.) L.P.Queiroz	pau-ferro, jucá	PISF	matrix region	Bahia|Sento Sé	-9.797427002	-41.16898804	453	R. Athayde	20/07/2017	Dry and Wet	8220	183.04	0	132.18	7565.44	9.16	57	PY - mechanically scarified	Coleta rea lizada no Sítio os Murrinhos - localidade entre os povoados do Piçarrão e São Romão. (1 saco)	Plastic bag	NA	NA	NA	NA	21/08/2017
1226	Malvales	Malvaceae	Sida	cordifolia	L.	malva-branca	PISF	matrix region	Pernambuco|Cabrobó	-8.342733287	-39.46492319	397	R. Fartes	15/06/2017	Dry and Wet	6950	4989.52	0	2.34	427350.43	9.82	13	PY - mechanically scarified	NA	Plastic bag	0,24,5,40,16	NA,10.74,11.57,9.91,10.36	462,851,121,914,721,000	26/11/2018,20/12/2019,22/12/2020,01/09/2021,16/11/2022	21/08/2017
1227	Lamiales	Lamiaceae	Mesosphaerum	suaveolens	(l.) kuntze	canudinho, bamburrá, alfazema, bamburral	PISF	matrix region	Ceará|Milagres	-7.326049223	-38.89829907	331	G.P.S. Júnior	05/07/2017	Dry and Wet	9834	2879.36	0	3.15	317460.32	12.19	7	ND	NA	Plastic bag	90	NA	444	08/11/2018	21/08/2017
1228	Lamiales	Lamiaceae	Mesosphaerum	suaveolens	(l.) kuntze	canudinho, bamburrá, alfazema, bamburral	PISF	matrix region	Ceará|Brejo Santo	-7.520612886	-38.93488277	406	J.E. Santos	11/07/2017	Dry and Wet	8240	2469.36	0	2.94	340136.05	5.75	15	ND	lote 01	Plastic bag	88	NA	444	08/11/2018	21/08/2017
1229	Lamiales	Lamiaceae	Mesosphaerum	suaveolens	(l.) kuntze	canudinho, bamburrá, alfazema, bamburral	PISF	matrix region	Ceará|Milagres	-7.358238723	-38.84987963	376	G.P.S. Júnior	05/07/2017	Dry and Wet	9480	2587.0832	0	2.9168	342841.47	10.88	11	ND	NA	Plastic bag	70	NA	441	05/11/2018	21/08/2017
1230	Lamiales	Lamiaceae	Mesosphaerum	suaveolens	(l.) kuntze	canudinho, bamburrá, alfazema, bamburral	PISF	matrix region	Ceará|Brejo Santo	-7.520612886	-38.93488277	406	J.E. Santos	18/07/2017	Dry and Wet	16300	5319.3	0	3.3398	299419.13	7.33	11	ND	lote 01	Plastic bag	69	NA	441	05/11/2018	21/08/2017
1232	Malvales	Malvaceae	Sida	galheirensis	Ulbr.	canela-de-siriema, canela-de-ema	PISF	matrix region	Ceará|Brejo Santo	-7.596930119	-38.88370405	392	J.E. Santos	11/07/2017	Dry and Wet	5195	1969.48	0	2.54	393700.79	10.5	7	PY - mechanically scarified	lote 02	Plastic bag	20,31,22,22,54	NA,11.30,11.46,9.50,10.94	462,851,121,514,721,000	26/11/2018,20/12/2019,18/12/2020,01/09/2021,22/11/2022	21/08/2017
1233	Malvales	Malvaceae	Sida	galheirensis	Ulbr.	canela-de-siriema, canela-de-ema	PISF	matrix region	Ceará|Brejo Santo	-7.58896292	-38.86003589	398	J.E. Santos	12/07/2017	Dry and Wet	10015	4269.45	0	2.74	364963.5	13.45	10	PY - mechanically scarified	lote 04	Plastic bag	22,31,46,30,23	NA,10.4,12.15,11.27,8.14	462,851,121,514,721,000	26/11/2018,20/12/2019,18/12/2020,01/09/2021,11/11/2022	21/08/2017
1234	Lamiales	Lamiaceae	Rhaphiodon	echinus	Schauer	falsa-menta, menta-rasteira	PRAD	matrix region	Pernambuco|Petrolina	-9.326731109	-40.54747054	398	H.L.C. Silva	11/08/2017	Dry and Wet	10000	9491.89	0	326.67	3061.19	7.68	36	PY - mechanically scarified	NA	Plastic drum	NA	NA	NA	NA	25/08/2017
1235	Fabales	Fabaceae	Cenostigma	pyramidale	(Tul.) E. Gagnon & G.P. Lewis	catingueira	PRAD	matrix region	Pernambuco|Salgueiro	-8.148345789	-39.17626316	412	R. Fartes	12/07/2017	Dry and Wet	36790	4263.69	4026.49	129.03	7750.14	9.05	83	ND	NA	Plastic bag	70,12,63,61,39,14	NA,11.99,11.29,11.99,11.42,11.42	4,378,111,109,132,610,000,000	05/11/2018,14/11/2019,07/09/2020,12/04/2021,16/11/2021,28/11/2022	25/08/2017
1236	Fabales	Fabaceae	Libidibia	ferrea	(Mart. ex Tul.) L.P.Queiroz	pau-ferro, jucá	PRAD	matrix region	Ceará|Brejo Santo	-7.512838259	-38.99029241	401	J.E. Santos	27/07/2017	Dry and Wet	42375	2163.38	0	141.98	7043.25	10.46	83	PY - mechanically scarified	lote 04	Plastic bag	91,79,96	NA,12.42,8.42	4,028,241,154	01/10/2018,27/11/2019,22/10/2020	25/08/2017
1237	Fabales	Fabaceae	Mimosa	tenuiflora	(Willd.) Poir.	jurema-preta	PRAD	matrix region	Paraíba|Cachoeira dos Índios	-6.921785885	-38.67305122	329	J.E. Santos	05/07/2017	Dry and Wet	37055	10938.39	10481.9	8.13	123001.23	9.57	67	PY - mechanically scarified	lote 02	Plastic bag	83,100,95,95,89	NA,8.74,8.87,9.28,7.81	423,836,121,014,171,000	22/10/2018,09/12/2019,17/12/2020,12/07/2021,06/04/2022	25/08/2017
1238	Fabales	Fabaceae	Cenostigma	pyramidale	(Tul.) E. Gagnon & G.P. Lewis	catingueira	PRAD	matrix region	Pernambuco|Salgueiro	-8.104951929	-39.20182255	443	D.G. Oliveira	02/08/2017	Dry and Wet	11850	1237.2	0	113.97	8774.24	8.9	84	ND	NA	Plastic bag	76	NA	432	05/11/2018	30/08/2017
1239	Fabales	Fabaceae	Cenostigma	pyramidale	(Tul.) E. Gagnon & G.P. Lewis	catingueira	PRAD	matrix region	Pernambuco|Salgueiro	-8.084518254	-39.13613614	457	D.G. Oliveira	04/08/2017	Dry and Wet	16180	1546.14	1149.94	124.7	8019.25	8.23	75	ND	NA	Plastic bag	52,12,79,82,74,93	NA,10.04,9.96,9.81,8.88,10.18	4,328,061,104,132,110,000,000	05/11/2018,14/11/2019,07/09/2020,12/04/2021,16/11/2021,28/11/2022	30/08/2017
1240	Lamiales	Lamiaceae	Rhaphiodon	echinus	Schauer	falsa-menta, menta-rasteira	PRAD	matrix region	Pernambuco|Cabrobó	-8.43267314	-39.39477395	346	G.P.S. Júnior	11/08/2017	Dry and Wet	17200	15873.4	0	317.56	3149.01	5.57	49	PY - mechanically scarified	Coletado na roça de Eduardo (ex. Tratorista)	Plastic drum	NA	NA	NA	NA	30/08/2017
1241	Lamiales	Lamiaceae	Rhaphiodon	echinus	Schauer	falsa-menta, menta-rasteira	PRAD	matrix region	Pernambuco|Serrita	-7.939558649	-39.32489859	473	D.G. Oliveira	03/08/2017	Dry and Wet	16950	15821.64	0	191.8	5213.76	9.75	41	PY - mechanically scarified	NA	Plastic drum	NA	NA	NA	NA	30/08/2017
1242	Fabales	Fabaceae	Pityrocarpa	moniliformis	(Benth.) Luckow & R.W.Jobson	angico-de-bezerro, canzenzo, quipembe, casqueiro	PISF	matrix region	Pernambuco|Petrolina	-9.326731109	-40.54747054	398	R. Athayde	25/08/2017	Dry and Wet	20040	6592.51	6181.81	37.56	26624.07	9.39	100	PY - mechanically scarified	Coleta realizada na UNIVASF/CCA.	Plastic bag	84,88,92,96,33	NA,9.59,9.60,10.36,8.81	413,798,116,614,041,000	29/10/2018,18/11/2019,20/11/2020,16/07/2021,06/04/2022	11/09/2017
1246	Lamiales	Lamiaceae	Rhaphiodon	echinus	Schauer	falsa-menta, menta-rasteira	PRAD	matrix region	Pernambuco|Petrolina	-9.326731109	-40.54747054	398	H.L.C. Silva	18/08/2017	Dry and Wet	9920	9228.8	0	290.69	3440.09	6	22	PY - mechanically scarified	NA	Plastic drum	NA	NA	NA	NA	11/09/2017
1247	Lamiales	Lamiaceae	Rhaphiodon	echinus	Schauer	falsa-menta, menta-rasteira	PRAD	deforested area	Ceará|Brejo Santo	-7.580071011	-38.89184027	393	H.L.C. Silva	02/08/2017	Dry and Wet	15670	9755.97	0	150.84	6629.54	8	49	PY - mechanically scarified	NA	Plastic drum	NA	NA	NA	NA	11/09/2017
1248	Lamiales	Lamiaceae	Rhaphiodon	echinus	Schauer	falsa-menta, menta-rasteira	PRAD	matrix region	Pernambuco|Petrolina	-9.410183876	-40.56855469	378	H.L.C. Silva	23/08/2017	Dry and Wet	14360	12005.36	0	178.4	5605.38	6.6	40	PY - mechanically scarified	Frutos coletados no Loteamento Nova Petrolina, Petrolina- PE.	Plastic drum	NA	NA	NA	NA	11/09/2017
1249	Lamiales	Lamiaceae	Rhaphiodon	echinus	Schauer	falsa-menta, menta-rasteira	PISF	matrix region	Pernambuco|Petrolina	-9.326731109	-40.54747054	398	H.L.C. Silva	25/08/2017	Dry and Wet	6070	5261	0	314.49	3179.75	10.9	41	PY - mechanically scarified	NA	Plastic drum	NA	NA	NA	NA	15/09/2017
1250	Lamiales	Lamiaceae	Rhaphiodon	echinus	Schauer	falsa-menta, menta-rasteira	PISF	matrix region	Pernambuco|Petrolina	-9.326731109	-40.54747054	398	H.L.C. Silva	30/08/2017	Dry and Wet	6060	5410.04	0	300.158	3331.58	10.3	44	PY - mechanically scarified	NA	Plastic drum	NA	NA	NA	NA	15/09/2017
1255	Fabales	Fabaceae	Libidibia	ferrea	(Mart. ex Tul.) L.P.Queiroz	pau-ferro, jucá	PISF	matrix region	Pernambuco|Petrolina	-9.327119977	-40.54745405	389	R. Athayde	05/09/2017	Dry and Wet	6550	630	0	136.94	7302.47	9.49	92	PY - mechanically scarified	Coleta realizada no NEMA/UNIVASF-CCA.	Plastic bag	NA	NA	NA	NA	15/09/2017
1256	Fabales	Fabaceae	Libidibia	ferrea	(Mart. ex Tul.) L.P.Queiroz	pau-ferro, jucá	PISF	matrix region	Ceará|Jati	-7.695561936	-39.00520496	426	J.E. Santos	27/07/2017	Dry and Wet	28090	2373.03	0	134.83	7416.75	11.11	49	PY - mechanically scarified	lote 03	Plastic bag	NA	NA	NA	NA	15/09/2017
1258	Malvales	Malvaceae	Sida	cordifolia	L.	malva-branca	PISF	matrix region	Ceará|Brejo Santo	-7.580157501	-38.8482537	311	J.E. Santos	19/07/2017	Dry and Wet	26996	21079	0	2.6316	379996.96	7.85	25	PY - mechanically scarified	lote 02	Plastic bag	22,49,27,36,23	NA,10.49,10.03,10.58,8.14	437,845,119,014,471,000	26/11/2018,08/01/2020,18/12/2020,01/09/2021,11/11/2022	15/09/2017
1262	Fabales	Fabaceae	Anadenanthera	colubrina	(Vell.) Brenan	angico	PISF	matrix region	Bahia|Casa Nova	-9.38105026	-40.80053904	407	R. Athayde	14/09/2017	Dry	2870	143.6	0	81.97	12199.59	8.88	84	ND	Coleta realizada nas margens da BA-316 próximo a hidroelétrica de Sobradinho.	Paper Bag	NA	NA	NA	NA	27/09/2017
1263	Fabales	Fabaceae	Mimosa	tenuiflora	(Willd.) Poir.	jurema-preta	PISF	matrix region	Pernambuco|Petrolina	-9.326731109	-40.54747054	398	R. Athayde	18/09/2017	Dry and Wet	1890	248.24	0	9.09	110011	4.97	76	PY - mechanically scarified	Coleta realizada no Campus de Ciências Agrárias- UNIVASF.	Paper Bag	7,84	NA	383,425	15/10/2018,26/11/2018	27/09/2017
1264	Fabales	Fabaceae	Pityrocarpa	moniliformis	(Benth.) Luckow & R.W.Jobson	angico-de-bezerro, canzenzo, quipembe, casqueiro	PISF	matrix region	Pernambuco|Petrolina	-9.326731109	-40.54747054	398	R. Athayde	30/08/2017	Dry and Wet	36020	7882	7821.4	39.81	25119.32	9.62	84	PY - mechanically scarified	Coleta realizada na UNIVASF/CCA.	Plastic bag	83,88,90,99,62	NA,10.43,9.70,11.13,8.36	397,782,115,013,881,000	29/10/2018,18/11/2019,20/11/2020,16/07/2021,06/04/2022	27/09/2017
1265	Lamiales	Lamiaceae	Rhaphiodon	echinus	Schauer	falsa-menta, menta-rasteira	PISF	matrix region	Pernambuco|Petrolina	-9.326731109	-40.54747054	398	H.L.C. Silva	08/09/2017	Dry and Wet	7450	7073.67	0	281.64	3550.63	8.12	43	PY - mechanically scarified	NA	Plastic drum	NA	NA	NA	NA	27/09/2017
1266	Fabales	Fabaceae	Mimosa	tenuiflora	(Willd.) Poir.	jurema-preta	PISF	matrix region	Pernambuco|Petrolina	-9.326731109	-40.54747054	398	R. Athayde	13/09/2017	Dry and Wet	2360	988.15	0	9.24	108225.11	9.61	90	PY - mechanically scarified	Coleta realizada na UNIVASF/CCA	Plastic bag	64,96,93,95,73	NA,7.48,8.23,7.86,6.91	390,803,117,713,841,000	22/10/2018,09/12/2019,17/12/2020,12/07/2021,04/04/2022	27/09/2017
1267	Fabales	Fabaceae	Libidibia	ferrea	(Mart. ex Tul.) L.P.Queiroz	pau-ferro, jucá	PISF	matrix region	Pernambuco|Petrolina	-9.389695399	-40.49554146	396	R. Athayde	13/09/2017	Dry and Wet	7560	1416.5	0	167.46	5971.58	11.47	81	PY - mechanically scarified	Coleta realizada na UNIVASF/Centro Petrolina	Plastic bag	NA	NA	NA	NA	27/09/2017
1268	Fabales	Fabaceae	Mimosa	tenuiflora	(Willd.) Poir.	jurema-preta	PISF	matrix region	Bahia|Casa Nova	-9.314313707	-40.78404944	386	R. Athayde	18/09/2017	Dry and Wet	795	227.93	0	10.28	97276.26	7.52	74	PY - mechanically scarified	Coleta realizada ás margens da BR-235 e BA-316 (Acesso a Sobradinho - BA).	Plastic bag	75	NA	390	22/10/2018	27/09/2017
1269	Fabales	Fabaceae	Anadenanthera	colubrina	(Vell.) Brenan	angico	PISF	matrix region	Pernambuco|Petrolina	-9.39308912	-40.53074701	371	R. Athayde	25/09/2017	Dry	4530	1292	0	87.18	11470.52	7.88	85	ND	Coleta realizada na Rua E do Distrito Industrial Paulo Coelho (Calçada da CELPE).	Plastic bag	63,66,55,52	NA,10.51,9.06,10.35	38,277,411,381,343	15/10/2018,11/11/2019,09/11/2020,02/06/2021	28/09/2017
1270	Fabales	Fabaceae	Libidibia	ferrea	(Mart. ex Tul.) L.P.Queiroz	pau-ferro, jucá	PISF	matrix region	Pernambuco|Petrolina	-9.327527154	-40.66553927	419	R. Athayde	20/09/2017	Dry and Wet	4440	167.75	0	117.99	8475.29	9.3	74	PY - mechanically scarified	Coleta realizada ás margens do canal de Irrigação (km 21) do PSNC-C2.	Plastic bag	NA	NA	NA	NA	28/09/2017
1275	Fabales	Fabaceae	Libidibia	ferrea	(Mart. ex Tul.) L.P.Queiroz	pau-ferro, jucá	PISF	matrix region	Pernambuco|Petrolina	-9.347391222	-40.55376134	393	R. Athayde	20/09/2017	Dry and Wet	20660	1048.49	0	207.541	4818.33	10.71	48	PY - mechanically scarified	Coleta realizada na Fazenda Mandacaru às margens da BR-407 sentido Petrolina-Afrânio.	Plastic bag	80	NA	370	08/10/2018	03/10/2017
1276	Fabales	Fabaceae	Libidibia	ferrea	(Mart. ex Tul.) L.P.Queiroz	pau-ferro, jucá	PISF	matrix region	Pernambuco|Petrolina	-9.391618248	-40.50479134	387	R. Athayde	20/09/2017	Dry and Wet	11670	833.08	0	184.57	5418	9.4	48	PY - mechanically scarified	Coleta realizada em frente a entrada (estacionamento) do Estádio Mun. Paulo Coelho.	Plastic bag	93,61,99,98	NA,10.47,8.21,10.82	37,078,511,151,308	08/10/2018,27/11/2019,22/10/2020,03/05/2021	03/10/2017
1277	Fabales	Fabaceae	Libidibia	ferrea	(Mart. ex Tul.) L.P.Queiroz	pau-ferro, jucá	PISF	matrix region	Bahia|Juazeiro	-9.413196397	-40.50594085	370	R. Athayde	25/09/2017	Dry and Wet	3200	348.37	0	108.13	9248.13	9.16	81	PY - mechanically scarified	Coleta realizada as margens da Rua Célia de Jesus, sentido centro de Juazeiro-Petrolina.	Plastic bag	92,85,93	NA,11.03,9.28	3,777,851,115	15/10/2018,27/11/2019,22/10/2020	03/10/2017
1278	Fabales	Fabaceae	Pityrocarpa	moniliformis	(Benth.) Luckow & R.W.Jobson	angico-de-bezerro, canzenzo, quipembe, casqueiro	PISF	matrix region	Pernambuco|Petrolina	-9.326533896	-40.54707824	389	R. Athayde	28/09/2017	Dry and Wet	14480	3782.11	0	39.45	25348.54	7.96	96	PY - mechanically scarified	Coleta realizada no NEMA/UNIVASF-CCA.	Plastic bag	83	NA	391	29/10/2018	03/10/2017
1279	Fabales	Fabaceae	Mimosa	tenuiflora	(Willd.) Poir.	jurema-preta	PISF	matrix region	Pernambuco|Petrolina	-9.33023045	-40.64612671	412	R. Athayde	19/09/2017	Dry and Wet	2030	1188.08	0	9.58	104384.13	7.98	81	PY - mechanically scarified	Coleta realizada ás margens do canal de Irrigação do PSNC-C2.	Cotton bag	14,92	NA	384,419	22/10/2018,26/11/2018	03/10/2017
1280	Fabales	Fabaceae	Mimosa	tenuiflora	(Willd.) Poir.	jurema-preta	PISF	matrix region	Bahia|Casa Nova	-9.355574295	-40.79685768	389	R. Athayde	18/09/2017	Dry and Wet	8250	818.06	0	9.67	103412.62	7.99	76	PY - mechanically scarified	Coleta realizada ás margens da BA-316, povoado de Bela Vista.	Plastic bag	NA	NA	NA	NA	03/10/2017
1281	Fabales	Fabaceae	Senna	uniflora	(Mill.) H.S.Irwin & Barneby	mata-pasto-cabeludo	PRAD	matrix region	Ceará|Mauriti	-7.469714278	-38.75815956	441	G.P.S. Júnior	06/06/2017	Dry and Wet	33820	14220	0	15.27	65487.88	9.3	40	PY - mechanically scarified	NA	Plastic drum	NA	NA	NA	NA	16/10/2017
1282	Fabales	Fabaceae	Senna	uniflora	(Mill.) H.S.Irwin & Barneby	mata-pasto-cabeludo	PRAD	matrix region	Ceará|Brejo Santo	-7.445455654	-38.97441613	383	G.P.S. Júnior	06/06/2017	Dry and Wet	130860	62980	0	16.39	61012.81	9.86	94	PY - mechanically scarified	NA	Plastic drum	NA	NA	NA	NA	16/10/2017
1283	Fabales	Fabaceae	Senna	uniflora	(Mill.) H.S.Irwin & Barneby	mata-pasto-cabeludo	PISF	deforested area	Ceará|Mauriti	-7.469714278	-38.75815956	441	H.L.C. Silva	06/06/2017	Dry and Wet	52760	23190	0	15.513	64462.06	10	60	PY - mechanically scarified	NA	Plastic drum	NA	NA	NA	NA	16/10/2017
1284	Fabales	Fabaceae	Senna	uniflora	(Mill.) H.S.Irwin & Barneby	mata-pasto-cabeludo	PRAD	deforested area	Ceará|Penaforte	-7.774173989	-39.05740121	486	H.L.C. Silva	16/05/2017	Dry and Wet	53190	23420	0	12.467	80211.76	4.62	63	PY - mechanically scarified	NA	Plastic drum	NA	NA	NA	NA	16/10/2017
1285	Fabales	Fabaceae	Senna	uniflora	(Mill.) H.S.Irwin & Barneby	mata-pasto-cabeludo	PRAD	deforested area	Ceará|Brejo Santo	-7.445455654	-38.97441613	383	H.L.C. Silva	06/06/2017	Dry and Wet	52920	24630	0	15.26	65530.8	3.1	78	PY - mechanically scarified	NA	Plastic drum	NA	NA	NA	NA	16/10/2017
1286	Fabales	Fabaceae	Senna	uniflora	(Mill.) H.S.Irwin & Barneby	mata-pasto-cabeludo	PRAD	matrix region	Pernambuco|Petrolina	-9.320120242	-40.54360905	387	R. Athayde	02/06/2017	Dry and Wet	23240	9860	0	11.66	85763.29	10.35	36	PY - mechanically scarified	Coleta realizada entre os dias 22/05/2017 e 02/06/2017. No plantio de senna do CCA.	Plastic drum	NA	NA	NA	NA	16/10/2017
1287	Fabales	Fabaceae	Senna	uniflora	(Mill.) H.S.Irwin & Barneby	mata-pasto-cabeludo	PRAD	matrix region	Ceará|Brejo Santo	-7.445727282	-38.97928276	358	J.E. Santos	05/06/2017	Dry and Wet	107000	43780	0	16.05	62305.3	8.45	61	PY - mechanically scarified	lote 01	Plastic drum	NA	NA	NA	NA	16/10/2017
1288	Fabales	Fabaceae	Senna	uniflora	(Mill.) H.S.Irwin & Barneby	mata-pasto-cabeludo	PRAD	matrix region	Ceará|Brejo Santo	-7.445310911	-38.97424395	390	D.G. Oliveira	01/06/2017	Dry and Wet	90450	52370	0	16.8	59523.81	8.69	43	PY - mechanically scarified	Identificação no saco: L04	Plastic drum	NA	NA	NA	NA	16/10/2017
1289	Fabales	Fabaceae	Senna	uniflora	(Mill.) H.S.Irwin & Barneby	mata-pasto-cabeludo	PRAD	matrix region	Ceará|Mauriti	-7.469768527	-38.75811422	388	J.E. Santos	06/06/2017	Dry and Wet	78830	30580	0	15.47	64641.24	7.38	44	PY - mechanically scarified	lote 02	Plastic drum	NA	NA	NA	NA	16/10/2017
1290	Fabales	Fabaceae	Senna	uniflora	(Mill.) H.S.Irwin & Barneby	mata-pasto-cabeludo	PRAD	matrix region	Ceará|Brejo Santo	-7.445455654	-38.97441613	383	G.P.S. Júnior	01/06/2017	Dry and Wet	141510	55000	0	17.63	56721.5	7.67	51	PY - mechanically scarified	NA	Plastic drum	NA	NA	NA	NA	16/10/2017
1291	Fabales	Fabaceae	Senna	uniflora	(Mill.) H.S.Irwin & Barneby	mata-pasto-cabeludo	PRAD	matrix region	Ceará|Brejo Santo	-7.447436807	-38.97669982	417	J.E. Santos	06/06/2017	Dry and Wet	84120	26350	0	17.017	58764.76	8.48	52	PY - mechanically scarified	lote 03	Plastic drum	NA	NA	NA	NA	16/10/2017
1292	Fabales	Fabaceae	Senna	uniflora	(Mill.) H.S.Irwin & Barneby	mata-pasto-cabeludo	PRAD	matrix region	Ceará|Mauriti	-7.36699049	-38.81367795	363	R. Fartes	07/06/2017	Dry and Wet	160860	73430	0	18.19	54975.26	7.42	48	PY - mechanically scarified	NA	Plastic drum	NA	NA	NA	NA	16/10/2017
1293	Fabales	Fabaceae	Senna	uniflora	(Mill.) H.S.Irwin & Barneby	mata-pasto-cabeludo	PRAD	matrix region	Ceará|Mauriti	-7.36700857	-38.81365076	361	J.E. Santos	07/06/2017	Dry and Wet	162590	52450	0	18.27	54734.54	8.36	42	PY - mechanically scarified	lote 04	Plastic drum	NA	NA	NA	NA	16/10/2017
1294	Fabales	Fabaceae	Senna	uniflora	(Mill.) H.S.Irwin & Barneby	mata-pasto-cabeludo	PRAD	matrix region	Ceará|Mauriti	-7.366999528	-38.81365982	352	J.E. Santos	08/06/2017	Dry and Wet	74460	23940	0	18.51	54024.85	8.94	86	PY - mechanically scarified	lote 05	Plastic drum	NA	NA	NA	NA	16/10/2017
1295	Fabales	Fabaceae	Senna	uniflora	(Mill.) H.S.Irwin & Barneby	mata-pasto-cabeludo	PRAD	deforested area	Ceará|Brejo Santo	-7.449309224	-38.97557594	402	H.L.C. Silva	31/05/2017	Dry and Wet	199410	90740	0	16.85	59347.18	8.42	47	PY - mechanically scarified	NA	Plastic drum	NA	NA	NA	NA	16/10/2017
1296	Fabales	Fabaceae	Senna	uniflora	(Mill.) H.S.Irwin & Barneby	mata-pasto-cabeludo	PRAD	matrix region	Ceará|Brejo Santo	-7.448603422	-38.97169714	326	J.E. Santos	08/06/2017	Dry and Wet	119530	63250	0	16.37	61087.35	7.46	69	PY - mechanically scarified	lote 06	Plastic drum	NA	NA	NA	NA	16/10/2017
1297	Fabales	Fabaceae	Senna	uniflora	(Mill.) H.S.Irwin & Barneby	mata-pasto-cabeludo	PRAD	matrix region	Ceará|Brejo Santo	-7.445700139	-38.97917401	388	D.G. Oliveira	05/06/2017	Dry and Wet	117950	55860	0	15.8	63291.14	7.45	34	PY - mechanically scarified	Identificação no saco: "Diogo L01". Fazenda Barro Branco. 6 sacos.	Plastic drum	NA	NA	NA	NA	16/10/2017
1298	Fabales	Fabaceae	Senna	uniflora	(Mill.) H.S.Irwin & Barneby	mata-pasto-cabeludo	PRAD	matrix region	Ceará|Brejo Santo	-7.513082498	-38.99043743	393	J.E. Santos	12/06/2017	Dry and Wet	46630	20900	0	15.24	65616.8	6.78	76	PY - mechanically scarified	lote 01	Plastic drum	NA	NA	NA	NA	16/10/2017
1299	Fabales	Fabaceae	Senna	uniflora	(Mill.) H.S.Irwin & Barneby	mata-pasto-cabeludo	PRAD	matrix region	Ceará|Mauriti	-7.468954821	-38.75885783	387	D.G. Oliveira	06/06/2017	Dry and Wet	76880	28810	0	14.94	66934.4	9.11	51	PY - mechanically scarified	Identificação no saco: "Diogo L02". Próximo a VPR Descanso. 5 sacos.	Plastic drum	NA	NA	NA	NA	16/10/2017
1300	Fabales	Fabaceae	Senna	uniflora	(Mill.) H.S.Irwin & Barneby	mata-pasto-cabeludo	PRAD	matrix region	Ceará|Mauriti	-7.363008001	-38.78805534	393	J.E. Santos	13/06/2017	Dry and Wet	96700	42850	0	16.95	58997.05	4.83	99	PY - mechanically scarified	lote 03	Plastic drum	NA	NA	NA	NA	16/10/2017
1301	Fabales	Fabaceae	Senna	uniflora	(Mill.) H.S.Irwin & Barneby	mata-pasto-cabeludo	PRAD	matrix region	Ceará|Brejo Santo	-7.445618541	-38.97553989	392	D.G. Oliveira	06/06/2017	Dry and Wet	86040	40400	0	16.25	61538.46	8.72	53	PY - mechanically scarified	Identificação no saco: "Diogo L03". Fazenda Barro Branco. 4 sacos.	Plastic drum	NA	NA	NA	NA	16/10/2017
1302	Fabales	Fabaceae	Senna	uniflora	(Mill.) H.S.Irwin & Barneby	mata-pasto-cabeludo	PISF	matrix region	Ceará|Mauriti	-7.363008001	-38.78805534	393	J.E. Santos	14/06/2017	Dry and Wet	57340	35170	0	18.12	55187.64	9.55	75	PY - mechanically scarified	lote 04	Plastic drum	NA	NA	NA	NA	16/10/2017
1303	Fabales	Fabaceae	Senna	uniflora	(Mill.) H.S.Irwin & Barneby	mata-pasto-cabeludo	PRAD	matrix region	Ceará|Mauriti	-7.522073892	-38.82137142	351	J.E. Santos	14/06/2017	Dry and Wet	118000	45230	0	17.43	57372.35	9.06	77	PY - mechanically scarified	lote 05	Plastic drum	NA	NA	NA	NA	16/10/2017
1304	Fabales	Fabaceae	Senna	uniflora	(Mill.) H.S.Irwin & Barneby	mata-pasto-cabeludo	PRAD	matrix region	Ceará|Mauriti	-7.36700857	-38.81365076	361	D.G. Oliveira	07/06/2017	Dry and Wet	143800	69640	0	18.07	55340.34	8.64	56	PY - mechanically scarified	Identificação no saco: "Diogo L04". Fazenda José Alves. 7 sacos.	Plastic drum	NA	NA	NA	NA	16/10/2017
1305	Fabales	Fabaceae	Senna	uniflora	(Mill.) H.S.Irwin & Barneby	mata-pasto-cabeludo	PRAD	matrix region	Ceará|Brejo Santo	-7.522110269	-38.99973714	402	J.E. Santos	15/06/2017	Dry and Wet	16900	7630	0	15.27	65487.88	9.16	77	PY - mechanically scarified	lote 07	Plastic drum	NA	NA	NA	NA	16/10/2017
1306	Fabales	Fabaceae	Senna	uniflora	(Mill.) H.S.Irwin & Barneby	mata-pasto-cabeludo	PRAD	matrix region	Ceará|Brejo Santo	-7.520612886	-38.93488277	406	J.E. Santos	29/06/2017	Dry and Wet	74160	29260	0	16.29	61387.35	7.94	74	PY - mechanically scarified	lote 03	Plastic drum	NA	NA	NA	NA	16/10/2017
1307	Fabales	Fabaceae	Senna	uniflora	(Mill.) H.S.Irwin & Barneby	mata-pasto-cabeludo	PRAD	matrix region	Ceará|Brejo Santo	-7.447436807	-38.97669982	417	J.E. Santos	09/06/2017	Dry and Wet	84500	38550	0	14.87	67249.5	9.89	76	PY - mechanically scarified	Lote 07	Plastic drum	98	NA	385	05/11/2018	16/10/2017
1308	Fabales	Fabaceae	Senna	uniflora	(Mill.) H.S.Irwin & Barneby	mata-pasto-cabeludo	PRAD	matrix region	Ceará|Mauriti	-7.366999528	-38.81365982	352	D.G. Oliveira	08/06/2017	Dry and Wet	95740	44160	0	18.77	53276.51	12.63	52	PY - mechanically scarified	Identificação no saco: "Diogo L05". Fazenda José Alves. 5 sacos.	Plastic drum	NA	NA	NA	NA	16/10/2017
1309	Fabales	Fabaceae	Senna	uniflora	(Mill.) H.S.Irwin & Barneby	mata-pasto-cabeludo	PRAD	matrix region	Ceará|Brejo Santo	-7.447463635	-38.97141626	379	D.G. Oliveira	08/06/2017	Dry and Wet	112060	52130	0	16.6	60240.96	7.36	87	PY - mechanically scarified	Identificação no saco: "Diogo L06". Próximo a fazenda Barro Branco. 5 sacos.	Plastic drum	NA	NA	NA	NA	16/10/2017
1310	Fabales	Fabaceae	Senna	uniflora	(Mill.) H.S.Irwin & Barneby	mata-pasto-cabeludo	PRAD	matrix region	Ceará|Brejo Santo	-7.520612886	-38.93488277	406	J.E. Santos	20/06/2017	Dry and Wet	185440	81690	0	14.73	67888.66	9.05	69	PY - mechanically scarified	lote 01	Plastic drum	92	NA	385	05/11/2018	16/10/2017
1311	Fabales	Fabaceae	Senna	uniflora	(Mill.) H.S.Irwin & Barneby	mata-pasto-cabeludo	PRAD	matrix region	Paraíba|Cachoeira dos Índios	-6.921785885	-38.67305122	329	J.E. Santos	06/07/2017	Dry and Wet	9340	3346	0	13.98	71530.76	8.43	71	PY - mechanically scarified	lote 04	Plastic bag	NA	NA	NA	NA	16/10/2017
1312	Fabales	Fabaceae	Senna	uniflora	(Mill.) H.S.Irwin & Barneby	mata-pasto-cabeludo	PRAD	matrix region	Ceará|Mauriti	-7.522104051	-38.78757106	404	J.E. Santos	13/07/2017	Dry and Wet	8935	3946.55	0	16.65	60060.06	8.19	78	PY - mechanically scarified	lote 06	Plastic bag	NA	NA	NA	NA	16/10/2017
1313	Fabales	Fabaceae	Senna	uniflora	(Mill.) H.S.Irwin & Barneby	mata-pasto-cabeludo	PRAD	matrix region	Ceará|Mauriti	-7.30507607	-38.80179919	386	J.E. Santos	13/06/2017	Dry and Wet	11540	4866.87	0	15.64	63938.62	7.97	100	PY - mechanically scarified	lote 02	Plastic bag	NA	NA	NA	NA	16/10/2017
1314	Fabales	Fabaceae	Senna	uniflora	(Mill.) H.S.Irwin & Barneby	mata-pasto-cabeludo	PRAD	deforested area	Ceará|Mauriti	-7.521624743	-38.78780696	392	H.L.C. Silva	15/06/2017	Dry and Wet	13810	5537	0	15.48	64599.48	7.79	88	PY - mechanically scarified	NA	Plastic bag	NA	NA	NA	NA	16/10/2017
1315	Fabales	Fabaceae	Senna	uniflora	(Mill.) H.S.Irwin & Barneby	mata-pasto-cabeludo	PRAD	matrix region	Pernambuco|Petrolina	-9.320120242	-40.54360905	362	R. Athayde	23/06/2017	Dry and Wet	11560	5047.55	0	12.95	77220.08	8.52	63	PY - mechanically scarified	Coleta realizada no plantio de Senna na UNIVASF/CCA entre os dia 12/06 e 23/06/2017.	Plastic bag	NA	NA	NA	NA	16/10/2017
1316	Fabales	Fabaceae	Senna	uniflora	(Mill.) H.S.Irwin & Barneby	mata-pasto-cabeludo	PRAD	matrix region	Ceará|Mauriti	-7.522058836	-38.78759828	333	J.E. Santos	14/06/2017	Dry and Wet	10360	5736	0	15.62	64020.49	9.46	71	PY - mechanically scarified	lote 06	Plastic bag	NA	NA	NA	NA	16/10/2017
1317	Fabales	Fabaceae	Senna	uniflora	(Mill.) H.S.Irwin & Barneby	mata-pasto-cabeludo	PRAD	matrix region	Ceará|Brejo Santo	-7.445727282	-38.97928276	358	R. Fartes	05/06/2017	Dry and Wet	150570	69780	0	15.69	63734.86	11.88	98	PY - mechanically scarified	Material submetido a EXPURGO	Plastic drum	91	NA	384	05/11/2018	17/10/2017
1318	Fabales	Fabaceae	Senna	uniflora	(Mill.) H.S.Irwin & Barneby	mata-pasto-cabeludo	PRAD	matrix region	Ceará|Mauriti	-7.469768527	-38.75811422	363	R. Fartes	06/06/2017	Dry and Wet	55940	18230	0	14.48	69060.77	3.89	100	PY - mechanically scarified	MATERIAL SUBMETIDO A EXPURGO	Plastic drum	NA	NA	NA	NA	17/10/2017
1319	Fabales	Fabaceae	Senna	uniflora	(Mill.) H.S.Irwin & Barneby	mata-pasto-cabeludo	PRAD	deforested area	Ceará|Penaforte	-7.775223026	-39.05927876	296	U.N.S. Dias	16/05/2017	Dry and Wet	60230	27920	0	11.33	88261.25	6.57	60	PY - mechanically scarified	MATERIAL SUBMETIDO A EXPURGO	Plastic drum	NA	NA	NA	NA	17/10/2017
1320	Fabales	Fabaceae	Senna	uniflora	(Mill.) H.S.Irwin & Barneby	mata-pasto-cabeludo	PRAD	matrix region	Ceará|Brejo Santo	-7.448657692	-38.97162463	258	R. Fartes	08/06/2017	Dry and Wet	331800	160770	0	15.9	62893.08	9.47	97	PY - mechanically scarified	MATERIAL SUBMETIDO A EXPURGO	Plastic drum	NA	NA	NA	NA	17/10/2017
1321	Fabales	Fabaceae	Senna	uniflora	(Mill.) H.S.Irwin & Barneby	mata-pasto-cabeludo	PRAD	deforested area	Ceará|Brejo Santo	-7.445491837	-38.97441613	383	H.L.C. Silva	01/06/2017	Dry and Wet	139000	63790	0	16.37	61087.35	12.32	85	PY - mechanically scarified	MATERIAL SUBMETIDO A EXPURGO	Plastic drum	NA	NA	NA	NA	17/10/2017
1322	Fabales	Fabaceae	Senna	uniflora	(Mill.) H.S.Irwin & Barneby	mata-pasto-cabeludo	PRAD	matrix region	Ceará|Brejo Santo	-7.448983551	-38.97513188	360	D.G. Oliveira	30/05/2017	Dry and Wet	139400	57230	0	16.58	60313.63	9.68	31	PY - mechanically scarified	Identificação no saco: L03 MATERIAL SUBMETIDO A EXPURGO	Plastic drum	88	NA	387	08/11/2018	17/10/2017
1323	Fabales	Fabaceae	Senna	uniflora	(Mill.) H.S.Irwin & Barneby	mata-pasto-cabeludo	PRAD	matrix region	Ceará|Brejo Santo	-7.449309224	-38.97557594	402	G.P.S. Júnior	31/05/2017	Dry and Wet	180330	81600	0	13.32	75075.08	8.02	39	PY - mechanically scarified	MATERIAL SUBMETIDO A EXPURGO	Plastic drum	98	NA	387	08/11/2018	17/10/2017
1324	Fabales	Fabaceae	Senna	uniflora	(Mill.) H.S.Irwin & Barneby	mata-pasto-cabeludo	PRAD	matrix region	Ceará|Mauriti	-7.528844645	-38.79079468	390	G.P.S. Júnior	09/06/2017	Dry and Wet	294710	128800	0	15	66666.67	12.13	99	PY - mechanically scarified	MATERIAL SUBMETIDO A EXPURGO	Plastic drum	NA	NA	NA	NA	17/10/2017
1325	Fabales	Fabaceae	Senna	uniflora	(Mill.) H.S.Irwin & Barneby	mata-pasto-cabeludo	PRAD	matrix region	Ceará|Brejo Santo	-7.448314185	-38.97553068	413	D.G. Oliveira	29/05/2017	Dry and Wet	56400	25560	0	16.61	60204.7	10	35	PY - mechanically scarified	Identificação no saco: L01 MATERIAL SUBMETIDO A EXPURGO	Plastic drum	96	NA	384	05/11/2018	17/10/2017
1326	Fabales	Fabaceae	Senna	uniflora	(Mill.) H.S.Irwin & Barneby	mata-pasto-cabeludo	PRAD	deforested area	Ceará|Mauriti	-7.528844645	-38.79079468	390	H.L.C. Silva	09/06/2017	Dry and Wet	270090	114750	0	15.79	63331.22	12.05	94	PY - mechanically scarified	MATERIAL SUBMETIDO A EXPURGO	Plastic drum	97	NA	384	05/11/2018	17/10/2017
1327	Fabales	Fabaceae	Senna	uniflora	(Mill.) H.S.Irwin & Barneby	mata-pasto-cabeludo	PRAD	matrix region	Ceará|Mauriti	-7.469714278	-38.75815956	441	G.P.S. Júnior	25/05/2017	Dry and Wet	70250	30070	0	15.84	63131.31	6.94	49	PY - mechanically scarified	MATERIAL SUBMETIDO A EXPURGO	Plastic drum	NA	NA	NA	NA	17/10/2017
1328	Fabales	Fabaceae	Senna	uniflora	(Mill.) H.S.Irwin & Barneby	mata-pasto-cabeludo	PRAD	matrix region	Ceará|Penaforte	-7.781526708	-39.0668982	481	R. Fartes	04/05/2017	Dry and Wet	19000	8110	0	14.24	70224.72	9.34	35	PY - mechanically scarified	MATERIAL SUBMETIDO A EXPURGO	Plastic drum	NA	NA	NA	NA	17/10/2017
1329	Fabales	Fabaceae	Senna	uniflora	(Mill.) H.S.Irwin & Barneby	mata-pasto-cabeludo	PRAD	matrix region	Ceará|Brejo Santo	-7.447436807	-38.97669982	417	D.G. Oliveira	30/05/2017	Dry and Wet	146800	69900	0	16.96	58962.26	7.57	48	PY - mechanically scarified	Identificação no saco: L02 MATERIAL SUBMETIDO A EXPURGO	Plastic drum	NA	NA	NA	NA	17/10/2017
1335	Lamiales	Lamiaceae	Rhaphiodon	echinus	Schauer	falsa-menta, menta-rasteira	PRAD	matrix region	Pernambuco|Petrolina	-9.326731109	-40.54747054	368	H.L.C. Silva	20/09/2017	Dry and Wet	4500	4201.27	0	275.05	3635.7	12.16	41	PY - mechanically scarified	NA	Plastic drum	NA	NA	NA	NA	18/10/2017
1336	Lamiales	Lamiaceae	Rhaphiodon	echinus	Schauer	falsa-menta, menta-rasteira	PRAD	matrix region	Pernambuco|Petrolina	-9.326731109	-40.54747054	398	H.L.C. Silva	15/09/2017	Dry and Wet	10080	9116.22	0	236.88	4221.55	12.75	46	PY - mechanically scarified	NA	Plastic drum	NA	NA	NA	NA	18/10/2017
1337	Lamiales	Lamiaceae	Rhaphiodon	echinus	Schauer	falsa-menta, menta-rasteira	PRAD	matrix region	Pernambuco|Petrolina	-9.326731109	-40.54747054	398	U.N.S. Dias	06/10/2017	Dry and Wet	5340	4957.53	0	262.34	3811.85	8.45	30	PY - mechanically scarified	Coleta realizada no CCA/UNIVASF	Plastic drum	NA	NA	NA	NA	18/10/2017
1338	Lamiales	Lamiaceae	Rhaphiodon	echinus	Schauer	falsa-menta, menta-rasteira	PRAD	matrix region	Pernambuco|Petrolina	-9.326731109	-40.54747054	368	H.L.C. Silva	29/09/2017	Dry and Wet	10780	9773.56	0	254.18	3934.22	6.65	50	PY - mechanically scarified	NA	Plastic drum	NA	NA	NA	NA	06/11/2017
1340	Fabales	Fabaceae	Libidibia	ferrea	(Mart. ex Tul.) L.P.Queiroz	pau-ferro, jucá	PRAD	matrix region	Pernambuco|Petrolina	-9.347391222	-40.55376134	393	R. Athayde	18/10/2017	Dry and Wet	17980	768.81	0	205.97	4855.08	8.91	60	PY - mechanically scarified	Coleta realizada na Fazenda Mandacaru, as margens da BR-407 (sentido Petrolina-Afrânio).	Plastic bag	NA	NA	NA	NA	06/11/2017
1341	Fabales	Fabaceae	Libidibia	ferrea	(Mart. ex Tul.) L.P.Queiroz	pau-ferro, jucá	PRAD	matrix region	Pernambuco|Petrolina	-9.391618248	-40.50479134	387	R. Athayde	03/10/2017	Dry and Wet	22960	1930.37	0	198.17	5046.17	10.33	80	PY - mechanically scarified	Coleta realizada em frente a entrada (estacionamento) do Estádio Municipal Paulo Coelho.	Plastic bag	NA	NA	NA	NA	06/11/2017
1342	Fabales	Fabaceae	Libidibia	ferrea	(Mart. ex Tul.) L.P.Queiroz	pau-ferro, jucá	PRAD	matrix region	Pernambuco|Petrolina	-9.333672558	-40.59512938	384	R. Athayde	05/10/2017	Dry and Wet	13980	363.01	0	130.66	7653.45	7.79	68	PY - mechanically scarified	Coleta realizada as margens do Riacho da Vitória, no PSNC-N01.	Plastic bag	NA	NA	NA	NA	06/11/2017
1343	Fabales	Fabaceae	Libidibia	ferrea	(Mart. ex Tul.) L.P.Queiroz	pau-ferro, jucá	PRAD	matrix region	Pernambuco|Petrolina	-9.327468438	-40.54425126	388	R. Athayde	16/10/2017	Dry and Wet	2960	313.26	0	233.69	4279.17	7.63	59	PY - mechanically scarified	Coleta realizada no CAMAFAUNA da Caatinga, UNIVASf/CCA.	Plastic bag	NA	NA	NA	NA	06/11/2017
1344	Fabales	Fabaceae	Libidibia	ferrea	(Mart. ex Tul.) L.P.Queiroz	pau-ferro, jucá	PRAD	matrix region	Pernambuco|Petrolina	-9.387424893	-40.49790812	383	R. Athayde	04/10/2017	Dry and Wet	13460	500	0	147.43	6782.88	8.16	52	PY - mechanically scarified	Coleta realizada no Parque Municipal Josepha Coelho.	Plastic bag	NA	NA	NA	NA	06/11/2017
1345	Fabales	Fabaceae	Libidibia	ferrea	(Mart. ex Tul.) L.P.Queiroz	pau-ferro, jucá	PRAD	matrix region	Pernambuco|Petrolina	-9.391618248	-40.50479134	387	R. Athayde	19/10/2017	Dry and Wet	24410	2133.62	0	179.92	5558.03	7.99	100	PY - mechanically scarified	NA	Plastic bag	81	NA	336	08/10/2018	06/11/2017
1346	Gentianales	Apocynaceae	Aspidosperma	pyrifolium	Mart.	pereiro	PRAD	matrix region	Paraíba|São José de Piranhas	-7.155440601	-38.61643756	399	J.E. Santos	26/09/2017	Dry	11270	700	0	166.88	5992.33	6.07	71	ND	lote 01	Plastic bag	NA	NA	NA	NA	06/11/2017
1347	Gentianales	Apocynaceae	Aspidosperma	pyrifolium	Mart.	pereiro	PRAD	matrix region	Paraíba|São José de Piranhas	-7.155440601	-38.61643756	399	J.E. Santos	04/10/2017	Dry	16200	1668.09	0	159.57	6266.84	9.98	81	ND	lote 01	Plastic bag	80	NA	343	15/10/2018	06/11/2017
1348	Fabales	Fabaceae	Anadenanthera	colubrina	(Vell.) Brenan	angico	PRAD	matrix region	Pernambuco|Cabrobó	-8.427237259	-39.38541194	348	H.L.C. Silva	06/10/2017	Dry	11870	1562.5	0	86.97	11498.22	7.35	95	ND	NA	Plastic bag	93,91,96	NA,9.18,7.43	3,437,351,099	15/10/2018,11/11/2019,09/11/2020	06/11/2017
1353	Malpighiales	Euphorbiaceae	Jatropha	mollissima	(Pohl) Baill.	pinhão, pinhão-vermelho, pinhão-roxo	PRAD	matrix region	Ceará|Mauriti	-7.466854747	-38.75617633	385	J.E. Santos	12/07/2017	Dry and Wet	5845	830	0	185.13	5401.61	8.15	0	PY - mechanically scarified	lote 03	Plastic bag	NA	NA	NA	NA	20/11/2017
1354	Malpighiales	Euphorbiaceae	Jatropha	mollissima	(Pohl) Baill.	pinhão, pinhão-vermelho, pinhão-roxo	PRAD	matrix region	Ceará|Mauriti	-7.466945053	-38.75590439	388	G.P.S. Júnior	06/07/2017	Dry and Wet	10480	1407.26	0	163.64	NA	NA	0	PY - mechanically scarified	NA	Plastic bag	NA	NA	NA	NA	20/11/2017
1355	Malpighiales	Euphorbiaceae	Croton	blanchetianus	Baill.	marmeleiro	PRAD	deforested area	Pernambuco|Petrolândia	-8.824799743	-38.37569366	331	U.N.S. Dias	04/01/2017	Dry and Wet	123	41.37	0	14.9	67114.09	6.97	0	PY - mechanically scarified	NA	Plastic bag	NA	NA	NA	NA	20/11/2017
1356	Lamiales	Lamiaceae	Rhaphiodon	echinus	Schauer	falsa-menta, menta-rasteira	PRAD	matrix region	Pernambuco|Petrolina	-9.326731109	-40.54747054	398	U.N.S. Dias	20/10/2017	Dry and Wet	7920	7234.23	0	264.77	3776.86	5.24	10	PY - mechanically scarified	Frutos coletados no CCA-UNIVASF	Plastic drum	NA	NA	NA	NA	20/11/2017
1358	Fabales	Fabaceae	Libidibia	ferrea	(Mart. ex Tul.) L.P.Queiroz	pau-ferro, jucá	PRAD	matrix region	Pernambuco|Petrolina	-9.327119977	-40.54745405	389	R. Athayde	18/10/2017	Dry and Wet	2680	269.19	0	154.04	6491.82	10.21	75	PY - mechanically scarified	Coleta realizada no NEMA/UNIVASF-CCA.	Plastic bag	NA	NA	NA	NA	20/11/2017
1360	Lamiales	Lamiaceae	Rhaphiodon	echinus	Schauer	falsa-menta, menta-rasteira	PRAD	matrix region	Pernambuco|Petrolina	-9.326731109	-40.54747054	398	U.N.S. Dias	13/10/2017	Dry and Wet	6250	5755.05	0	250.02	3999.68	6.22	15	PY - mechanically scarified	Frutos coletados no Campus de Ciências Agrárias, CCA-UNIVASF	Plastic drum	NA	NA	NA	NA	23/01/2018
1361	Malpighiales	Euphorbiaceae	Croton	blanchetianus	Baill.	marmeleiro	PISF	deforested area	Pernambuco|Salgueiro	-8.107397218	-39.19563338	467	D.G. Oliveira	27/04/2017	Dry and Wet	86	76.31	0	26.76	37369.21	5.63	0	PY - mechanically scarified	Coletada próxima ao viveiro de espera I.	Plastic bag	NA	NA	NA	NA	23/01/2018
1362	Fabales	Fabaceae	Mimosa	tenuiflora	(Willd.) Poir.	jurema-preta	PISF	matrix region	Pernambuco|Petrolina	-9.343050158	-40.6365466	399	R. Athayde	29/09/2017	Dry and Wet	25280	4407.4	0	9.153	109253.8	7.21	93	PY - mechanically scarified	Frutos Coletados do PISN-C02.	Plastic bag	22,94,98,94,97	NA,NA,8.62,6.42,6.66	27,230,769,210,591,200	22/10/2018,26/11/2018,16/12/2019,17/12/2020,12/07/2021	23/01/2018
1363	Fabales	Fabaceae	Mimosa	tenuiflora	(Willd.) Poir.	jurema-preta	PRAD	matrix region	Pernambuco|Petrolina	-9.327789596	-40.66934544	413	R. Athayde	28/09/2017	Dry and Wet	8350	1578.22	0	8.496	117702.45	8.31	81	PY - mechanically scarified	Coleta realizada as margens do canal de irrigação do PSNC, N-4 sentido N-3 (próximo ao aqueduto).	Plastic bag	71,92,97,95	NA,6.89,8.07,7.53	27,268,510,591,266	22/10/2018,09/12/2019,17/12/2020,12/07/2021	23/01/2018
1364	Fabales	Fabaceae	Mimosa	tenuiflora	(Willd.) Poir.	jurema-preta	PRAD	matrix region	Pernambuco|Petrolina	-9.343050158	-40.6365466	401	R. Athayde	06/10/2017	Dry and Wet	20740	6110	4786.2	9.54	104821.8	7	66	PY - mechanically scarified	Coleta realizada no PSNC-C02	Plastic bag	3,96,89,88,99,99	NA,NA,6.39,7.76,6.32,6.73	272,307,685,106,312,000,000	22/10/2018,26/11/2018,09/12/2019,21/12/2020,12/07/2021,06/04/2022	23/01/2018
1365	Fabales	Fabaceae	Mimosa	tenuiflora	(Willd.) Poir.	jurema-preta	PRAD	matrix region	Pernambuco|Petrolina	-9.307375687	-40.57772432	403	U.N.S. Dias	05/10/2017	Dry and Wet	5010	990	0	8.1	123456.79	5.34	59	PY - mechanically scarified	Coleta realizada as margens da BR - 407, próximo a casa de bomba do canal de irrigação do PSNC-N01, sentido Afrânio-Petrolina.	Plastic bag	NA	NA	NA	NA	23/01/2018
1366	Fabales	Fabaceae	Mimosa	tenuiflora	(Willd.) Poir.	jurema-preta	PRAD	matrix region	Pernambuco|Petrolina	-9.299877134	-40.54117176	398	R. Athayde	03/10/2017	Dry and Wet	15530	5047.76	0	9.75	102564.1	6.3	92	PY - mechanically scarified	Coleta realizada ás margens da estrada que dá acesso ao PISN-N06, sentido C02 x N06.	Plastic bag	8,100,87,92,84	NA,NA,6.74,6.47,7.06	27,230,769,210,631,200	22/10/2018,26/11/2018,16/12/2019,21/12/2020,12/07/2021	23/01/2018
1367	Lamiales	Lamiaceae	Rhaphiodon	echinus	Schauer	falsa-menta, menta-rasteira	PRAD	matrix region	Pernambuco|Orocó	-8.543937493	-39.55663863	315	H.L.C. Silva	04/10/2017	Dry and Wet	6000	5590.97	0	289.78	3450.89	7.2	45	PY - mechanically scarified	NA	Plastic drum	NA	NA	NA	NA	30/01/2018
1369	Lamiales	Lamiaceae	Rhaphiodon	echinus	Schauer	falsa-menta, menta-rasteira	PRAD	matrix region	Pernambuco|Petrolina	-9.326731109	-40.54747054	398	R. Athayde	08/03/2018	Dry and Wet	5640	5528.01	0	310.1	3224.77	4.78	16	PY - mechanically scarified	Coleta realizada no campus CCA/UNIVASF entre os dias: 26/02/2018 e 08/03/2018	Plastic drum	NA	NA	NA	NA	23/03/2018
1370	Lamiales	Lamiaceae	Rhaphiodon	echinus	Schauer	falsa-menta, menta-rasteira	PRAD	matrix region	Pernambuco|Petrolina	-9.326731109	-40.54747054	398	R. Athayde	16/02/2018	Dry and Wet	6920	6160.28	0	321.03	3114.97	4.28	22	PY - mechanically scarified	Colete realizada na UNIVASF/CCA (15/02/2018 a 16/02/2018).	Plastic drum	NA	NA	NA	NA	23/03/2018
1371	Lamiales	Lamiaceae	Rhaphiodon	echinus	Schauer	falsa-menta, menta-rasteira	PRAD	matrix region	Pernambuco|Petrolina	-9.326731109	-40.54747054	398	R. Athayde	19/02/2018	Dry and Wet	6410	6177.8121	0	236.5731	4227.02	3.58	32	PY - mechanically scarified	Coleta Realizada na UNIVASF/CCA.	Plastic drum	NA	NA	NA	NA	23/03/2018
1372	Sapindales	Anacardiaceae	Spondias	tuberosa	Arruda	umbu	PISF	matrix region	Pernambuco|Petrolina	-9.081264002	-40.49521461	375	R. Athayde	23/02/2018	Wet	23000	1311.274	0	804.8715	1242.43	11.78	0	PD - removal partial or total of the endocarp	Coleta realizada próximo a Fazenda Embatuba e o aqueduto da vila R-05. Sentido R-05 / BR-428 pela estrada Canal prncipal.	Plastic bag	NA	NA	NA	NA	12/04/2018
1373	Sapindales	Anacardiaceae	Spondias	tuberosa	Arruda	umbu	PISF	matrix region	Pernambuco|Petrolina	-9.164436739	-40.58777048	462	R. Athayde	14/03/2018	Wet	7800	240	0	803.53	1244.51	12	0	PD - removal partial or total of the endocarp	Coleta realizada na Área 19 do Projeto Maria Thereza.	Plastic bag	NA	NA	NA	NA	12/04/2018
1377	Rosales	Rhamnaceae	Sarcomphalus	joazeiro	(Mart.)Hauenshild	juazeiro	PRAD	matrix region	Bahia|Juazeiro	-9.410328627	-40.50840513	357	R. Athayde	28/03/2018	Dry and Wet	49310	5320	0	208.41	4798.23	10.88	54	PD - removal partial or total of the endocarp	Coleta realizada na concha acústica do Centro de Cultura João Gilberto.	Plastic bag	34	NA	185	05/11/2018	04/05/2018
1378	Rosales	Rhamnaceae	Sarcomphalus	joazeiro	(Mart.)Hauenshild	juazeiro	PRAD	matrix region	Bahia|Juazeiro	-9.420177751	-40.52044923	369	R. Athayde	16/04/2018	Dry and Wet	16480	1208.2	0	231.56	4318.54	11.44	59	PD - removal partial or total of the endocarp	Coleta realizada ás margens (direita) da Rua Comandante Manoel Severo, sentido dos bairros Maringá X Palmares. 1 Planta.	Plastic bag	NA	NA	NA	NA	04/05/2018
1379	Rosales	Rhamnaceae	Sarcomphalus	joazeiro	(Mart.)Hauenshild	juazeiro	PRAD	matrix region	Pernambuco|Petrolina	-9.46763049	-40.64250527	371	R. Athayde	29/03/2018	Dry and Wet	54220	7580	0	282.67	3537.69	10.78	45	PD - removal partial or total of the endocarp	Coleta realizada às margens da PE-655, próximo a travessia do gringo, entre o povoado do Roçado e o Povoado da Catinguinha. Após a avaliação da viabilidade, no segundo semestre de 2020 foi constatado uma baixa germinação, as sementes foram submetidas ao teste de tetrazólio. Metodologia TZ: preparo das sementes - imersão em água destilada por 24 h à 25 °C. Coloração - imersão em solução de tetrazó…	Plastic bag	52,27,50	10.56,10.54,10.93	5,849,081,139	09/12/2019,28/10/2020,16/06/2021	04/05/2018
1380	Lamiales	Lamiaceae	Rhaphiodon	echinus	Schauer	falsa-menta, menta-rasteira	PRAD	matrix region	Pernambuco|Petrolina	-9.327020836	-40.54738079	392	R. Athayde	13/04/2018	Dry and Wet	8270	7600	0	291.58	3429.59	7.65	53	PY - mechanically scarified	Coleta realizada ma UNIVASF/CCA. Entre os dias 09/04 e 13/04/2018.	Plastic drum	NA	NA	NA	NA	21/05/2018
1381	Lamiales	Lamiaceae	Rhaphiodon	echinus	Schauer	falsa-menta, menta-rasteira	PRAD	matrix region	Pernambuco|Petrolina	-9.327066559	-40.54726265	390	R. Athayde	05/04/2018	Dry and Wet	6560	6090	0	329.82	3031.96	7.05	44	PY - mechanically scarified	Coleta realizada na UNIVASF/CCA. Entre os dias 02/04/2018 e 05/04/2018.	Plastic drum	NA	NA	NA	NA	21/05/2018
1382	Lamiales	Lamiaceae	Rhaphiodon	echinus	Schauer	falsa-menta, menta-rasteira	PRAD	matrix region	Pernambuco|Petrolina	-9.327020836	-40.54738079	392	R. Athayde	29/03/2018	Dry and Wet	3450	2780	0	302.01	3311.15	6.92	19	PY - mechanically scarified	Coleta realizada na UNIVASF/CCA. Entre os dias 26/03/2018 e 29/03/2018.	Plastic drum	NA	NA	NA	NA	21/05/2018
1383	Lamiales	Lamiaceae	Rhaphiodon	echinus	Schauer	falsa-menta, menta-rasteira	PRAD	matrix region	Pernambuco|Petrolina	-9.326731109	-40.54747054	398	R. Athayde	23/03/2018	Dry and Wet	3340	2910	0	325.98	3067.67	9	49	PY - mechanically scarified	Coleta realizada na UNIVASF/CCA. Entre os dias 20/03/2018 e 23/03/2018.	Plastic drum	NA	NA	NA	NA	21/05/2018
1384	Fabales	Fabaceae	Pityrocarpa	moniliformis	(Benth.) Luckow & R.W.Jobson	angico-de-bezerro, canzenzo, quipembe, casqueiro	PRAD	matrix region	Pernambuco|Petrolina	-9.326731109	-40.54747054	398	R. Athayde	20/03/2018	Dry and Wet	18100	4850	4115.4	35.21	28401.02	9.02	90	PY - mechanically scarified	Coleta realizada na UNIVASF/CCA. Entre os dias: 19/03/2018 e 21/03/2018.	Plastic bag	83,78,77,98,53	NA,8.73,8.63,9.35,7.33	16,154,691,411,521,400	29/10/2018,18/11/2019,20/11/2020,16/07/2021,06/04/2022	21/05/2018
1386	Malpighiales	Euphorbiaceae	Jatropha	ribifolia	(Pohl) Baill.	pinhãozinho, pinhão-pequeno, pinhão-miudo, pião	PRAD	matrix region	Pernambuco|Petrolina	-9.327066559	-40.54726265	389	R. Athayde	24/04/2018	Dry and Wet	1620	1454.2	0	NA	NA	6.64	2	PY - mechanically scarified	Coleta realizada na UNIVASF/CCA.	Plastic bag	9	NA	129	01/10/2018	25/05/2018
1387	Malpighiales	Euphorbiaceae	Jatropha	mollissima	(Pohl) Baill.	pinhão, pinhão-vermelho, pinhão-roxo	PRAD	matrix region	Pernambuco|Floresta	-8.553922344	-38.03751289	463	R. Athayde	02/05/2018	Dry and Wet	890	813.9	0	337.08	2966.65	7.58	10	PY - mechanically scarified	Coleta realizada no Povoado de Serra Negra. Após a avaliação da viabilidade, no segundo semestre de 2020 foi constatado uma germinação reduzida para o lote: 1401. Com o intuito de ajustar metodologia de TZ para espécie foi utilizado o lote 1387. Metodologia TZ: preparo das sementes - imersão em água destilada por 16 h à 25 °C, seguida de retirada do tegumento. Coloração - imersão em solução de te…	Plastic bag	58,86	7.7,7.54	598,887	13/01/2020,28/10/2020	25/05/2018
1388	Malpighiales	Euphorbiaceae	Jatropha	mollissima	(Pohl) Baill.	pinhão, pinhão-vermelho, pinhão-roxo	PRAD	matrix region	Pernambuco|Floresta	-8.553922344	-38.03751289	463	R. Athayde	04/05/2018	Dry and Wet	1000	849.8	0	343.6	2910.36	7.1	16	PY - mechanically scarified	NA	Plastic bag	39,83	7.67,7.02	563,887	09/12/2019,28/10/2020	25/05/2018
1389	Malpighiales	Euphorbiaceae	Cnidoscolus	quercifolius	Pohl	faveleira	PRAD	matrix region	Pernambuco|Salgueiro	-8.107325042	-39.19524304	456	J.E. Santos	27/04/2018	Dry and Wet	640	574.93	0	320.43	3120.81	7.06	6	PY - mechanically scarified	NA	Plastic bag	11,98,95	NA,8.31,8.48	129,559,899	01/10/2018,05/12/2019,09/11/2020	25/05/2018
1390	Malpighiales	Euphorbiaceae	Cnidoscolus	quercifolius	Pohl	faveleira	PRAD	matrix region	Pernambuco|Floresta	-8.553922321	-38.03750381	460	R. Athayde	24/04/2018	Dry and Wet	4910	4839.64	0	352.97	2833.1	7.71	4	PY - mechanically scarified	NA	Plastic bag	42,94,87	NA,8.06,9.18	159,559,899	31/10/2018,05/12/2019,09/11/2020	25/05/2018
1391	Malpighiales	Euphorbiaceae	Cnidoscolus	quercifolius	Pohl	faveleira	PRAD	matrix region	Pernambuco|Floresta	-8.553922344	-38.03751289	463	R. Athayde	07/05/2018	Dry and Wet	1560	1465.5	0	313.59	3188.88	7.48	32	PY - mechanically scarified	NA	Plastic bag	NA	NA	NA	NA	25/05/2018
1392	Malpighiales	Euphorbiaceae	Cnidoscolus	quercifolius	Pohl	faveleira	PRAD	matrix region	Pernambuco|Floresta	-8.553922344	-38.03751289	463	R. Athayde	02/05/2018	Dry and Wet	3250	3140	0	330.31	3027.46	8.58	4	PY - mechanically scarified	Coleta realizada no povoado de Serra Negra	Plastic bag	91,93,94	8.16,8.58,8.62	5,598,991,125	05/12/2019,09/11/2020,23/06/2021	25/05/2018
1393	Malpighiales	Euphorbiaceae	Cnidoscolus	quercifolius	Pohl	faveleira	PRAD	matrix region	Pernambuco|Floresta	-8.554236375	-38.03650357	459	R. Athayde	27/04/2018	Dry and Wet	680	581.7	0	357.6	2796.42	8.26	23	PY - mechanically scarified	Coleta realizada no Povoado de Serra Negra.	Plastic bag	25,88,57	NA,8.67,9.61	129,559,899	01/10/2018,05/12/2019,09/11/2020	25/05/2018
1394	Malpighiales	Euphorbiaceae	Cnidoscolus	quercifolius	Pohl	faveleira	PRAD	matrix region	Pernambuco|Floresta	-8.553353045	-38.03770513	470	D.G. Oliveira	20/04/2018	Dry and Wet	2270	2220	0	358.17	2791.97	7.67	3	PY - mechanically scarified	NA	Plastic bag	43	NA	129	01/10/2018	25/05/2018
1395	Malpighiales	Euphorbiaceae	Cnidoscolus	quercifolius	Pohl	faveleira	PRAD	matrix region	Pernambuco|Floresta	-8.553922344	-38.03751289	470	R. Athayde	04/05/2018	Dry and Wet	29550	7840	6248	312.45	3200.51	7.22	13	PY - mechanically scarified	NA	Plastic bag	76,80,77,79	7.61,7.76,8.55,7.46	55,989,911,251,410	05/12/2019,09/11/2020,23/06/2021,04/04/2022	25/05/2018
1396	Rosales	Rhamnaceae	Sarcomphalus	joazeiro	(Mart.)Hauenshild	juazeiro	PRAD	matrix region	Pernambuco|Floresta	-8.490664875	-37.91577829	459	L.J. Fonseca	24/04/2018	Dry and Wet	4700	694.7	0	291.94	3425.36	12.93	36	PD - removal partial or total of the endocarp	Coleta realizada próximo ao polígono 4129, descendo o córrego mucunã.	Plastic bag	NA	NA	NA	NA	25/05/2018
1397	Rosales	Rhamnaceae	Sarcomphalus	joazeiro	(Mart.)Hauenshild	juazeiro	PRAD	matrix region	Pernambuco|Floresta	-8.554236397	-38.03651265	457	R. Athayde	26/04/2018	Dry and Wet	8530	969.5	0	208.05	4806.54	13.43	48	PD - removal partial or total of the endocarp	Coleta realizada no povoado de Serra Negra.	Plastic bag	NA	NA	NA	NA	25/05/2018
1398	Rosales	Rhamnaceae	Sarcomphalus	joazeiro	(Mart.)Hauenshild	juazeiro	PRAD	matrix region	Bahia|Juazeiro	-9.410328627	-40.50840513	357	R. Athayde	16/04/2018	Dry and Wet	61150	4280	0	185.31	5396.36	10.73	44	PD - removal partial or total of the endocarp	Coleta realizada na concha acústica do Centro de Cultura João Gilberto.	Plastic bag	53,34	NA,10.94	171,563	12/11/2018,09/12/2019	25/05/2018
1399	Rosales	Rhamnaceae	Sarcomphalus	joazeiro	(Mart.)Hauenshild	juazeiro	PRAD	matrix region	Bahia|Juazeiro	-9.44816982	-40.5249612	371	R. Athayde	16/04/2018	Dry and Wet	48170	6610	0	289.99	3448.39	11.77	49	PD - removal partial or total of the endocarp	Coleta realizada no Espaço plural/UNIVASF. 3 plantas.	Plastic bag	52,76	NA,9.99	164,563	05/11/2018,09/12/2019	25/05/2018
1400	Malpighiales	Euphorbiaceae	Jatropha	mollissima	(Pohl) Baill.	pinhão, pinhão-vermelho, pinhão-roxo	PRAD	matrix region	Pernambuco|Floresta	-8.553922344	-38.03751289	463	R. Athayde	07/05/2018	Dry and Wet	1020	942.5	0	337.69	2961.3	9.68	37	PY - mechanically scarified	NA	Plastic bag	22,80	8.32,7.74	552,876	09/12/2019,28/10/2020	05/06/2018
1401	Malpighiales	Euphorbiaceae	Jatropha	mollissima	(Pohl) Baill.	pinhão, pinhão-vermelho, pinhão-roxo	PRAD	matrix region	Pernambuco|Floresta	-8.55393337	-38.04195589	463	R. Athayde	03/05/2018	Dry and Wet	2930	1301.7	0	328.94	3040.07	6.9	37	PY - mechanically scarified	Após a avaliação da viabilidade, no segundo semestre de 2020 foi constatado uma baixa germinação, as sementes foram submetidas ao teste de tetrazólio. Metodologia TZ: preparo das sementes - imersão em água destilada por 16 h à 25 °C, seguida de retirada do tegumento. Coloração - imersão em solução de tetrazólio a 0.25%, por 4h, 40 °C.	Plastic bag	32,32	7.67,7.08	552,876	09/12/2019,28/10/2020	05/06/2018
1402	Malpighiales	Euphorbiaceae	Jatropha	mollissima	(Pohl) Baill.	pinhão, pinhão-vermelho, pinhão-roxo	PRAD	matrix region	Pernambuco|Floresta	-8.553922344	-38.03751289	463	R. Athayde	02/05/2018	Dry and Wet	3190	1512.8	0	319.47	3130.18	7.46	53	PY - mechanically scarified	NA	Plastic bag	NA	NA	NA	NA	05/06/2018
1404	Malpighiales	Euphorbiaceae	Cnidoscolus	quercifolius	Pohl	faveleira	PRAD	matrix region	Pernambuco|Floresta	-8.553922344	-38.03751289	463	R. Athayde	03/05/2018	Dry and Wet	1190	1094.8	0	358.25	2791.35	7.74	43	PY - mechanically scarified	Coleta realizada no Povoado de Serra Negra.	Plastic bag	NA	NA	NA	NA	05/06/2018
1405	Malpighiales	Euphorbiaceae	Cnidoscolus	quercifolius	Pohl	faveleira	PRAD	matrix region	Pernambuco|Floresta	-8.553922344	-38.03751289	463	R. Athayde	04/05/2018	Dry and Wet	3080	565.73	0	337.28	2964.9	7.99	37	PY - mechanically scarified	NA	Plastic bag	81	8.15	548	05/12/2019	05/06/2018
1406	Malpighiales	Euphorbiaceae	Cnidoscolus	quercifolius	Pohl	faveleira	PRAD	matrix region	Pernambuco|Floresta	-8.473082633	-37.8928096	460	L.J. Fonseca	26/04/2018	Dry and Wet	4270	840.8	0	297.29	3363.72	7.03	31	PY - mechanically scarified	Coleta realizada no entorno da base do assentamento Jacaré.	Plastic bag	92,92	7.48,7.16	548,888	05/12/2019,09/11/2020	05/06/2018
1407	Malpighiales	Euphorbiaceae	Cnidoscolus	quercifolius	Pohl	faveleira	PRAD	matrix region	Pernambuco|Floresta	-8.553922367	-38.03752198	457	R. Athayde	26/04/2018	Dry and Wet	23850	5910	1089.3	326.37	3064.01	6.85	39	PY - mechanically scarified	NA	Plastic bag	14,68,62,71,70	NA,6.72,6.15,7.2,7.27	11,854,888,811,141,300	01/10/2018,05/12/2019,09/11/2020,23/06/2021,04/04/2022	05/06/2018
1408	Fabales	Fabaceae	Senna	martiana	(Benth.) H.S.Irwin & Barneby	mata-pasto, canafístula-de-lajedo	PRAD	matrix region	Pernambuco|Petrolina	-9.199419935	-40.39048086	406	R. Athayde	17/04/2018	Dry and Wet	17140	2530	0	45.26	22094.56	9.56	91	PY - mechanically scarified	Coleta realizada ás margens da BR-428, próximo do Posto da Polícia Rodoviária Federal localizada no povoado da Serra da Santa.	Plastic bag	64,85,86,72	10.48,10.33,10.67,9.14	53,189,911,541,402	18/11/2019,20/11/2020,02/08/2021,07/04/2022	05/06/2018
1409	Rosales	Rhamnaceae	Sarcomphalus	joazeiro	(Mart.)Hauenshild	juazeiro	PRAD	matrix region	Pernambuco|Ibimirim	-8.510101748	-37.67680033	465	R. Athayde	02/05/2018	Dry and Wet	16260	1631.4	0	226.3	4418.91	12.8	31	PD - removal partial or total of the endocarp	NA	Plastic bag	4	17.35	552	09/12/2019	05/06/2018
1410	Rosales	Rhamnaceae	Sarcomphalus	joazeiro	(Mart.)Hauenshild	juazeiro	PRAD	matrix region	Pernambuco|Floresta	-8.473082633	-37.8928096	465	R. Athayde	04/05/2018	Dry and Wet	34430	3440	0	232.19	4306.82	11.8	36	PD - removal partial or total of the endocarp	NA	Plastic bag	65,63	12.35,11.84	552,876	09/12/2019,28/10/2020	05/06/2018
1411	Malpighiales	Euphorbiaceae	Jatropha	mollissima	(Pohl) Baill.	pinhão, pinhão-vermelho, pinhão-roxo	PRAD	matrix region	Pernambuco|Floresta	-8.473082633	-37.8928096	460	L.J. Fonseca	23/04/2018	Dry and Wet	2370	913.8	0	305.45	3273.86	7.46	67	PY - mechanically scarified	Coleta realizada no entorno da base no assentamento Jacaré (raio de 1,5Km)	Plastic bag	71	7.83	587	13/01/2020	05/06/2018
1412	Fabales	Fabaceae	Senna	martiana	(Benth.) H.S.Irwin & Barneby	mata-pasto, canafístula-de-lajedo	PRAD	matrix region	Pernambuco|Petrolina	-9.199419935	-40.39048086	406	R. Athayde	19/04/2018	Dry and Wet	5660	1228.6	0	47.62	20999.58	9.28	89	PY - mechanically scarified	Coleta realizada ás margens da BR-428 (Km 166) próximo do posto da PRF na serra da Santa.	Plastic bag	96,85,67,72	11.02,10.97,11.32,9.22	54,889,911,541,402	05/12/2019,20/11/2020,02/08/2021,07/04/2022	05/06/2018
1413	Lamiales	Lamiaceae	Rhaphiodon	echinus	Schauer	falsa-menta, menta-rasteira	PRAD	matrix region	Pernambuco|Petrolina	-9.327066559	-40.54726265	389	R. Athayde	04/05/2018	Dry and Wet	36340	34120.9	0	217.09	4606.38	7.77	72	PY - mechanically scarified	Coleta realizada na UNIVASF/CCA. Entre os dias 23/04/2018 e 04/05/2018.	Plastic bag	NA	NA	NA	NA	11/06/2018
1414	Sapindales	Anacardiaceae	Spondias	tuberosa	Arruda	umbu	PRAD	matrix region	Pernambuco|Floresta	-8.473082633	-37.8928096	460	L.J. Fonseca	26/04/2018	Wet	35000	2290	0	1010.05	990.05	10.56	3	PD - removal partial or total of the endocarp	Coleta realizada no entorno do assentamento Jacaré.	Plastic bag	NA	NA	NA	NA	11/06/2018
1415	Malpighiales	Euphorbiaceae	Jatropha	mollissima	(Pohl) Baill.	pinhão, pinhão-vermelho, pinhão-roxo	PRAD	matrix region	Pernambuco|Floresta	-8.553922344	-38.03751289	463	R. Athayde	04/05/2018	Dry and Wet	28430	7240	0	317.19	3152.68	7.52	55	PY - mechanically scarified	NA	Plastic bag	28,53,62,77	7.65,7.19,8.19,8.24	54,687,011,081,288	09/12/2019,28/10/2020,23/06/2021,20/12/2021	11/06/2018
1416	Malpighiales	Euphorbiaceae	Jatropha	mollissima	(Pohl) Baill.	pinhão, pinhão-vermelho, pinhão-roxo	PRAD	matrix region	Pernambuco|Floresta	-8.473082633	-37.8928096	460	L.J. Fonseca	25/04/2018	Dry and Wet	1800	1590	0	302.03	3310.93	7.41	58	PY - mechanically scarified	Coleta realizada próximo ao polígono 4129. Córrego Mucunã.	Plastic bag	33	7.7	546	09/12/2019	11/06/2018
1417	Fabales	Fabaceae	Senna	martiana	(Benth.) H.S.Irwin & Barneby	mata-pasto, canafístula-de-lajedo	PRAD	matrix region	Pernambuco|Floresta	-8.553922367	-38.03752198	457	R. Athayde	26/04/2018	Dry and Wet	6490	1196.9	0	29.54	33852.4	11.16	88	PY - mechanically scarified	NA	Plastic bag	76,93,78,45	10.80,11.42,11.86,9.47	53,888,911,441,392	05/12/2019,20/11/2020,02/08/2021,07/04/2022	15/06/2018
1418	Fabales	Fabaceae	Senna	martiana	(Benth.) H.S.Irwin & Barneby	mata-pasto, canafístula-de-lajedo	PRAD	matrix region	Pernambuco|Petrolina	-9.199419935	-40.39048086	409	R. Athayde	20/04/2018	Dry and Wet	4580	568.7	0	43.71	22878.06	11.6	85	PY - mechanically scarified	NA	Plastic bag	73,78,69,64	12.94,11.95,12.94,9.74	53,888,911,441,392	05/12/2019,20/11/2020,02/08/2021,07/04/2022	15/06/2018
1419	Malpighiales	Euphorbiaceae	Croton	blanchetianus	Baill.	marmeleiro	PRAD	matrix region	Pernambuco|Floresta	-8.553741464	-38.03751335	463	R. Athayde	08/05/2018	Dry and Wet	17010	2919.7	0	24.9	40160.64	7	7	PY - mechanically scarified	NA	Plastic bag	9,1,19	7.63,6.81,8.02	5,798,721,104	15/01/2020,03/11/2020,23/06/2021	15/06/2018
1420	Fabales	Fabaceae	Cenostigma	pyramidale	(Tul.) E. Gagnon & G.P. Lewis	catingueira	PRAD	matrix region	Pernambuco|Cabrobó	-8.53336851	-39.46382462	346	E.A. Athayde	10/05/2018	Dry and Wet	6700	760.9	0	136.42	7330.3	12.06	38	ND	Coleta realizada em área próxima a captação, ao lado da área experimental em Cabrobó - PE.	Plastic bag	27,64,84	11.50,12.01,11.74	5,328,151,032	29/11/2019,07/09/2020,12/04/2021	15/06/2018
1421	Malpighiales	Euphorbiaceae	Croton	blanchetianus	Baill.	marmeleiro	PRAD	matrix region	Pernambuco|Floresta	-8.553922344	-38.03751289	463	R. Athayde	03/05/2018	Dry and Wet	27600	4831.39	3651.29	28.61	34952.81	8.31	15	PY - mechanically scarified	NA	Plastic bag	12,1,48,6	7.88,7.12,8.15,8.48	57,987,211,041,370	15/01/2020,03/11/2020,23/06/2021,16/03/2022	15/06/2018
1422	Malpighiales	Euphorbiaceae	Croton	blanchetianus	Baill.	marmeleiro	PRAD	matrix region	Pernambuco|Floresta	-8.553922367	-38.03752198	457	R. Athayde	27/04/2018	Dry and Wet	12390	1461.9	0	20.67	48379.29	7.23	6	PY - mechanically scarified	NA	Plastic bag	17	NA	108	01/10/2018	15/06/2018
1423	Fabales	Fabaceae	Senna	martiana	(Benth.) H.S.Irwin & Barneby	mata-pasto, canafístula-de-lajedo	PRAD	matrix region	Pernambuco|Floresta	-8.553922389	-38.03753107	457	R. Athayde	26/04/2018	Dry and Wet	29220	4790	0	29.8	33557.05	11.42	82	PY - mechanically scarified	NA	Plastic bag	92,88,86,44	10.77,11.23,11.81,10.16	51,786,811,231,371	05/12/2019,20/11/2020,02/08/2021,07/04/2022	06/07/2018
1424	Fabales	Fabaceae	Senna	uniflora	(Mill.) H.S.Irwin & Barneby	mata-pasto-cabeludo	PRAD	matrix region	Ceará|Jati	-7.6993702	-38.99973703	448	R. Athayde	30/05/2018	Dry and Wet	2540	486.7	0	13.74	72780.2	10.16	88	PY - mechanically scarified	Coleta realizada na VPR Ipê.	Plastic bag	NA	NA	NA	NA	06/07/2018
1425	Fabales	Fabaceae	Senna	uniflora	(Mill.) H.S.Irwin & Barneby	mata-pasto-cabeludo	PRAD	matrix region	Pernambuco|Salgueiro	-8.035842749	-39.165324	482	J.M.V.B. Júnior	30/05/2018	Dry and Wet	1980	1124.1	0	12.11	82576.38	10.78	71	PY - mechanically scarified	Coleta realizada na VPR Queimada Grande.	Plastic bag	NA	NA	NA	NA	06/07/2018
1428	Lamiales	Lamiaceae	Rhaphiodon	echinus	Schauer	falsa-menta, menta-rasteira	PRAD	matrix region	Pernambuco|Petrolina	-9.163621873	-40.54625769	386	R. Athayde	18/05/2018	Dry and Wet	22080	20829.84	0	289.84	3450.18	7.75	29	PY - mechanically scarified	Coleta realizada na UNIVASF/CCA.	Plastic drum	NA	NA	NA	NA	06/07/2018
1429	Lamiales	Lamiaceae	Rhaphiodon	echinus	Schauer	falsa-menta, menta-rasteira	PRAD	matrix region	Pernambuco|Petrolina	-9.163621873	-40.54625769	423	R. Athayde	08/06/2018	Dry and Wet	34400	30518.53	0	250.48	3992.33	7.9	44	PY - mechanically scarified	Coleta realizada na UNIVASF/CCA.	Plastic drum	NA	NA	NA	NA	06/07/2018
1430	Fabales	Fabaceae	Cenostigma	pyramidale	(Tul.) E. Gagnon & G.P. Lewis	catingueira	PRAD	matrix region	Pernambuco|Cabrobó	-8.517063067	-39.46151528	359	J.M.V.B. Júnior	30/05/2018	Dry and Wet	24200	2130	0	132.24	7562.01	9.89	68	ND	Coleta realizada na VPR Captação.	Plastic bag	51	10.07	505	29/11/2019	12/07/2018
1431	Fabales	Fabaceae	Cenostigma	pyramidale	(Tul.) E. Gagnon & G.P. Lewis	catingueira	PRAD	matrix region	Pernambuco|Cabrobó	-8.210672832	-39.35006457	384	J.M.V.B. Júnior	07/06/2018	Dry and Wet	8030	829.7	0	126.32	7916.4	10.04	74	ND	Coleta realizada na VPR Junco (Baixio dos Grandes).	Plastic bag	NA	NA	NA	NA	12/07/2018
1432	Fabales	Fabaceae	Cenostigma	pyramidale	(Tul.) E. Gagnon & G.P. Lewis	catingueira	PRAD	matrix region	Pernambuco|Cabrobó	-8.517063067	-39.46151528	348	J.M.V.B. Júnior	05/06/2018	Dry and Wet	48000	4420	3700	128.17	7802.14	10.77	59	ND	Coleta realizada na VPR Captação.	Plastic bag	56,63,84,69,86	10.80,10.25,10.18,9.43,10.51	505,788,100,512,231,000	29/11/2019,07/09/2020,12/04/2021,16/11/2021,28/11/2022	12/07/2018
1433	Fabales	Fabaceae	Cenostigma	pyramidale	(Tul.) E. Gagnon & G.P. Lewis	catingueira	PRAD	matrix region	Pernambuco|Salgueiro	-8.105875624	-39.18025656	447	J.M.V.B. Júnior	20/06/2018	Dry and Wet	4860	342.8	0	111.25	8988.76	8.75	38	ND	Coleta realizada na VPR Negreiros.	Plastic bag	31	8.8	505	29/11/2019	12/07/2018
1434	Fabales	Fabaceae	Cenostigma	pyramidale	(Tul.) E. Gagnon & G.P. Lewis	catingueira	PRAD	matrix region	Pernambuco|Salgueiro	-8.035842749	-39.165324	482	J.M.V.B. Júnior	30/05/2018	Dry and Wet	3000	177	0	116.56	8579.27	11.1	8	ND	Coleta realizada na VPR Queimada Grande.	Plastic bag	28	10.61	505	29/11/2019	12/07/2018
1435	Fabales	Fabaceae	Cenostigma	pyramidale	(Tul.) E. Gagnon & G.P. Lewis	catingueira	PRAD	matrix region	Pernambuco|Salgueiro	-8.105875624	-39.18025656	447	J.M.V.B. Júnior	07/06/2018	Dry and Wet	2250	269.6	0	158.7	6301.2	9.69	63	ND	Coleta realizada na VPR Negreiros.	Plastic bag	29,63,66	9.92,10.37,10.51	5,057,881,005	29/11/2019,07/09/2020,12/04/2021	12/07/2018
1436	Fabales	Fabaceae	Cenostigma	pyramidale	(Tul.) E. Gagnon & G.P. Lewis	catingueira	PRAD	matrix region	Pernambuco|Floresta	-8.553922344	-38.03751289	463	R. Athayde	04/05/2018	Dry and Wet	4690	256.4	0	114.95	8699.43	13.46	15	ND	NA	Plastic bag	5	12.37	505	29/11/2019	12/07/2018
1437	Malpighiales	Euphorbiaceae	Jatropha	mollissima	(Pohl) Baill.	pinhão, pinhão-vermelho, pinhão-roxo	PRAD	matrix region	Pernambuco|Salgueiro	-8.105875624	-39.18025656	590	J.M.V.B. Júnior	07/06/2018	Dry and Wet	590	433.3	0	313.56	3189.18	7.5	28	PY - mechanically scarified	Coleta realizada na VPR Negreiros.	Plastic bag	NA	NA	NA	NA	12/07/2018
1438	Malpighiales	Euphorbiaceae	Jatropha	mollissima	(Pohl) Baill.	pinhão, pinhão-vermelho, pinhão-roxo	PRAD	matrix region	Pernambuco|Salgueiro	-8.035842749	-39.165324	482	J.M.V.B. Júnior	30/05/2018	Dry and Wet	2510	488.8	0	267.73	3735.11	8.96	25	PY - mechanically scarified	Coleta realizada na VPR Queimada Grande.	Plastic bag	NA	NA	NA	NA	12/07/2018
1439	Malpighiales	Euphorbiaceae	Cnidoscolus	quercifolius	Pohl	faveleira	PRAD	matrix region	Pernambuco|Salgueiro	-8.105875624	-39.18025656	447	J.M.V.B. Júnior	20/06/2018	Dry and Wet	1360	203.6	0	269.2	3714.71	7.14	9	PY - mechanically scarified	Coleta realizada na VPR Negreiros.	Plastic bag	NA	NA	NA	NA	12/07/2018
1440	Malpighiales	Euphorbiaceae	Cnidoscolus	quercifolius	Pohl	faveleira	PRAD	matrix region	Pernambuco|Salgueiro	-8.105875624	-39.18025656	447	J.M.V.B. Júnior	07/06/2018	Dry and Wet	3490	1092.9	0	317.85	3146.14	7.32	26	PY - mechanically scarified	Coleta realizada na VPR Negreiros.	Plastic bag	NA	NA	NA	NA	12/07/2018
1441	Gentianales	Apocynaceae	Aspidosperma	pyrifolium	Mart.	pereiro	PRAD	matrix region	Pernambuco|Petrolina	-8.906660829	-40.57611307	433	R. Athayde	15/06/2018	Dry	2500	89.1	0	128.09	7807.01	10.22	81	ND	NA	Plastic bag	NA	NA	NA	NA	12/07/2018
1442	Fabales	Fabaceae	Anadenanthera	colubrina	(Vell.) Brenan	angico	PRAD	matrix region	Ceará|Penaforte	-7.840910922	-39.06903026	531	R. Athayde	29/06/2018	Dry	1220	92.9	0	74.03	13508.04	11.55	78	ND	Coleta realizada na VPR Malícia.	Plastic bag	58	11.22	497	29/11/2019	20/07/2018
1443	Fabales	Fabaceae	Cenostigma	pyramidale	(Tul.) E. Gagnon & G.P. Lewis	catingueira	PRAD	matrix region	Pernambuco|Verdejante	-7.882362538	-39.02959252	531	R. Athayde	29/06/2018	Dry and Wet	10860	447.4	0	116.31	8597.71	13.11	34	ND	Coleta realizada na VPR Pilões.	Plastic bag	28,69,76	10.27,10.95,10.48	497,780,997	29/11/2019,07/09/2020,12/04/2021	20/07/2018
1444	Fabales	Fabaceae	Cenostigma	pyramidale	(Tul.) E. Gagnon & G.P. Lewis	catingueira	PRAD	matrix region	Pernambuco|Cabrobó	-8.517063067	-39.46151528	359	J.M.V.B. Júnior	12/06/2018	Dry and Wet	30320	3190	0	137.53	7271.14	9.58	73	ND	Coleta realizada na VPR Captação.	Plastic bag	33,71,85	9.47,9.47,9.36	497,780,997	29/11/2019,07/09/2020,12/04/2021	20/07/2018
1445	Malpighiales	Euphorbiaceae	Jatropha	mollissima	(Pohl) Baill.	pinhão, pinhão-vermelho, pinhão-roxo	PRAD	matrix region	Pernambuco|Salgueiro	-8.105875624	-39.18025656	480	J.M.V.B. Júnior	30/05/2018	Dry and Wet	480	378.6	0	305.6	3272.25	7	37	PY - mechanically scarified	Coleta realizada na VPR Negreiros.	Plastic bag	NA	NA	NA	NA	20/07/2018
1446	Malpighiales	Euphorbiaceae	Jatropha	mollissima	(Pohl) Baill.	pinhão, pinhão-vermelho, pinhão-roxo	PRAD	matrix region	Pernambuco|Cabrobó	-8.210672832	-39.35006457	384	J.M.V.B. Júnior	30/05/2018	Dry and Wet	1200	1075.3	0	263.94	3788.74	8.32	32	PY - mechanically scarified	Coleta realizada na VPR Junco (Baixio dos Grandes).	Plastic bag	NA	NA	NA	NA	20/07/2018
1447	Malpighiales	Euphorbiaceae	Croton	blanchetianus	Baill.	marmeleiro	PRAD	matrix region	Pernambuco|Salgueiro	-8.105875624	-39.18025656	580	J.M.V.B. Júnior	07/06/2018	Dry and Wet	580	552.3	0	28.01	35701.54	7.7	15	PY - mechanically scarified	Coleta realizada na VPR Negreiros.	Plastic bag	18,8	7.96,6.88	544,837	15/01/2020,03/11/2020	20/07/2018
1448	Fabales	Fabaceae	Cenostigma	pyramidale	(Tul.) E. Gagnon & G.P. Lewis	catingueira	PRAD	matrix region	Pernambuco|Cabrobó	-8.210672832	-39.35006457	384	J.M.V.B. Júnior	12/06/2018	Dry and Wet	30410	2770	0	124.7	8019.25	10.61	76	ND	Coleta realizada na VPR Junco (Baixio dos Grandes).	Plastic bag	54,88,89	9.93,10.74,10.15	497,780,997	29/11/2019,07/09/2020,12/04/2021	20/07/2018
1449	Fabales	Fabaceae	Cenostigma	pyramidale	(Tul.) E. Gagnon & G.P. Lewis	catingueira	PRAD	matrix region	Pernambuco|Salgueiro	-8.035842749	-39.165324	482	J.M.V.B. Júnior	07/06/2018	Dry and Wet	3440	122.8	0	97.77	10228.09	9.87	18	ND	Coleta realizada na VPR Queimada Grande.	Plastic bag	12	10.1	503	05/12/2019	20/07/2018
1450	Fabales	Fabaceae	Cenostigma	pyramidale	(Tul.) E. Gagnon & G.P. Lewis	catingueira	PRAD	matrix region	Pernambuco|Verdejante	-7.882362538	-39.02959252	531	G.R.M. Santos	07/06/2018	Dry and Wet	71180	3596	2226	138.4	7225.43	11.21	52	ND	Coleta realizada na VPR Pilões.	Plastic bag	21,69,74,59,51	11.13,10.88,11.21,10.64,10.84	49,778,099,712,151,500	29/11/2019,07/09/2020,12/04/2021,16/11/2021,28/11/2022	20/07/2018
1451	Fabales	Fabaceae	Bauhinia	cheilantha	(Bong.) Steud.	pata-de-vaca, mororó	PRAD	matrix region	Pernambuco|Salgueiro	-8.035842749	-39.165324	480	J.M.V.B. Júnior	07/06/2018	Dry and Wet	32750	1347.4	0	42.88	23320.9	10	25	PY - mechanically scarified	Coleta realizada na VPR Queimada Grande. Sementes bastante predada.	Plastic bag	NA	NA	NA	NA	01/08/2018
1452	Malpighiales	Euphorbiaceae	Croton	blanchetianus	Baill.	marmeleiro	PRAD	matrix region	Pernambuco|Salgueiro	-8.105875624	-39.18025656	447	J.M.V.B. Júnior	30/05/2018	Dry and Wet	420	379.6	0	25.98	38491.15	6.78	25	PY - mechanically scarified	Coleta realizada na VPR Negreiros.	Plastic bag	NA	NA	NA	NA	01/08/2018
1453	Lamiales	Lamiaceae	Rhaphiodon	echinus	Schauer	falsa-menta, menta-rasteira	PRAD	matrix region	Pernambuco|Salgueiro	-8.105875624	-39.18025656	447	J.M.V.B. Júnior	07/06/2018	Dry and Wet	520	420	0	416.47	2401.13	7.68	16	PY - mechanically scarified	Coleta realizada na VPR Negreiros.	Plastic bag	NA	NA	NA	NA	01/08/2018
1454	Malvales	Malvaceae	Sida	cordifolia	L.	malva-branca	PRAD	matrix region	Pernambuco|Salgueiro	-8.105875624	-39.18025656	447	J.M.V.B. Júnior	30/05/2018	Dry and Wet	190	153.9	0	3.63	275482.09	7.59	77	PY - mechanically scarified	Coleta realizada na VPR Negreiros.	Plastic bag	28,68,58,49	9.5,10.30,13.78,7.09	52,587,011,271,548	08/01/2020,18/12/2020,01/09/2021,27/10/2022	01/08/2018
1455	Lamiales	Lamiaceae	Rhaphiodon	echinus	Schauer	falsa-menta, menta-rasteira	PRAD	matrix region	Pernambuco|Salgueiro	-8.035842749	-39.165324	482	R. Athayde	06/07/2018	Dry and Wet	950	742	0	231.89	4312.39	9	9	PY - mechanically scarified	Coletada realizada na VPR Queimada Grande.	Plastic bag	NA	NA	NA	NA	01/08/2018
1456	Malvales	Malvaceae	Ceiba	pentandra	(L.) Gaertn.	paineira	PRAD	matrix region	Pernambuco|Ibimirim	-8.510101748	-37.67680033	465	R. Athayde	04/05/2018	Dry and Wet	1070	302.2	0	69.32	14425.85	10.36	34	ND	NA	Plastic bag	NA	NA	NA	NA	01/08/2018
1457	Fabales	Fabaceae	Cenostigma	pyramidale	(Tul.) E. Gagnon & G.P. Lewis	catingueira	PRAD	matrix region	Pernambuco|Serrita	-7.974934135	-39.40805101	428	R. Athayde	29/06/2018	Dry and Wet	11520	754.8	0	113	8849.56	10.35	59	ND	Coleta realizada na FLONA Negreiros.	Plastic bag	37	10.09	485	29/11/2019	01/08/2018
1458	Fabales	Fabaceae	Cenostigma	pyramidale	(Tul.) E. Gagnon & G.P. Lewis	catingueira	PRAD	matrix region	Pernambuco|Dormentes	-8.61091631	-40.71579319	472	R. Athayde	06/07/2018	Dry and Wet	1480	70.3	0	129.54	7719.62	10.08	4	ND	Sementes imaturas	Plastic bag	29	11.2	491	05/12/2019	01/08/2018
1459	Malpighiales	Euphorbiaceae	Manihot	carthagenensis	(Jacq.) Müll.Arg.	maniçoba	PRAD	matrix region	Pernambuco|Salgueiro	-8.105875624	-39.18025656	447	J.M.V.B. Júnior	07/06/2018	Dry and Wet	580	535.9	0	288.48	3466.44	6.54	32	PY - mechanically scarified	Coleta realizada na VPR Negreiros.	Plastic bag	11	NA	75	15/10/2018	01/08/2018
1460	Malpighiales	Euphorbiaceae	Cnidoscolus	quercifolius	Pohl	faveleira	PRAD	matrix region	Pernambuco|Salgueiro	-8.105875624	-39.18025656	447	J.M.V.B. Júnior	30/05/2018	Dry and Wet	1870	1080.6	0	316.91	3155.47	6.51	53	PY - mechanically scarified	Coleta realizada na VPR Negreiros.	Plastic bag	NA	NA	NA	NA	01/08/2018
1461	Lamiales	Lamiaceae	Mesosphaerum	suaveolens	(l.) kuntze	canudinho, bamburrá, alfazema, bamburral	PRAD	matrix region	Pernambuco|Salgueiro	-8.035842749	-39.165324	482	J.M.V.B. Júnior	30/05/2018	Dry and Wet	940	360.4	0	4.48	223214.29	10.28	20	ND	Coleta realizada na VPR Queimada Grande.	Plastic bag	NA	NA	NA	NA	02/08/2018
1462	Fabales	Fabaceae	Cenostigma	pyramidale	(Tul.) E. Gagnon & G.P. Lewis	catingueira	PRAD	matrix region	Pernambuco|Salgueiro	-8.105875624	-39.18025656	447	R. Athayde	29/06/2018	Dry and Wet	7940	830.3	0	121.02	8263.1	11.49	59	ND	Coleta realizada na VPR Negreiros.	Plastic bag	39,83,89,72	9.72,10.96,10.61,10.69	4,847,679,841,202	29/11/2019,07/09/2020,12/04/2021,16/11/2021	02/08/2018
1463	Lamiales	Lamiaceae	Mesosphaerum	suaveolens	(l.) kuntze	canudinho, bamburrá, alfazema, bamburral	PRAD	matrix region	Pernambuco|Dormentes	-8.620854149	-40.71750961	520	R. Athayde	25/05/2018	Dry and Wet	11300	3590	0	3.12	320512.82	10.23	23	ND	NA	Plastic bag	NA	NA	NA	NA	02/08/2018
1464	Lamiales	Lamiaceae	Mesosphaerum	suaveolens	(l.) kuntze	canudinho, bamburrá, alfazema, bamburral	PRAD	matrix region	Pernambuco|Dormentes	-8.61091631	-40.71579319	472	R. Athayde	23/05/2018	Dry and Wet	12460	4060	0	2.46	406504.07	9.38	26	ND	NA	Plastic bag	NA	NA	NA	NA	02/08/2018
1466	Rosales	Rhamnaceae	Sarcomphalus	joazeiro	(Mart.)Hauenshild	juazeiro	PRAD	matrix region	Pernambuco|Ibimirim	-8.510101748	-37.67680033	465	R. Athayde	30/04/2018	Dry and Wet	17740	2260	0	206.05	4853.19	11.16	48	PD - removal partial or total of the endocarp	Coleta realizada em Boa Vista.	Plastic bag	45	NA	94	05/11/2018	03/08/2018
1467	Rosales	Rhamnaceae	Sarcomphalus	joazeiro	(Mart.)Hauenshild	juazeiro	PRAD	matrix region	Pernambuco|Floresta	-8.554236397	-38.03651265	457	R. Athayde	27/04/2018	Dry and Wet	10370	1051.1	0	233.2	4288.16	17.89	18	PD - removal partial or total of the endocarp	Coleta realizada no Povoado de Serra Negra.	Plastic bag	NA	NA	NA	NA	03/08/2018
1468	Rosales	Rhamnaceae	Sarcomphalus	joazeiro	(Mart.)Hauenshild	juazeiro	PRAD	matrix region	Pernambuco|Floresta	-8.473082633	-37.8928096	460	L.J. Fonseca	04/05/2018	Dry and Wet	12880	1816.5	0	250.8	3987.24	14.64	47	PD - removal partial or total of the endocarp	Coleta realizada no assentamento Jacaré	Plastic bag	61,55	11.44,11.04	493,817	09/12/2019,28/10/2020	03/08/2018
1469	Rosales	Rhamnaceae	Sarcomphalus	joazeiro	(Mart.)Hauenshild	juazeiro	PRAD	matrix region	Pernambuco|Petrolina	-8.624163041	-40.75355499	444	R. Athayde	17/05/2018	Dry and Wet	37000	5790	0	335.1	2984.18	9.47	48	PD - removal partial or total of the endocarp	Após a avaliação da viabilidade, no segundo semestre de 2020 foi constatado uma germinação reduzida para os lotes: 1168, 1379, 1551, 1661, 1662, 1666, 1674 e 1679. Com o intuito de ajustar metodologia de TZ para espécie foi utilizado o lote 1469. Metodologia TZ: preparo das sementes - imersão em água destilada por 24 h à 25 °C. Coloração - imersão em solução de tetrazólio a 1%, por 20h, 30 °C.	Plastic bag	63,77,93	9.55,9.61,9.76	4,938,171,048	09/12/2019,28/10/2020,16/06/2021	03/08/2018
1470	Fabales	Fabaceae	Cenostigma	pyramidale	(Tul.) E. Gagnon & G.P. Lewis	catingueira	PRAD	matrix region	Pernambuco|Cabrobó	-8.517063067	-39.46151528	359	R. Athayde	06/07/2018	Dry and Wet	30660	2400.4	0	143.31	6977.88	10.28	79	ND	Coleta realizada na VPR Captação.	Plastic bag	NA	NA	NA	NA	03/08/2018
1471	Rosales	Rhamnaceae	Sarcomphalus	joazeiro	(Mart.)Hauenshild	juazeiro	PRAD	matrix region	Pernambuco|Floresta	-8.473082659	-37.89281868	460	L.J. Fonseca	04/05/2018	Dry and Wet	25690	2320	0	243.2	4111.84	11.28	31	PD - removal partial or total of the endocarp	NA	Plastic bag	NA	NA	NA	NA	03/08/2018
1472	Rosales	Rhamnaceae	Sarcomphalus	joazeiro	(Mart.)Hauenshild	juazeiro	PRAD	matrix region	Pernambuco|Petrolina	-9.46763049	-40.64250527	371	R. Athayde	16/04/2018	Dry and Wet	63800	9870	0	260.38	3840.54	10.57	18	PD - removal partial or total of the endocarp	Coleta realizada ás margens (esquerda) da PE-655, próximo a travessia do gringo, sentido os povoados do Roçado X Catinguinha.	Plastic bag	31,57,47,66,47	NA,10.47,10.63,11.02,10.15	9,449,381,710,481,220	05/11/2018,09/12/2019,28/10/2020,16/06/2021,08/12/2021	03/08/2018
1473	Sapindales	Anacardiaceae	Spondias	tuberosa	Arruda	umbu	PRAD	matrix region	Pernambuco|Floresta	-8.559690546	-38.03311893	420	R. Athayde	20/04/2018	Wet	43270	6040	0	876.99	1140.26	10.26	0	PD - removal partial or total of the endocarp	NA	Plastic bag	NA	NA	NA	NA	06/08/2018
1475	Fabales	Fabaceae	Cenostigma	pyramidale	(Tul.) E. Gagnon & G.P. Lewis	catingueira	PRAD	matrix region	Pernambuco|Salgueiro	-8.035842749	-39.165324	482	R. Athayde	29/06/2018	Dry and Wet	51500	1243.6	0	117.42	8516.44	9.97	79	ND	Coleta realizada na VPR Queimada Grande.	Plastic bag	NA	NA	NA	NA	10/08/2018
1480	Fabales	Fabaceae	Bauhinia	cheilantha	(Bong.) Steud.	pata-de-vaca, mororó	PRAD	matrix region	Pernambuco|Salgueiro	-8.035842749	-39.165324	482	J.M.V.B. Júnior	30/05/2018	Dry and Wet	13850	340.9	0	51.34	19477.99	9.79	41	PY - mechanically scarified	Coleta realizada na VPR Queimada Grande.	Plastic bag	NA	NA	NA	NA	27/08/2018
1481	Fabales	Fabaceae	Cenostigma	pyramidale	(Tul.) E. Gagnon & G.P. Lewis	catingueira	PRAD	matrix region	Pernambuco|Salgueiro	-8.035842749	-39.165324	482	J.M.V.B. Júnior	20/06/2018	Dry and Wet	14460	386.7	0	98.59	10143.02	9.35	54	ND	Coleta realizada na VPR Queimada Grande.	Plastic bag	36,52,79	9.87,10.33,10.12	459,742,959	29/11/2019,07/09/2020,12/04/2021	27/08/2018
1482	Fabales	Fabaceae	Cenostigma	pyramidale	(Tul.) E. Gagnon & G.P. Lewis	catingueira	PRAD	matrix region	Pernambuco|Cabrobó	-8.210672832	-39.35006457	384	J.M.V.B. Júnior	30/05/2018	Dry and Wet	5390	287.2	0	101.99	9804.88	9	46	ND	Coleta realizada na VPR Junco (Baixio dos Grandes).	Plastic bag	NA	NA	NA	NA	27/08/2018
1483	Fabales	Fabaceae	Cenostigma	pyramidale	(Tul.) E. Gagnon & G.P. Lewis	catingueira	PRAD	matrix region	Ceará|Penaforte	-7.840910922	-39.06903026	531	G.R.M. Santos	21/06/2018	Dry and Wet	4000	116.8	0	115.18	8682.06	9.16	53	ND	Coleta realizada na VPR Malícia.	Plastic bag	44	9.91	459	29/11/2019	27/08/2018
1484	Fabales	Fabaceae	Bauhinia	cheilantha	(Bong.) Steud.	pata-de-vaca, mororó	PRAD	matrix region	Pernambuco|Salgueiro	-8.035842749	-39.165324	482	J.M.V.B. Júnior	20/06/2018	Dry and Wet	131530	8650	0	40.64	24606.3	9.61	43	PY - mechanically scarified	Coleta realizada na VPR Queimada Grande.	Plastic bag	60	9.28	465	05/12/2019	27/08/2018
1490	Sapindales	Sapindaceae	Sapindus	saponaria	L.	saboneteira	PRAD	matrix region	Pernambuco|Petrolina	-9.326470644	-40.54706886	383	R. Athayde	08/08/2018	Dry and Wet	9460	4520	0	1006.4	993.64	5.56	3	PY - mechanically scarified	Coleta realizada no Recanto Madre Paulina.	Plastic bag	NA	NA	NA	NA	06/09/2018
1494	Fabales	Fabaceae	Cenostigma	pyramidale	(Tul.) E. Gagnon & G.P. Lewis	catingueira	PRAD	matrix region	Pernambuco|Serrita	-7.974934135	-39.40805101	428	J.M.V.B. Júnior	30/05/2018	Dry and Wet	7340	470.5	0	101.91	9812.58	7.89	42	ND	Coleta realizada na FLONA Negreiros.	Plastic bag	24,45,79,65	8.01,9.43,8.92,9.33	4,497,329,491,167	29/11/2019,07/09/2020,12/04/2021,16/11/2021	06/09/2018
1495	Fabales	Fabaceae	Cenostigma	pyramidale	(Tul.) E. Gagnon & G.P. Lewis	catingueira	PRAD	matrix region	Ceará|Penaforte	-7.776279886	-39.06907407	490	G.R.M. Santos	07/06/2018	Dry and Wet	13760	592.1	0	123.6	8090.61	8.15	35	ND	Coleta realizada na VPR Retiro.	Plastic bag	27,40,55,33	8.16,9.18,8.91,8.57	4,497,329,491,167	29/11/2019,07/09/2020,12/04/2021,16/11/2021	06/09/2018
1496	Fabales	Fabaceae	Anadenanthera	colubrina	(Vell.) Brenan	angico	RAG	deforested area	Pernambuco|Sertânia	-8.231905516	-37.18105366	599	V.M. Cotarelli	30/08/2018	Dry	15430	12260	11789.9	95.21	10503.1	7.67	90	ND	Coleta realizada na área de supressão do Reservatório Negros.	Plastic bag	68,76,86,75,52	9.87,7.37,9.26,7.78,10.03	44,579,199,611,971,500	29/11/2019,09/11/2020,02/06/2021,20/12/2021,21/12/2022	10/09/2018
1497	Lamiales	Lamiaceae	Rhaphiodon	echinus	Schauer	falsa-menta, menta-rasteira	PRAD	matrix region	Pernambuco|Petrolândia	-8.869307645	-38.39722667	350	R. Athayde	03/08/2018	Dry and Wet	1320	850	0	164.01	6097.19	7.1	44	PY - mechanically scarified	NA	Plastic drum	NA	NA	NA	NA	12/09/2018
1498	Lamiales	Lamiaceae	Rhaphiodon	echinus	Schauer	falsa-menta, menta-rasteira	PRAD	matrix region	Ceará|Mauriti	-7.471120632	-38.74959416	417	R. Athayde	13/07/2018	Dry and Wet	4120	3220	0	182.75	5471.96	7.14	37	PY - mechanically scarified	Coleta realizada na VPR Descanso.	Plastic drum	NA	NA	NA	NA	12/09/2018
1499	Lamiales	Lamiaceae	Rhaphiodon	echinus	Schauer	falsa-menta, menta-rasteira	PRAD	matrix region	Pernambuco|Salgueiro	-8.105875624	-39.18025656	447	J.M.V.B. Júnior	20/06/2018	Dry and Wet	3820	3064	0	313.81	3186.64	7.32	42	PY - mechanically scarified	Coleta realizada na VPR Negreiros.	Plastic drum	NA	NA	NA	NA	12/09/2018
1500	Lamiales	Lamiaceae	Rhaphiodon	echinus	Schauer	falsa-menta, menta-rasteira	PRAD	matrix region	Ceará|Mauriti	-7.471120632	-38.74959416	417	R. Athayde	03/08/2018	Dry and Wet	44440	32500	0	212.09	4714.98	5.95	30	PY - mechanically scarified	Coleta realizada na VPR Descanso.	Plastic drum	NA	NA	NA	NA	12/09/2018
1501	Lamiales	Lamiaceae	Rhaphiodon	echinus	Schauer	falsa-menta, menta-rasteira	PRAD	matrix region	Pernambuco|Petrolina	-9.163621873	-40.54625769	423	R. Athayde	06/07/2018	Dry and Wet	49020	44760	0	217.43	4599.18	6.92	39	PY - mechanically scarified	Coleta realizada na UNIVASF/CCA.	Plastic drum	NA	NA	NA	NA	12/09/2018
1502	Lamiales	Lamiaceae	Rhaphiodon	echinus	Schauer	falsa-menta, menta-rasteira	PRAD	matrix region	Pernambuco|Salgueiro	-8.035842749	-39.165324	482	R. Athayde	29/06/2018	Dry and Wet	29120	23550	0	244.12	4096.35	6.72	32	PY - mechanically scarified	Coleta realizada na VPR Queimada Grande.	Plastic drum	NA	NA	NA	NA	12/09/2018
1503	Lamiales	Lamiaceae	Rhaphiodon	echinus	Schauer	falsa-menta, menta-rasteira	PRAD	matrix region	Pernambuco|Salgueiro	-8.035842749	-39.165324	482	J.M.V.B. Júnior	30/05/2018	Dry and Wet	720	620	0	225.62	4432.23	6.55	36	PY - mechanically scarified	Coleta realizada na VPR Queimada Grande.	Plastic drum	NA	NA	NA	NA	12/09/2018
1504	Lamiales	Lamiaceae	Rhaphiodon	echinus	Schauer	falsa-menta, menta-rasteira	PRAD	matrix region	Pernambuco|Salgueiro	-8.105875624	-39.18025656	447	R. Athayde	29/06/2018	Dry and Wet	8260	6970	0	284.85	3510.62	6.49	30	PY - mechanically scarified	Coleta realizada na VPR Negreiros.	Plastic drum	NA	NA	NA	NA	12/09/2018
1505	Fabales	Fabaceae	Anadenanthera	colubrina	(Vell.) Brenan	angico	PRAD	matrix region	Pernambuco|Serrita	-7.974934135	-39.40805101	428	R. Athayde	10/08/2018	Dry	37760	5690	4670	124.84	8010.25	7.82	96	ND	Coleta realizada na FLONA Negreiros.	Plastic bag	92,92,90,85,41	7.59,7.48,8.72,7.49,9.00	44,378,999,411,951,500	29/11/2019,09/11/2020,02/06/2021,20/12/2021,21/12/2022	12/09/2018
1507	Fabales	Fabaceae	Senna	martiana	(Benth.) H.S.Irwin & Barneby	mata-pasto, canafístula-de-lajedo	PRAD	matrix region	Pernambuco|Petrolina	-8.906660829	-40.57611307	382	R. Athayde	30/05/2018	Dry and Wet	54140	6100	0	50.99	19611.69	10.17	97	PY - mechanically scarified	NA	Plastic bag	85,79,77,39	9.25,9.73,10.39,9.13	44,880,210,541,302	05/12/2019,23/11/2020,02/08/2021,07/04/2022	13/09/2018
1508	Fabales	Fabaceae	Senna	martiana	(Benth.) H.S.Irwin & Barneby	mata-pasto, canafístula-de-lajedo	PRAD	matrix region	Pernambuco|Petrolina	-8.840025891	-40.60296448	414	R. Athayde	27/04/2018	Dry and Wet	50920	9230	0	48.29	20708.22	9.24	89	PY - mechanically scarified	Coleta realizada no distrito de Cruz de Salina.	Plastic bag	85,86,69,42	8.71,8.76,9.91,8.31	44,880,210,541,302	05/12/2019,23/11/2020,02/08/2021,07/04/2022	13/09/2018
1509	Fabales	Fabaceae	Senna	martiana	(Benth.) H.S.Irwin & Barneby	mata-pasto, canafístula-de-lajedo	PRAD	matrix region	Pernambuco|Floresta	-8.525500682	-38.12715678	404	R. Athayde	30/04/2018	Dry and Wet	37800	6610	0	28.33	35298.27	10.71	90	PY - mechanically scarified	NA	Plastic bag	85,92,90,45	9.74,9.63,9.82,8.64	44,880,210,541,302	05/12/2019,23/11/2020,02/08/2021,07/04/2022	13/09/2018
1510	Fabales	Fabaceae	Senna	martiana	(Benth.) H.S.Irwin & Barneby	mata-pasto, canafístula-de-lajedo	PRAD	matrix region	Pernambuco|Floresta	-8.553922344	-38.03751289	457	R. Athayde	08/05/2018	Dry and Wet	21620	2800	0	30.38	32916.39	11.51	89	PY - mechanically scarified	NA	Plastic bag	88,85,71,46	11.77,10.48,11.06,10.01	44,880,210,541,302	05/12/2019,23/11/2020,02/08/2021,07/04/2022	13/09/2018
1511	Fabales	Fabaceae	Senna	martiana	(Benth.) H.S.Irwin & Barneby	mata-pasto, canafístula-de-lajedo	PRAD	matrix region	Pernambuco|Petrolina	-8.906660829	-40.57611307	382	R. Athayde	18/05/2018	Dry and Wet	27400	7910	0	50.32	19872.81	9.33	83	PY - mechanically scarified	Coleta realizada próximo ao Riacho da Cruz, povoado de Uruáis.	Plastic bag	88,97,80,40	10.17,9.84,9.61,9.89	44,880,210,541,302	05/12/2019,23/11/2020,02/08/2021,07/04/2022	13/09/2018
1512	Fabales	Fabaceae	Senna	martiana	(Benth.) H.S.Irwin & Barneby	mata-pasto, canafístula-de-lajedo	PRAD	matrix region	Pernambuco|Petrolina	-8.840025891	-40.60296448	399	R. Athayde	30/05/2018	Dry and Wet	6340	820	0	49.47	20214.27	10.9	82	PY - mechanically scarified	NA	Plastic bag	94,98,79,35	10.56,10.44,10.02,9.31	44,880,210,541,302	05/12/2019,23/11/2020,02/08/2021,07/04/2022	13/09/2018
1513	Fabales	Fabaceae	Senna	uniflora	(Mill.) H.S.Irwin & Barneby	mata-pasto-cabeludo	PRAD	matrix region	Pernambuco|Verdejante	-7.882362538	-39.02959252	531	R. Athayde	29/06/2018	Dry and Wet	72460	29880	0	11.12	89928.06	7.86	93	PY - mechanically scarified	Coleta realizada na VPR Pilões.	Plastic drum	NA	NA	NA	NA	13/09/2018
1514	Fabales	Fabaceae	Senna	uniflora	(Mill.) H.S.Irwin & Barneby	mata-pasto-cabeludo	PRAD	matrix region	Ceará|Mauriti	-7.471120632	-38.74959416	417	R. Athayde	29/06/2018	Dry and Wet	398000	133660	0	14.11	70871.72	9.57	92	PY - mechanically scarified	Coleta realizada na VPR Descanso.	Plastic drum	NA	NA	NA	NA	13/09/2018
1515	Fabales	Fabaceae	Senna	uniflora	(Mill.) H.S.Irwin & Barneby	mata-pasto-cabeludo	PRAD	matrix region	Pernambuco|Cabrobó	-8.210672832	-39.35006457	384	R. Athayde	29/06/2018	Dry and Wet	114240	39340	0	13.03	76745.97	8.09	95	PY - mechanically scarified	Coleta realizada na VPR Junco (Baixio dos Grandes).	Plastic drum	NA	NA	NA	NA	13/09/2018
1516	Fabales	Fabaceae	Senna	uniflora	(Mill.) H.S.Irwin & Barneby	mata-pasto-cabeludo	PRAD	matrix region	Pernambuco|Dormentes	-8.61091631	-40.71579319	480	R. Athayde	25/05/2018	Dry and Wet	44480	17440	0	12.14	82372.32	9.09	97	PY - mechanically scarified	NA	Plastic drum	NA	NA	NA	NA	13/09/2018
1517	Fabales	Fabaceae	Senna	uniflora	(Mill.) H.S.Irwin & Barneby	mata-pasto-cabeludo	PRAD	matrix region	Ceará|Penaforte	-7.776279886	-39.06907407	490	G.R.M. Santos	30/05/2018	Dry and Wet	8780	3760	0	12.13	82440.23	8.27	83	PY - mechanically scarified	Coleta realizada na VPR Retiro.	Plastic bag	NA	NA	NA	NA	13/09/2018
1518	Fabales	Fabaceae	Senna	uniflora	(Mill.) H.S.Irwin & Barneby	mata-pasto-cabeludo	PRAD	matrix region	Pernambuco|Serrita	-7.974934135	-39.40805101	428	J.M.V.B. Júnior	30/05/2018	Dry and Wet	14780	5990	0	10.82	92421.44	10.56	92	PY - mechanically scarified	Coleta realizada na FLONA Negreiros.	Plastic bag	NA	NA	NA	NA	13/09/2018
1519	Fabales	Fabaceae	Senna	uniflora	(Mill.) H.S.Irwin & Barneby	mata-pasto-cabeludo	PRAD	matrix region	Pernambuco|Petrolina	-8.624163041	-40.75355499	434	R. Athayde	22/05/2018	Dry and Wet	52580	20210	0	11.72	85324.23	9.73	28	PY - mechanically scarified	NA	Plastic drum	NA	NA	NA	NA	13/09/2018
1520	Fabales	Fabaceae	Senna	uniflora	(Mill.) H.S.Irwin & Barneby	mata-pasto-cabeludo	PRAD	matrix region	Pernambuco|Petrolina	-8.624163041	-40.75355499	434	R. Athayde	15/06/2018	Dry and Wet	30120	11760	0	11.08	90252.71	9.34	81	PY - mechanically scarified	NA	Plastic bag	NA	NA	NA	NA	13/09/2018
1521	Fabales	Fabaceae	Senna	uniflora	(Mill.) H.S.Irwin & Barneby	mata-pasto-cabeludo	PRAD	matrix region	Pernambuco|Petrolina	-8.624163041	-40.75355499	434	R. Athayde	15/05/2018	Dry and Wet	32140	9780	0	11.7	85470.09	9.95	86	PY - mechanically scarified	NA	Plastic bag	NA	NA	NA	NA	13/09/2018
1522	Lamiales	Lamiaceae	Mesosphaerum	suaveolens	(l.) kuntze	canudinho, bamburrá, alfazema, bamburral	PRAD	matrix region	Pernambuco|Dormentes	-8.620854149	-40.71750961	520	R. Athayde	22/08/2018	Dry and Wet	16240	9010	0	2.75	363636.36	9.72	41	ND	Coleta realizada no Sítio Baixão.	Plastic bag	NA	NA	NA	NA	20/09/2018
1523	Lamiales	Lamiaceae	Mesosphaerum	suaveolens	(l.) kuntze	canudinho, bamburrá, alfazema, bamburral	PRAD	matrix region	Pernambuco|Verdejante	-7.882362538	-39.02959252	531	G.R.M. Santos	07/06/2018	Dry and Wet	4080	1790.9	0	3.58	279329.61	7.85	48	ND	Coleta realizada na VPR Pilões.	Plastic bag	NA	NA	NA	NA	20/09/2018
1524	Lamiales	Lamiaceae	Mesosphaerum	suaveolens	(l.) kuntze	canudinho, bamburrá, alfazema, bamburral	PRAD	matrix region	Ceará|Jati	-7.6993702	-38.99973703	448	G.R.M. Santos	07/06/2018	Dry and Wet	5070	4200	0	2.94	340136.05	9.08	41	ND	Coleta realizada na VPR Ipê.	Plastic bag	NA	NA	NA	NA	20/09/2018
1528	Lamiales	Lamiaceae	Mesosphaerum	suaveolens	(l.) kuntze	canudinho, bamburrá, alfazema, bamburral	PRAD	matrix region	Ceará|Penaforte	-7.840910922	-39.06903026	531	G.R.M. Santos	14/06/2018	Dry and Wet	22220	7919	0	3.4776	287554.64	8.86	52	ND	Coleta realizada na VPR Malícia.	Plastic bag	NA	NA	NA	NA	01/10/2018
1529	Lamiales	Lamiaceae	Mesosphaerum	suaveolens	(l.) kuntze	canudinho, bamburrá, alfazema, bamburral	PRAD	matrix region	Ceará|Jati	-7.6993702	-38.99973703	448	G.R.M. Santos	30/05/2018	Dry and Wet	3720	1810	0	3.43	291545.19	8.04	49	ND	Coleta realizada na VPR Ipê.	Plastic bag	NA	NA	NA	NA	01/10/2018
1530	Lamiales	Lamiaceae	Mesosphaerum	suaveolens	(l.) kuntze	canudinho, bamburrá, alfazema, bamburral	PRAD	matrix region	Pernambuco|Serrita	-7.974934135	-39.40805101	428	R. Athayde	17/08/2018	Dry and Wet	14040	4440	0	2.81	355871.89	7.84	55	ND	Coleta realizada na FLONA Negreiros.	Plastic bag	NA	NA	NA	NA	01/10/2018
1531	Lamiales	Lamiaceae	Rhaphiodon	echinus	Schauer	falsa-menta, menta-rasteira	PRAD	matrix region	Bahia|Casa Nova	-9.162352986	-40.81920295	423	R. Athayde	31/08/2018	Dry and Wet	10660	10182	0	240.5	4158	6.83	39	PY - mechanically scarified	Coleta realizada na UNIVASF/CCA.	Plastic drum	NA	NA	NA	NA	03/10/2018
1532	Lamiales	Lamiaceae	Rhaphiodon	echinus	Schauer	falsa-menta, menta-rasteira	PRAD	matrix region	Ceará|Mauriti	-7.471120632	-38.74959416	417	R. Athayde	27/07/2018	Dry and Wet	15180	7590	0	189.5	5277.04	7.03	33	PY - mechanically scarified	Coleta realizada na VPR Descanso.	Plastic drum	NA	NA	NA	NA	03/10/2018
1533	Lamiales	Lamiaceae	Mesosphaerum	suaveolens	(l.) kuntze	canudinho, bamburrá, alfazema, bamburral	PRAD	matrix region	Pernambuco|Serrita	-7.974934135	-39.40805101	428	R. Athayde	10/08/2018	Dry and Wet	6640	1278.2	0	3.59	278551.53	9.16	45	ND	Coleta realizada na FLONA Negreiros.	Plastic bag	NA	NA	NA	NA	03/10/2018
1534	Lamiales	Lamiaceae	Mesosphaerum	suaveolens	(l.) kuntze	canudinho, bamburrá, alfazema, bamburral	PRAD	matrix region	Pernambuco|Cabrobó	-8.517063067	-39.46151528	359	J.M.V.B. Júnior	05/06/2018	Dry and Wet	2900	1370.8	0	3.87	258397.93	8.5	70	ND	Coleta realizada na VPR Captação.	Plastic bag	NA	NA	NA	NA	03/10/2018
1535	Lamiales	Lamiaceae	Mesosphaerum	suaveolens	(l.) kuntze	canudinho, bamburrá, alfazema, bamburral	PRAD	matrix region	Ceará|Penaforte	-7.840910922	-39.06903026	531	G.R.M. Santos	21/06/2018	Dry and Wet	10850	2299	0	3.48	287356.32	8.06	74	ND	Coleta realizada na VPR Malícia.	Plastic bag	NA	NA	NA	NA	03/10/2018
1536	Lamiales	Lamiaceae	Mesosphaerum	suaveolens	(l.) kuntze	canudinho, bamburrá, alfazema, bamburral	PRAD	matrix region	Ceará|Penaforte	-7.840910922	-39.06903026	531	G.R.M. Santos	07/06/2018	Dry and Wet	4840	1471.7	0	3.38	295857.99	7.66	73	ND	Coleta realizada na VPR Malícia.	Plastic bag	NA	NA	NA	NA	03/10/2018
1537	Lamiales	Lamiaceae	Mesosphaerum	suaveolens	(l.) kuntze	canudinho, bamburrá, alfazema, bamburral	PRAD	matrix region	Pernambuco|Cabrobó	-8.517063067	-39.46151528	359	J.M.V.B. Júnior	20/06/2018	Dry and Wet	9020	3399	0	3.72	268817.2	7.11	87	ND	Coleta realizada na VPR Captação.	Plastic bag	NA	NA	NA	NA	03/10/2018
1538	Lamiales	Lamiaceae	Mesosphaerum	suaveolens	(l.) kuntze	canudinho, bamburrá, alfazema, bamburral	PRAD	matrix region	Ceará|Penaforte	-7.840910922	-39.06903026	531	R. Athayde	29/06/2018	Dry and Wet	12060	4319	0	3.51	284900.28	6.7	65	ND	Coleta realizada na VPR Malícia.	Plastic bag	NA	NA	NA	NA	03/10/2018
1539	Lamiales	Lamiaceae	Mesosphaerum	suaveolens	(l.) kuntze	canudinho, bamburrá, alfazema, bamburral	PRAD	matrix region	Ceará|Penaforte	-7.840910922	-39.06903026	529	G.R.M. Santos	30/05/2018	Dry and Wet	22770	6810	0	3.59	278551.53	7.73	26	ND	Coleta realizada na VPR Malícia.	Plastic bag	NA	NA	NA	NA	03/10/2018
1540	Lamiales	Lamiaceae	Mesosphaerum	suaveolens	(l.) kuntze	canudinho, bamburrá, alfazema, bamburral	PRAD	matrix region	Pernambuco|Dormentes	-8.620854149	-40.71750961	520	R. Athayde	15/06/2018	Dry and Wet	3460	1187.1	0	2.51	398406.37	7.84	79	ND	NA	Plastic bag	NA	NA	NA	NA	03/10/2018
1541	Fabales	Fabaceae	Erythrina	velutina	Willd.	mulungú	RAG	deforested area	Pernambuco|Sertânia	-8.223132966	-37.17446889	585	L.Q. Souza	13/09/2018	Dry and Wet	3720	1507.9	0	431.11	2319.59	9.37	88	PY - mechanically scarified	Coleta realizada no Reservatório Negros.	Plastic bag	NA	NA	NA	NA	16/10/2018
1542	Fabales	Fabaceae	Amburana	cearensis	(Allemão) A.C.Sm.	amburana-de-cheiro, cumaru, umburana-de-cheiro	PRAD	matrix region	Pernambuco|Petrolina	-8.716646849	-40.57138218	422	R. Athayde	19/09/2018	Dry	3020	1681.4	0	389	2570.69	7.54	88	ND	Coleta realizada no Baixio da Mansão.	Plastic bag	NA	NA	NA	NA	16/10/2018
1543	Fabales	Fabaceae	Erythrina	velutina	Willd.	mulungú	PRAD	matrix region	Pernambuco|Dormentes	-8.650785862	-40.57559664	412	R. Athayde	20/09/2018	Dry and Wet	4760	2810	0	534.58	1870.63	6.36	67	PY - mechanically scarified	Coleta realizada no Sítio São Bento.	Plastic bag	NA	NA	NA	NA	16/10/2018
1545	Lamiales	Lamiaceae	Rhaphiodon	echinus	Schauer	falsa-menta, menta-rasteira	PRAD	matrix region	Ceará|Mauriti	-7.471120632	-38.74959416	408	R. Athayde	10/08/2018	Dry and Wet	60300	33120	0	211.5	4728.13	6.59	14	PY - mechanically scarified	Coleta realizada na VPR Descanso.	Plastic drum	NA	NA	NA	NA	16/10/2018
1546	Lamiales	Lamiaceae	Rhaphiodon	echinus	Schauer	falsa-menta, menta-rasteira	PRAD	matrix region	Pernambuco|Petrolina	-9.163621873	-40.54625769	423	R. Athayde	06/09/2018	Dry and Wet	6500	6110	0	291.37	3432.06	6.42	21	PY - mechanically scarified	Coleta realizada na UNIVASF/CCA.	Plastic drum	NA	NA	NA	NA	16/10/2018
1549	Lamiales	Lamiaceae	Mesosphaerum	suaveolens	(l.) kuntze	canudinho, bamburrá, alfazema, bamburral	PRAD	matrix region	Pernambuco|Dormentes	-8.61091631	-40.71579319	472	R. Athayde	06/07/2018	Dry and Wet	20500	7730	0	2.602	384319.75	7.55	81	ND	NA	Plastic drum	NA	NA	NA	NA	16/10/2018
1550	Lamiales	Lamiaceae	Mesosphaerum	suaveolens	(l.) kuntze	canudinho, bamburrá, alfazema, bamburral	PRAD	matrix region	Pernambuco|Serrita	-7.974934135	-39.40805101	428	R. Athayde	20/07/2018	Dry and Wet	60080	20010	0	2.81	355871.89	8.37	55	ND	Coleta realizada na FLONA Negreiros.	Plastic bag	NA	NA	NA	NA	16/10/2018
1551	Rosales	Rhamnaceae	Sarcomphalus	joazeiro	(Mart.)Hauenshild	juazeiro	PRAD	matrix region	Ceará|Brejo Santo	-7.565809325	-38.90661999	403	J.E. Santos	16/04/2018	Dry and Wet	256920	22120	0	321.76	3107.91	14.56	8	PD - removal partial or total of the endocarp	Após a avaliação da viabilidade, no segundo semestre de 2020 foi constatado uma baixa germinação, as sementes foram submetidas ao teste de tetrazólio. Metodologia TZ: preparo das sementes - imersão em água destilada por 24 h à 25 °C. Coloração - imersão em solução de tetrazólio a 1%, por 20h, 30 °C.	Plastic drum	37,8	10.03,8.78	456,743	15/01/2020,28/10/2020	16/10/2018
1553	Lamiales	Lamiaceae	Rhaphiodon	echinus	Schauer	falsa-menta, menta-rasteira	PRAD	matrix region	Pernambuco|Petrolina	-9.163621873	-40.54625769	423	R. Athayde	24/08/2018	Dry and Wet	10820	9800	0	328.5	3044.14	6.57	40	PY - mechanically scarified	Coleta realizada na UNIVASF/CCA.	Plastic drum	NA	NA	NA	NA	16/10/2018
1554	Lamiales	Lamiaceae	Rhaphiodon	echinus	Schauer	falsa-menta, menta-rasteira	PRAD	matrix region	Pernambuco|Cabrobó	-8.425096095	-39.40094333	385	R. Athayde	24/08/2018	Dry and Wet	101280	30540	0	271.87	3678.23	6.58	40	PY - mechanically scarified	Coleta realizada no Barro Vermelho.	Plastic drum	NA	NA	NA	NA	16/10/2018
1555	Lamiales	Lamiaceae	Rhaphiodon	echinus	Schauer	falsa-menta, menta-rasteira	PRAD	matrix region	Pernambuco|Petrolina	-9.163621873	-40.54625769	423	R. Athayde	03/08/2018	Dry and Wet	23840	21130	0	259.87	3848.08	6.03	33	PY - mechanically scarified	Coleta realizada na UNIVASF/CCA.	Plastic drum	NA	NA	NA	NA	16/10/2018
1556	Lamiales	Lamiaceae	Rhaphiodon	echinus	Schauer	falsa-menta, menta-rasteira	PRAD	matrix region	Pernambuco|Orocó	-8.542056941	-39.55609071	368	R. Athayde	17/08/2018	Dry and Wet	194380	99720	0	244	4098.36	6.01	25	PY - mechanically scarified	NA	Plastic bag	NA	NA	NA	NA	26/10/2018
1557	Fabales	Fabaceae	Senna	uniflora	(Mill.) H.S.Irwin & Barneby	mata-pasto-cabeludo	PRAD	matrix region	Ceará|Jati	-7.6993702	-38.99973703	437	R. Athayde	29/06/2018	Dry and Wet	82020	31030	0	10.42	95969.29	9.35	68	PY - mechanically scarified	Coleta realizada na VPR Ipê.	Plastic drum	NA	NA	NA	NA	26/10/2018
1558	Fabales	Fabaceae	Senna	uniflora	(Mill.) H.S.Irwin & Barneby	mata-pasto-cabeludo	PRAD	matrix region	Ceará|Mauriti	-7.471120632	-38.74959416	417	R. Athayde	27/07/2018	Dry and Wet	577100	156480	0	10.15	98522.17	9.11	54	PY - mechanically scarified	Coleta realizada na VPR Descanso.	Plastic drum	NA	NA	NA	NA	26/10/2018
1559	Fabales	Fabaceae	Senna	uniflora	(Mill.) H.S.Irwin & Barneby	mata-pasto-cabeludo	PRAD	matrix region	Ceará|Mauriti	-7.471120632	-38.74959416	417	R. Athayde	29/06/2018	Dry and Wet	175640	63120	0	12.69	78802.21	8.84	53	PY - mechanically scarified	Coleta realizada na VPR Descanso.	Plastic drum	NA	NA	NA	NA	26/10/2018
1560	Fabales	Fabaceae	Senna	uniflora	(Mill.) H.S.Irwin & Barneby	mata-pasto-cabeludo	PRAD	matrix region	Pernambuco|Cabrobó	-8.210672832	-39.35006457	383	J.M.V.B. Júnior	12/06/2018	Dry and Wet	35670	10187	0	12.5	80000	9.51	60	PY - mechanically scarified	Coleta realizada na VPR Junco (Baixio dos Grandes).	Plastic drum	NA	NA	NA	NA	29/10/2018
1561	Fabales	Fabaceae	Senna	uniflora	(Mill.) H.S.Irwin & Barneby	mata-pasto-cabeludo	PRAD	matrix region	Pernambuco|Serrita	-7.974934135	-39.40805101	421	J.M.V.B. Júnior	20/06/2018	Dry and Wet	180330	65843	0	10.88	91911.76	7.24	59	PY - mechanically scarified	Coleta realizada na FLONA Negreiro.	Plastic drum	NA	NA	NA	NA	29/10/2018
1562	Fabales	Fabaceae	Senna	uniflora	(Mill.) H.S.Irwin & Barneby	mata-pasto-cabeludo	PRAD	matrix region	Pernambuco|Salgueiro	-8.035842749	-39.165324	480	J.M.V.B. Júnior	07/06/2018	Dry and Wet	12010	5117.9	0	12.41	80580.18	9.73	44	PY - mechanically scarified	Coleta realizada na VPR Queimada Grande.	Plastic drum	NA	NA	NA	NA	29/10/2018
1563	Fabales	Fabaceae	Senna	uniflora	(Mill.) H.S.Irwin & Barneby	mata-pasto-cabeludo	PRAD	matrix region	Ceará|Jati	-7.6993702	-38.99973703	448	G.R.M. Santos	14/06/2018	Dry and Wet	109540	63186.3	0	12.07	82850.04	9.38	47	PY - mechanically scarified	Coleta realizada na VPR Ipê.	Plastic drum	NA	NA	NA	NA	29/10/2018
1564	Fabales	Fabaceae	Senna	uniflora	(Mill.) H.S.Irwin & Barneby	mata-pasto-cabeludo	PRAD	matrix region	Pernambuco|Verdejante	-7.882362538	-39.02959252	522	G.R.M. Santos	21/06/2018	Dry and Wet	25990	9932.6	0	11.07	90334.24	7.75	63	PY - mechanically scarified	Coleta realizada na VPR Pilões.	Plastic drum	NA	NA	NA	NA	29/10/2018
1565	Fabales	Fabaceae	Senna	uniflora	(Mill.) H.S.Irwin & Barneby	mata-pasto-cabeludo	PRAD	matrix region	Pernambuco|Verdejante	-7.882362538	-39.02959252	531	G.R.M. Santos	14/06/2018	Dry and Wet	68980	24452.5	0	11.55	86580.09	7.39	52	PY - mechanically scarified	Coleta realizada na VPR Pilões.	Plastic drum	NA	NA	NA	NA	29/10/2018
1566	Fabales	Fabaceae	Senna	uniflora	(Mill.) H.S.Irwin & Barneby	mata-pasto-cabeludo	PRAD	matrix region	Pernambuco|Cabrobó	-8.210672832	-39.35006457	383	J.M.V.B. Júnior	20/06/2018	Dry and Wet	40270	13994.5	0	11.92	83892.62	8.34	62	PY - mechanically scarified	Coleta realizada na VPR Junco (Baixio dos Grandes).	Plastic drum	NA	NA	NA	NA	29/10/2018
1567	Fabales	Fabaceae	Senna	uniflora	(Mill.) H.S.Irwin & Barneby	mata-pasto-cabeludo	PRAD	matrix region	Pernambuco|Serrita	-7.974934135	-39.40805101	421	J.M.V.B. Júnior	07/06/2018	Dry and Wet	60590	18331	0	10.51	95147.48	8.83	35	PY - mechanically scarified	Coleta realizada na FLONA Negreiros.	Plastic drum	NA	NA	NA	NA	29/10/2018
1568	Fabales	Fabaceae	Senna	uniflora	(Mill.) H.S.Irwin & Barneby	mata-pasto-cabeludo	PRAD	matrix region	Ceará|Mauriti	-7.471120632	-38.74959416	421	G.R.M. Santos	21/06/2018	Dry and Wet	455580	132853	0	13.76	72674.42	11.17	55	PY - mechanically scarified	Coleta realizada na VPR Descanso.	Plastic drum	NA	NA	NA	NA	29/10/2018
1569	Fabales	Fabaceae	Senna	uniflora	(Mill.) H.S.Irwin & Barneby	mata-pasto-cabeludo	PRAD	matrix region	Pernambuco|Salgueiro	-8.035842749	-39.165324	480	J.M.V.B. Júnior	12/06/2018	Dry and Wet	107190	38812.3	0	12.34	81037.28	9.26	55	PY - mechanically scarified	Coleta realizada na VPR Queimada Grande.	Plastic drum	NA	NA	NA	NA	29/10/2018
1570	Fabales	Fabaceae	Senna	uniflora	(Mill.) H.S.Irwin & Barneby	mata-pasto-cabeludo	PRAD	matrix region	Ceará|Penaforte	-7.776279886	-39.06907407	482	G.R.M. Santos	14/06/2018	Dry and Wet	41430	18191.3	0	10.9943	90956.22	9.44	62	PY - mechanically scarified	Coleta realizada na VPR Retiro.	Plastic drum	NA	NA	NA	NA	29/10/2018
1571	Fabales	Fabaceae	Senna	uniflora	(Mill.) H.S.Irwin & Barneby	mata-pasto-cabeludo	PRAD	matrix region	Pernambuco|Serrita	-7.974934135	-39.40805101	421	J.M.V.B. Júnior	12/06/2018	Dry and Wet	190960	43664	0	12.27	81499.59	7.5	52	PY - mechanically scarified	Coleta realizada na FLONA Negreiros.	Plastic drum	NA	NA	NA	NA	29/10/2018
1572	Fabales	Fabaceae	Senna	uniflora	(Mill.) H.S.Irwin & Barneby	mata-pasto-cabeludo	PRAD	matrix region	Pernambuco|Dormentes	-8.61091631	-40.71579319	480	R. Athayde	06/07/2018	Dry and Wet	27800	11110	0	10.49	95328.88	4.3	87	PY - mechanically scarified	NA	Plastic drum	NA	NA	NA	NA	29/10/2018
1573	Lamiales	Lamiaceae	Mesosphaerum	suaveolens	(l.) kuntze	canudinho, bamburrá, alfazema, bamburral	PRAD	matrix region	Pernambuco|Cabrobó	-8.517063067	-39.46151528	359	R. Athayde	06/07/2018	Dry and Wet	8080	2299.4	0	3.87	258397.93	6.89	63	ND	Coleta realizada na VPR Captação.	Plastic bag	NA	NA	NA	NA	29/10/2018
1574	Fabales	Fabaceae	Anadenanthera	colubrina	(Vell.) Brenan	angico	RAG	matrix region	Pernambuco|Sertânia	-8.22368013	-37.17749745	587	L.Q. Souza	21/08/2018	Dry	67080	7570	7099.8	83.53	11971.75	7.78	92	ND	NA	Nylon bag	79,81,93,83,61	8.85,7.72,9.25,7.61,9.32	39,674,294,711,481,500	29/11/2019,09/11/2020,02/06/2021,20/12/2021,21/12/2022	29/10/2018
1575	Fabales	Fabaceae	Anadenanthera	colubrina	(Vell.) Brenan	angico	PRAD	matrix region	Pernambuco|Verdejante	-7.882362538	-39.02959252	531	G.R.M. Santos	21/06/2018	Dry	27350	3860	0	100.86	9914.73	9.24	55	ND	Coleta realizada na VPR Pilões. Após a avaliação da viabilidade, no segundo semestre de 2020 foi constatado uma baixa germinação, as sementes foram submetidas ao teste de tetrazólio, confirmando assim a baixa viabilidade. Metodologia TZ: preparo das sementes - imersão em água destilada por 24 h à 25 °C, seguida de retirada do tegumento. Coloração - imersão em solução de tetrazólio a 0.1%, por 24h…	Plastic bag	40,23	9.38,8.08	393,739	29/11/2019,09/11/2020	01/11/2018
1576	Fabales	Fabaceae	Anadenanthera	colubrina	(Vell.) Brenan	angico	RAG	deforested area	Pernambuco|Sertânia	-8.233740975	-37.18307815	591	L.Q. Souza	13/09/2018	Dry	11460	749	98.9	104.84	9538.34	7.88	88	ND	Coleta realizada no Reservatório Negros.	Plastic bag	77,80,95,83,71	9.28,8.48,10.70,11.28,11.07	39,373,994,411,451,500	29/11/2019,09/11/2020,02/06/2021,20/12/2021,22/12/2022	01/11/2018
1577	Lamiales	Lamiaceae	Mesosphaerum	suaveolens	(l.) kuntze	canudinho, bamburrá, alfazema, bamburral	PRAD	matrix region	Pernambuco|Serrita	-7.974934135	-39.40805101	428	R. Athayde	03/08/2018	Dry and Wet	48940	16370	0	3.42	292397.66	8.3	51	ND	Coleta realizada na FLONA Negreiros.	Plastic bag	NA	NA	NA	NA	01/11/2018
1578	Fabales	Fabaceae	Senna	uniflora	(Mill.) H.S.Irwin & Barneby	mata-pasto-cabeludo	PRAD	matrix region	Ceará|Mauriti	-7.471120632	-38.74959416	417	R. Athayde	20/07/2018	Dry and Wet	1435220	385860	0	10.43	95877.28	7.79	89	PY - mechanically scarified	Coleta realizada na VPR Descanso.	Nylon bag	NA	NA	NA	NA	01/11/2018
1579	Sapindales	Anacardiaceae	Astronium	urundeuva	(M. Allemão) Engl.	aroeira	PRAD	matrix region	Pernambuco|Petrolina	-8.671624979	-40.59798196	379	R. Athayde	19/09/2018	Dry and Wet	3610	2510	0	17.63	56721.5	8.33	87	ND	Coleta realizada no Sítio Barreiros (Caititu).	Plastic bag	88	7.89	399	05/12/2019	01/11/2018
1580	Sapindales	Anacardiaceae	Astronium	urundeuva	(M. Allemão) Engl.	aroeira	PRAD	matrix region	Pernambuco|Salgueiro	-7.978811744	-39.1379974	514	G.R.M. Santos	24/09/2018	Dry and Wet	3900	2580	0	14.55	68728.52	8.87	86	ND	Coleta realizada as margens da BR-116.	Plastic bag	90	8.93	399	05/12/2019	01/11/2018
1581	Fabales	Fabaceae	Anadenanthera	colubrina	(Vell.) Brenan	angico	RAG	deforested area	Pernambuco|Sertânia	-8.231905516	-37.18105366	599	V.M. Cotarelli	28/08/2018	Dry	145890	3830	0	79.42	12591.29	6.43	21	ND	Coleta realizada na Área de Supressão do Reservatório Negros.	Plastic bag	61	9.28	385	29/11/2019	09/11/2018
1583	Lamiales	Lamiaceae	Mesosphaerum	suaveolens	(l.) kuntze	canudinho, bamburrá, alfazema, bamburral	PRAD	matrix region	Pernambuco|Verdejante	-7.882362538	-39.02959252	531	R. Athayde	30/05/2018	Dry and Wet	30400	5880	0	3.46	289017.34	7.96	77	ND	Coleta realizada na VPR Pilões.	Plastic bag	NA	NA	NA	NA	05/11/2018
1584	Sapindales	Anacardiaceae	Astronium	urundeuva	(M. Allemão) Engl.	aroeira	PRAD	matrix region	Pernambuco|Salgueiro	-8.071262485	-39.17121055	511	G.R.M. Santos	26/09/2018	Dry and Wet	7980	5470	0	16.83	59417.71	8.2	91	ND	Coleta realizada as margens da BR-316.	Plastic bag	NA	NA	NA	NA	05/11/2018
1585	Lamiales	Lamiaceae	Rhaphiodon	echinus	Schauer	falsa-menta, menta-rasteira	PRAD	matrix region	Pernambuco|Orocó	-8.542056941	-39.55609071	367	R. Athayde	10/08/2018	Dry and Wet	187840	92120	0	233.37	4285.04	7.54	45	PY - mechanically scarified	NA	Plastic drum	NA	NA	NA	NA	05/11/2018
1586	Lamiales	Lamiaceae	Rhaphiodon	echinus	Schauer	falsa-menta, menta-rasteira	PRAD	matrix region	Pernambuco|Petrolina	-9.163621873	-40.54625769	423	R. Athayde	04/10/2018	Dry and Wet	27700	25340	0	242.25	4127.97	6.33	36	PY - mechanically scarified	Coleta realizada na UNIVASF/CCA.	Plastic drum	NA	NA	NA	NA	05/11/2018
1587	Lamiales	Lamiaceae	Rhaphiodon	echinus	Schauer	falsa-menta, menta-rasteira	PRAD	matrix region	Pernambuco|Petrolina	-9.163621873	-40.54625769	423	R. Athayde	24/10/2018	Dry and Wet	15980	14650	0	249.37	4010.11	8.45	33	PY - mechanically scarified	Coleta realizada na UNIVASF/CCA.	Plastic bag	NA	NA	NA	NA	05/11/2018
1588	Fabales	Fabaceae	Senna	uniflora	(Mill.) H.S.Irwin & Barneby	mata-pasto-cabeludo	PRAD	matrix region	Ceará|Mauriti	-7.471120632	-38.74959416	417	R. Athayde	13/07/2018	Dry and Wet	1064860	331780	0	12.21	81900.08	9.69	93	PY - mechanically scarified	Coleta realizada na VPR Descanso.	Nylon bag	NA	NA	NA	NA	09/11/2018
1589	Malvales	Malvaceae	Sida	cordifolia	L.	malva-branca	PRAD	matrix region	Ceará|Penaforte	-7.840910922	-39.06903026	531	G.R.M. Santos	14/06/2018	Dry and Wet	6040	2950	0	3.34	299401.2	7.32	70	PY - mechanically scarified	Coleta realizada na VPR Malícia.	Plastic bag	54,44,68,36	8.79,8.65,13.74,11.09	38,576,010,171,458	09/12/2019,18/12/2020,01/09/2021,16/11/2022	19/11/2018
1590	Malvales	Malvaceae	Sida	cordifolia	L.	malva-branca	PRAD	matrix region	Pernambuco|Dormentes	-8.61091631	-40.71579319	472	R. Athayde	25/05/2018	Dry and Wet	26020	15330	0	3.25	307692.31	5.83	78	PY - mechanically scarified	NA	Plastic bag	47,71,65,37	7.89,8.53,5.39,10.43	38,576,010,171,458	09/12/2019,18/12/2020,01/09/2021,16/11/2022	19/11/2018
1591	Malvales	Malvaceae	Sida	cordifolia	L.	malva-branca	PRAD	matrix region	Pernambuco|Dormentes	-8.61091631	-40.71579319	472	R. Athayde	14/05/2018	Dry and Wet	22780	12710	0	3.52	284090.91	5.9	88	PY - mechanically scarified	Coleta realizada no Sítio Campo Formoso.	Plastic bag	76,90,81,57	8.33,7.46,13.13,11.14	38,576,010,171,458	09/12/2019,18/12/2020,01/09/2021,16/11/2022	19/11/2018
1592	Gentianales	Apocynaceae	Aspidosperma	pyrifolium	Mart.	pereiro	RAG	deforested area	Pernambuco|Sertânia	-8.264237529	-37.18530765	587	L.O. Hudson	18/10/2018	Dry	1660	433.4	0	93.46	10699.76	5.98	84	ND	Coleta realizada no Reservatório Negros.	Plastic bag	NA	NA	NA	NA	19/11/2018
1593	Lamiales	Bignoniaceae	Handroanthus	impetiginosus	(Mart. ex DC.) Mattos	ipê-roxo	PRAD	matrix region	Pernambuco|Petrolina	-9.327531847	-40.54422423	388	R. Athayde	30/10/2018	Dry	9860	4030	0	71.12	14060.74	8.51	1	ND	Coleta realizada na UNIVASF/CCA, CEMAFAUNA.	Plastic bag	NA	NA	NA	NA	19/11/2018
1594	Fabales	Fabaceae	Piptadenia	retusa	(Jacq.) P.G. Ribeiro, Seigler & Ebinger	jurema-branca	RAG	deforested area	Pernambuco|Sertânia	-8.264897513	-37.18530464	588	L.O. Hudson	22/10/2018	Dry and Wet	3980	775.8	0	34.35	29112.08	8.36	100	PY - mechanically scarified	Coleta realizada no Reservatório Negros.	Plastic bag	NA	NA	NA	NA	19/11/2018
1595	Fabales	Fabaceae	Amburana	cearensis	(Allemão) A.C.Sm.	amburana-de-cheiro, cumaru, umburana-de-cheiro	RAG	deforested area	Pernambuco|Sertânia	-8.232493369	-37.17909979	627	L.F. Lima	10/10/2018	Dry	1620	290.7	0	495.72	2017.27	8.38	96	ND	Coleta realizada no Reservatório Negros.	Plastic bag	NA	NA	NA	NA	19/11/2018
1596	Sapindales	Anacardiaceae	Schinopsis	brasiliensis	Engl.	baraúna	PRAD	matrix region	Pernambuco|Dormentes	-8.61091631	-40.71579319	472	R. Athayde	08/06/2018	Dry and Wet	1540	508	0	112.98	8851.12	7.18	0	PD - removal partial or total of the endocarp	NA	Plastic bag	NA	NA	NA	NA	19/11/2018
1597	Lamiales	Lamiaceae	Rhaphiodon	echinus	Schauer	falsa-menta, menta-rasteira	PRAD	matrix region	Pernambuco|Petrolina	-9.163621873	-40.54625769	423	R. Athayde	05/11/2018	Dry and Wet	9600	9150	0	255.25	3917.73	6.78	26	PY - mechanically scarified	Coleta realizada na UNIVASF/CCA.	Nylon bag	NA	NA	NA	NA	19/11/2018
1598	Fabales	Fabaceae	Amburana	cearensis	(Allemão) A.C.Sm.	amburana-de-cheiro, cumaru, umburana-de-cheiro	RAG	deforested area	Pernambuco|Sertânia	-8.223078309	-37.17437839	619	L.Q. Souza	20/09/2018	Dry	14680	1752.6	0	458.29	2182.02	10.31	93	ND	Coleta realizada no Reservatório Negros.	Plastic bag	NA	NA	NA	NA	19/11/2018
1599	Fabales	Fabaceae	Parapiptadenia	zehntneri	(Harms) M.P.Lima & H.C.Lima	guarambira, angico-monjoba, angico-monjolo	RAG	deforested area	Pernambuco|Sertânia	-8.222266872	-37.17288473	597	L.Q. Souza	20/09/2018	Dry	7860	1227.3	0	44.36	22542.83	7.11	97	ND	Coleta realizada no Reservatório Negros.	Plastic bag	NA	NA	NA	NA	19/11/2018
1601	Malvales	Malvaceae	Sida	cordifolia	L.	malva-branca	PRAD	matrix region	Ceará|Penaforte	-7.840910922	-39.06903026	531	G.R.M. Santos	21/06/2018	Dry and Wet	12980	5820	0	3.07	325732.9	5.69	77	PY - mechanically scarified	Coleta realizada na VPR Malícia.	Plastic bag	53,53,66,58	8.9,7.85,6.35,8.47	38,576,010,171,458	09/12/2019,18/12/2020,01/09/2021,16/11/2022	19/11/2018
1602	Fabales	Fabaceae	Anadenanthera	colubrina	(Vell.) Brenan	angico	RAG	deforested area	Pernambuco|Sertânia	-8.227758058	-37.17958426	597	L.O. Hudson	06/09/2018	Dry	28420	3090	0	101.77	9826.08	6.58	84	ND	Coleta realizada no Reservatório Negros.	Plastic bag	46,68,77,72	7.18,6.08,9.41,8.60	3,767,129,171,118	09/12/2019,09/11/2020,02/06/2021,20/12/2021	28/11/2018
1603	Fabales	Fabaceae	Anadenanthera	colubrina	(Vell.) Brenan	angico	RAG	deforested area	Pernambuco|Sertânia	-8.216896876	-37.16898896	448	L.O. Hudson	18/10/2018	Dry	11800	314.9	0	113.7	8795.07	7.72	41	ND	Coleta realizada no Reservatório Negros.	Plastic bag	43,52,69	7.99,7.62,11.32	376,712,917	09/12/2019,09/11/2020,02/06/2021	28/11/2018
1604	Fabales	Fabaceae	Enterolobium	contortisiliquum	(Vell.) Morong	orelha-de-nego, tamboril, timbaúba	PRAD	matrix region	Ceará|Jati	-7.65881796	-39.01867822	478	G.R.M. Santos	24/09/2018	Dry and Wet	12700	2281.4	0	819.58	1220.14	6.96	84	PY - mechanically scarified	NA	Plastic bag	NA	NA	NA	NA	28/11/2018
1605	Fabales	Fabaceae	Senegalia	bahiensis	(Benth.) Seigler & Ebinger	calumbi-branco	RAG	deforested area	Pernambuco|Sertânia	-8.216896876	-37.16898896	448	L.O. Hudson	18/10/2018	Dry	3900	594.9	0	33.88	29515.94	8.51	70	PY - mechanically scarified	Coleta realizada no Reservatório Negros.	Plastic bag	79	6.9	376	09/12/2019	28/11/2018
1606	Fabales	Fabaceae	Parapiptadenia	zehntneri	(Harms) M.P.Lima & H.C.Lima	guarambira, angico-monjoba, angico-monjolo	RAG	deforested area	Pernambuco|Sertânia	-8.221626195	-37.17514733	616	L.Q. Souza	09/10/2018	Dry	3560	285.2	0	46.08	21701.39	9.5	85	ND	Coleta realizada no Reservatório Negros.	Plastic bag	88	10.8	376	09/12/2019	28/11/2018
1607	Malvales	Malvaceae	Sida	cordifolia	L.	malva-branca	PRAD	matrix region	Pernambuco|Petrolina	-8.906660829	-40.57611307	433	R. Athayde	25/05/2018	Dry and Wet	52380	29500	0	3.8077	262625.73	5.78	81	PY - mechanically scarified	NA	Plastic bag	55,81,71,48	7.16,6.93,6.42,6.18	38,375,110,081,444	16/12/2019,18/12/2020,01/09/2021,11/11/2022	28/11/2018
1608	Malvales	Malvaceae	Sida	cordifolia	L.	malva-branca	PRAD	matrix region	Pernambuco|Verdejante	-7.882362538	-39.02959252	531	G.R.M. Santos	07/06/2018	Dry and Wet	68420	30340	0	3.42	292397.66	5.6	81	PY - mechanically scarified	Coleta realizada na VPR Pilões.	Plastic bag	78,78,83,61	7.62,7.9,9.85,6.93	38,375,110,081,444	16/12/2019,18/12/2020,01/09/2021,11/11/2022	28/11/2018
1609	Fabales	Fabaceae	Senna	spectabilis	(DC.) H.S.Irwin & Barneby	canafístula, quebra-machado, quebra-faca	PRAD	matrix region	Pernambuco|Dormentes	-8.61091631	-40.71579319	472	R. Athayde	06/07/2018	Dry	2540	57.9	0	30.55	32733.22	8.02	20	PY - mechanically scarified	NA	Plastic bag	NA	NA	NA	NA	17/12/2018
1610	Fabales	Fabaceae	Senna	uniflora	(Mill.) H.S.Irwin & Barneby	mata-pasto-cabeludo	PRAD	matrix region	Ceará|Penaforte	-7.776279886	-39.06907407	490	R. Athayde	29/06/2018	Dry and Wet	4040	903.3	0	9.9	101010.1	7.6	14	PY - mechanically scarified	Coleta realizada na VPR Retiro.	Plastic bag	NA	NA	NA	NA	17/12/2018
1611	Gentianales	Apocynaceae	Aspidosperma	pyrifolium	Mart.	pereiro	RAG	deforested area	Pernambuco|Sertânia	-8.264942182	-37.18518644	559	L.Q. Souza	20/09/2018	Dry	4300	266.2	0	99.4	10060.36	NA	45	ND	Coleta realizada no Reservatório Negros.	Plastic bag	NA	NA	NA	NA	17/12/2018
1612	Sapindales	Anacardiaceae	Astronium	urundeuva	(M. Allemão) Engl.	aroeira	RAG	deforested area	Pernambuco|Sertânia	-8.231479444	-37.18080149	616	L.O. Hudson	25/10/2018	Dry and Wet	7960	4490	0	15.33	65231.57	9.26	65	ND	NA	Plastic bag	63,52	12.78,10.32	364,689	16/12/2019,05/11/2020	17/12/2018
1613	Fabales	Fabaceae	Parapiptadenia	zehntneri	(Harms) M.P.Lima & H.C.Lima	guarambira, angico-monjoba, angico-monjolo	RAG	deforested area	Pernambuco|Sertânia	-8.221516511	-37.17488466	608	L.O. Hudson	04/09/2018	Dry	13960	2320	0	48.87	20462.45	8.43	99	ND	Coleta realizada no Reservatório Negros.	Plastic bag	63,3	10.82,11.41	364,702	16/12/2019,18/11/2020	17/12/2018
1614	Fabales	Fabaceae	Cenostigma	pyramidale	(Tul.) E. Gagnon & G.P. Lewis	catingueira	PRAD	matrix region	Pernambuco|Orocó	-8.548016317	-39.48282448	295	R. Athayde	24/08/2018	Dry and Wet	7460	261.3	0	97.44	10262.73	7.34	58	ND	Coleta realizada Quilombo.	Plastic bag	NA	NA	NA	NA	17/12/2018
1615	Fabales	Fabaceae	Anadenanthera	colubrina	(Vell.) Brenan	angico	RAG	deforested area	Pernambuco|Sertânia	-8.228138812	-37.1958453	616	L.O. Hudson	06/11/2018	Dry	65440	3390	3287.7	116.98	8548.47	7.36	44	ND	NA	Plastic bag	81,72,77,85,68	7.53,7.95,10.48,10.61,10.70	36,469,389,810,991,400	16/12/2019,09/11/2020,02/06/2021,20/12/2021,22/12/2022	17/12/2018
1616	Sapindales	Anacardiaceae	Schinopsis	brasiliensis	Engl.	baraúna	RAG	deforested area	Pernambuco|Sertânia	-8.361261509	-37.12237679	640	L.O. Hudson	23/10/2018	Dry and Wet	70220	32410	14163.3	102.39	9766.58	7.49	21	PD - removal partial or total of the endocarp	NA	Plastic bag	59,58,63,53,26	7.21,7.79,7.26,8.18,8.64	36,768,189,811,011,400	19/12/2019,28/10/2020,02/06/2021,22/12/2021,05/12/2022	17/12/2018
1617	Sapindales	Anacardiaceae	Schinopsis	brasiliensis	Engl.	baraúna	RAG	deforested area	Pernambuco|Sertânia	-8.237039944	-37.18885321	583	G.R.M. Santos	31/10/2018	Dry and Wet	106860	55980	0	118.34	8450.23	6.75	22	PD - removal partial or total of the endocarp	Coleta realizada no Reservatório Negros.	Plastic bag	52,76,79	8.77,7.79,7.16	367,681,898	19/12/2019,28/10/2020,02/06/2021	17/12/2018
1618	Sapindales	Anacardiaceae	Schinopsis	brasiliensis	Engl.	baraúna	RAG	deforested area	Pernambuco|Sertânia	-8.230652038	-37.17977069	605	L.F. Lima	10/10/2018	Dry and Wet	8600	4520	0	106.5	9389.67	8.09	7	PD - removal partial or total of the endocarp	Coleta realizada no Reservatório Negros.	Plastic bag	42,68	8.47,8.69	367,681	19/12/2019,28/10/2020	17/12/2018
1619	Fabales	Fabaceae	Senna	uniflora	(Mill.) H.S.Irwin & Barneby	mata-pasto-cabeludo	PRAD	matrix region	Ceará|Penaforte	-7.776279886	-39.06907407	490	G.R.M. Santos	07/06/2018	Dry and Wet	6140	5160	0	9.62	103950.1	5.19	52	PY - mechanically scarified	Coleta realizada na VPR Retiro.	Plastic bag	NA	NA	NA	NA	19/12/2018
1620	Fabales	Fabaceae	Senna	uniflora	(Mill.) H.S.Irwin & Barneby	mata-pasto-cabeludo	PRAD	matrix region	Ceará|Jati	-7.6993702	-38.99973703	448	G.R.M. Santos	07/06/2018	Dry and Wet	7460	2650	0	11.56	86505.19	5.48	90	PY - mechanically scarified	Coleta realizada na VPR Ipê.	Plastic bag	NA	NA	NA	NA	19/12/2018
1623	Malvales	Malvaceae	Sida	cordifolia	L.	malva-branca	PRAD	matrix region	Pernambuco|Salgueiro	-8.105875624	-39.18025656	447	J.M.V.B. Júnior	07/06/2018	Dry and Wet	1820	970	0	3.52	284090.91	5.57	51	PY - mechanically scarified	Coleta realizada na VPR Negreiros.	Plastic bag	41,76,83,58	10.25,10.09,5.71,11.84	3,657,299,861,422	20/12/2019,18/12/2020,01/09/2021,11/11/2022	20/12/2018
1624	Malvales	Malvaceae	Sida	cordifolia	L.	malva-branca	PRAD	matrix region	Ceará|Penaforte	-7.840910922	-39.06903026	531	R. Athayde	29/06/2018	Dry and Wet	19740	14390	0	3.36	297619.05	6.18	26	PY - mechanically scarified	Coleta realizada na VPR Malícia.	Plastic bag	60,54,54,31	8.56,8.40,10.68,10.54	3,657,299,861,427	20/12/2019,18/12/2020,01/09/2021,16/11/2022	20/12/2018
1625	Lamiales	Lamiaceae	Mesosphaerum	suaveolens	(l.) kuntze	canudinho, bamburrá, alfazema, bamburral	PRAD	matrix region	Pernambuco|Serrita	-7.974934135	-39.40805101	428	R. Athayde	27/07/2018	Dry and Wet	87180	29430	0	3.1	322580.65	7.94	53	ND	Coleta realizada na FLONA Negreiros.	Plastic bag	NA	NA	NA	NA	20/12/2018
1626	Fabales	Fabaceae	Senna	spectabilis	(DC.) H.S.Irwin & Barneby	canafístula, quebra-machado, quebra-faca	RAG	deforested area	Pernambuco|Sertânia	-8.228398725	-37.17930907	630	L.O. Hudson	07/11/2018	Dry	5440	943.9	0	36.73	27225.7	8.21	69	PY - mechanically scarified	NA	Plastic bag	94	8.4	362	17/12/2019	20/12/2018
1627	Fabales	Fabaceae	Senna	spectabilis	(DC.) H.S.Irwin & Barneby	canafístula, quebra-machado, quebra-faca	PRAD	matrix region	Pernambuco|Lagoa Grande	-8.740639347	-40.39474349	415	R. Athayde	22/08/2018	Dry	3940	537.8	0	37.85	26420.08	8.98	30	PY - mechanically scarified	Coleta realizada no Assentamento Morro do Mel.	Plastic bag	NA	NA	NA	NA	20/12/2018
1628	Gentianales	Apocynaceae	Aspidosperma	pyrifolium	Mart.	pereiro	PRAD	matrix region	Pernambuco|Petrolina	-8.906660829	-40.57611307	433	R. Athayde	22/08/2018	Dry	4760	207.1	0	115.12	8686.59	6.74	100	ND	NA	Plastic bag	NA	NA	NA	NA	21/12/2018
1629	Fabales	Fabaceae	Sesbania	virgata	(Cav.) Pers.	angiquinho-grande, sesbania-de-flores-amarelas	RAG	deforested area	Pernambuco|Sertânia	-8.357054782	-37.27260514	574	L.O. Hudson	29/11/2018	Dry and Wet	24020	8970	3582.3	64.63	15472.69	5.41	90	PY - mechanically scarified	NA	Plastic bag	99,99,100,88	7.11,9.3,7.42,6.54	3,627,399,901,428	18/12/2019,29/12/2020,06/09/2021,18/11/2022	21/12/2018
1630	Fabales	Fabaceae	Libidibia	ferrea	(Mart. ex Tul.) L.P.Queiroz	pau-ferro, jucá	PRAD	matrix region	Pernambuco|Petrolina	-9.327531847	-40.54422423	388	R. Athayde	06/09/2018	Dry and Wet	15400	231	0	110.96	9012.26	9.86	0	PY - mechanically scarified	Coleta realizada no CEMAFAUNA UNIVASF/CCA.	Plastic bag	21,62	9.39,8.84	362,671	18/12/2019,22/10/2020	21/12/2018
1631	Fabales	Fabaceae	Libidibia	ferrea	(Mart. ex Tul.) L.P.Queiroz	pau-ferro, jucá	RAG	deforested area	Pernambuco|Sertânia	-8.227283004	-37.18049394	592	L.O. Hudson	04/09/2018	Dry and Wet	9840	1319.9	0	171.84	5819.37	8.34	80	PY - mechanically scarified	Coleta realizada no Reservatório Negros.	Plastic bag	NA	NA	NA	NA	21/12/2018
1632	Fabales	Fabaceae	Libidibia	ferrea	(Mart. ex Tul.) L.P.Queiroz	pau-ferro, jucá	PRAD	matrix region	Pernambuco|Petrolina	-9.163621873	-40.54625769	423	R. Athayde	08/08/2018	Dry and Wet	12860	1856.9	0	142.09	7037.79	8.98	85	PY - mechanically scarified	Coleta realizada na UNIVASF/CCA.	Plastic bag	NA	NA	NA	NA	21/12/2018
1633	Fabales	Fabaceae	Libidibia	ferrea	(Mart. ex Tul.) L.P.Queiroz	pau-ferro, jucá	PRAD	matrix region	Pernambuco|Verdejante	-7.881548434	-39.02959246	531	G.R.M. Santos	30/05/2018	Dry and Wet	9170	199.3	0	117.66	8499.07	11.88	49	PY - mechanically scarified	VPR Pilões	Plastic bag	27,79	10.81,9.17	362,671	18/12/2019,22/10/2020	21/12/2018
1634	Gentianales	Apocynaceae	Aspidosperma	pyrifolium	Mart.	pereiro	PRAD	matrix region	Pernambuco|Orocó	-8.550904718	-39.48037468	325	R. Athayde	24/08/2018	Dry	11540	128.6	0	115.19	8681.31	8.58	59	ND	Coleta realizada Quilombo.	Plastic bag	NA	NA	NA	NA	21/12/2018
1636	Fabales	Fabaceae	Piptadenia	retusa	(Jacq.) P.G. Ribeiro, Seigler & Ebinger	jurema-branca	PRAD	matrix region	Pernambuco|Salgueiro	-8.105875624	-39.18025656	447	R. Athayde	29/06/2018	Dry and Wet	12440	2985.4	0	26.54	37678.98	7.46	65	PY - mechanically scarified	Coleta realizada na VPR Negreiros.	Plastic bag	NA	NA	NA	NA	21/12/2018
1637	Fabales	Fabaceae	Piptadenia	retusa	(Jacq.) P.G. Ribeiro, Seigler & Ebinger	jurema-branca	PRAD	matrix region	Ceará|Mauriti	-7.471120632	-38.74959416	417	R. Athayde	03/08/2018	Dry and Wet	12760	3458.2	0	37.16	26910.66	6.7	76	PY - mechanically scarified	Coleta realizada na VPR Descanso.	Plastic bag	95,94	8.6,11.34	385,739	10/01/2020,29/12/2020	21/12/2018
1638	Fabales	Fabaceae	Piptadenia	retusa	(Jacq.) P.G. Ribeiro, Seigler & Ebinger	jurema-branca	PRAD	matrix region	Pernambuco|Petrolina	-9.327531847	-40.54422423	388	R. Athayde	18/12/2018	Dry and Wet	3260	477.3	0	29.15	34305.32	9.74	53	PY - mechanically scarified	Coleta realizada na UNIVASF/CCA.	Plastic bag	NA	NA	NA	NA	21/12/2018
1639	Fabales	Fabaceae	Libidibia	ferrea	(Mart. ex Tul.) L.P.Queiroz	pau-ferro, jucá	RAG	deforested area	Pernambuco|Sertânia	-8.242484554	-37.18726745	598	L.F. Lima	10/10/2018	Dry and Wet	40600	2089	90.3	157.75	6339.14	10.05	77	PY - mechanically scarified	Reservatório Negros	Plastic bag	77,89,94,92,52	9.51,8.48,11.34,13.96,12.14	36,267,186,410,811,400	18/12/2019,22/10/2020,03/05/2021,06/12/2021,17/01/2023	21/12/2018
1640	Fabales	Fabaceae	Libidibia	ferrea	(Mart. ex Tul.) L.P.Queiroz	pau-ferro, jucá	PRAD	matrix region	Pernambuco|Serrita	-7.974934135	-39.40805101	428	R. Athayde	10/08/2018	Dry and Wet	12040	293.4	0	170.76	5856.17	8.81	100	PY - mechanically scarified	Flona Negreiros (Coleta Realizada no chão)	Plastic bag	77,88,90	6.01,6.73,9.25	362,671,864	18/12/2019,22/10/2020,03/05/2021	21/12/2018
1641	Fabales	Fabaceae	Senna	martiana	(Benth.) H.S.Irwin & Barneby	mata-pasto, canafístula-de-lajedo	PRAD	matrix region	Pernambuco|Dormentes	-8.61091631	-40.71579319	415	R. Athayde	06/07/2018	Dry and Wet	4420	812.5	0	39.26	25471.22	9.64	92	PY - mechanically scarified	NA	Plastic bag	69,99,50,43	9.96,9.89,9.85,8.49	3,857,039,551,203	10/01/2020,23/11/2020,02/08/2021,07/04/2022	21/12/2018
1642	Fabales	Fabaceae	Senna	martiana	(Benth.) H.S.Irwin & Barneby	mata-pasto, canafístula-de-lajedo	PRAD	matrix region	Pernambuco|Petrolina	-8.906660829	-40.57611307	433	R. Athayde	22/08/2018	Dry and Wet	2200	172	0	39.39	25387.15	9.03	80	PY - mechanically scarified	NA	Plastic bag	78,99,54,63	10.02,9.45,9.28,8.27	3,857,039,551,203	10/01/2020,23/11/2020,02/08/2021,07/04/2022	21/12/2018
1643	Fabales	Fabaceae	Senna	uniflora	(Mill.) H.S.Irwin & Barneby	mata-pasto-cabeludo	PRAD	matrix region	Pernambuco|Serrita	-7.974934135	-39.40805101	428	R. Athayde	29/06/2018	Dry and Wet	327400	80020	0	10.33	96805.42	7.46	74	PY - mechanically scarified	Coleta realizada na FLONA Negreiros.	Plastic drum	NA	NA	NA	NA	21/12/2018
1644	Lamiales	Bignoniaceae	Tabebuia	aurea	(Silva Manso) Benth. & Hook.f. ex S.Moore	ipê-amarelo, caraibeira, craibeira	RAG	matrix region	Pernambuco|Sertânia	-8.068207223	-37.26427367	589	L.O. Hudson	06/12/2018	Dry and Wet	590	434.8	0	143.25	6980.8	5.23	89	ND	NA	Plastic bag	NA	NA	NA	NA	16/01/2019
1646	Caryophyllales	Cactaceae	Cereus	jamacaru	DC.	mandacaru	RAG	matrix region	Pernambuco|Arcoverde	-8.423184652	-37.04890086	697	L.Q. Souza	05/02/2019	Dry and Wet	12460	410	0	3.91	255754.48	8	65	ND	NA	Plastic bag	82,91	8.93,7.42	336,668	20/01/2020,17/12/2020	18/02/2019
1647	Malvales	Malvaceae	Ceiba	glaziovii	(Kuntze) K.Schum.	barriguda	RAG	matrix region	Pernambuco|Arcoverde	-8.312173443	-36.94383409	783	L.Q. Souza	05/02/2019	Dry and Wet	43	42.12	0	47.05	21253.99	5.38	37	ND	NA	Plastic bag	NA	NA	NA	NA	19/02/2019
1648	Lamiales	Lamiaceae	Rhaphiodon	echinus	Schauer	falsa-menta, menta-rasteira	PRAD	matrix region	Pernambuco|Petrolina	-9.163621873	-40.54625769	423	R. Athayde	15/03/2019	Dry and Wet	14300	11636.8	0	261.5	3824.09	6.29	40	PY - mechanically scarified	Coleta realizada na UNIVASF/CCA.	Plastic bag	NA	NA	NA	NA	02/05/2019
1649	Lamiales	Lamiaceae	Rhaphiodon	echinus	Schauer	falsa-menta, menta-rasteira	PRAD	matrix region	Pernambuco|Petrolina	-9.163621873	-40.54625769	423	R. Athayde	20/03/2019	Dry and Wet	5120	5120	0	270.62	3695.22	8.41	38	PY - mechanically scarified	Coleta realizada no NEMA	Plastic bag	NA	NA	NA	NA	02/05/2019
1650	Sapindales	Burseraceae	Commiphora	leptophloeos	(Mart.) J.B.Gillett	imburana-de-cambão	RAG	deforested area	Pernambuco|Sertânia	-8.303744004	-37.12420324	701	L.O. Hudson	25/04/2019	Dry and Wet	180	128.5	0	129.09	7746.53	8.25	0	NA	NA	Plastic bag	NA	NA	NA	NA	07/06/2019
1651	Sapindales	Anacardiaceae	Spondias	tuberosa	Arruda	umbu	PRAD	matrix region	Pernambuco|Dormentes	-8.620854149	-40.71750961	520	R. Athayde	10/04/2019	Wet	55020	5980	0	881.12	1134.92	8.92	5	PD - removal partial or total of the endocarp	Coleta realizada no Sítio Baixão.	Plastic bag	NA	NA	NA	NA	11/06/2019
1652	Malpighiales	Euphorbiaceae	Jatropha	mollissima	(Pohl) Baill.	pinhão, pinhão-vermelho, pinhão-roxo	PRAD	matrix region	Pernambuco|Dormentes	-8.620854149	-40.71750961	520	R. Athayde	03/05/2019	Dry and Wet	8900	2702.3	0	380.96	2624.95	7.17	1	PY - mechanically scarified	Coleta realizada no Sítio Baixão.	Plastic bag	NA	NA	NA	NA	11/06/2019
1653	Malpighiales	Euphorbiaceae	Jatropha	mollissima	(Pohl) Baill.	pinhão, pinhão-vermelho, pinhão-roxo	RAG	matrix region	Pernambuco|Sertânia	-8.220987644	-37.22231356	610	L.O. Hudson	09/05/2019	Dry and Wet	13220	3295	0	295.92	3379.29	8.45	1	PY - mechanically scarified	NA	Plastic bag	NA	NA	NA	NA	11/06/2019
1654	Malpighiales	Euphorbiaceae	Cnidoscolus	quercifolius	Pohl	faveleira	PRAD	matrix region	Pernambuco|Dormentes	-8.620854149	-40.71750961	520	R. Athayde	10/04/2019	Dry and Wet	1800	312.7	0	362.24	2760.6	6.58	0	PY - mechanically scarified	Coleta realizada no Sítio Baixão.	Plastic bag	NA	NA	NA	NA	11/06/2019
1655	Malpighiales	Euphorbiaceae	Croton	blanchetianus	Baill.	marmeleiro	PISF	matrix region	Pernambuco|Floresta	-8.630477902	-38.15144559	466	A.C.P. Couto	29/04/2019	Dry and Wet	430	167.7	0	29.28	34153.01	7.8	2	PY - mechanically scarified	NA	Plastic bag	NA	NA	NA	NA	11/06/2019
1656	Malpighiales	Euphorbiaceae	Croton	blanchetianus	Baill.	marmeleiro	PRAD	matrix region	Pernambuco|Ibimirim	-8.508782193	-37.56236111	492	A.C.P. Couto	29/04/2019	Dry and Wet	290	76.2	0	28.15	35523.98	7.47	1	PY - mechanically scarified	NA	Plastic bag	NA	NA	NA	NA	11/06/2019
1657	Sapindales	Burseraceae	Commiphora	leptophloeos	(Mart.) J.B.Gillett	imburana-de-cambão	RAG	deforested area	Pernambuco|Sertânia	-8.303302145	-37.12252616	695	L.O. Hudson	28/03/2019	Dry and Wet	2940	855.4	0	167.21	5980.5	6.76	0	NA	NA	Plastic bag	NA	NA	NA	NA	11/06/2019
1658	Malpighiales	Euphorbiaceae	Manihot	carthagenensis	(Jacq.) Müll.Arg.	maniçoba	PISF	matrix region	Pernambuco|Ibimirim	-8.510111396	-37.6146588	474	A.C.P. Couto	31/05/2019	Dry and Wet	960	368.9	0	319.86	3126.37	7.96	0	PY - mechanically scarified	Coleta realizada próximo a BR 110, Km 134.	Plastic bag	NA	NA	NA	NA	11/06/2019
1659	Rosales	Rhamnaceae	Sarcomphalus	joazeiro	(Mart.)Hauenshild	juazeiro	PISF	matrix region	Ceará|Porteiras	-7.541491905	-39.05464163	563	J.Y.L.D. Santos	22/04/2019	Dry and Wet	36050	4202.8	0	365.52	2735.83	10.31	25	PD - removal partial or total of the endocarp	NA	Plastic bag	60	10.68	226	24/01/2020	12/06/2019
1660	Rosales	Rhamnaceae	Sarcomphalus	joazeiro	(Mart.)Hauenshild	juazeiro	PISF	matrix region	Pernambuco|Serra Talhada	-7.945053895	-38.44794538	439	J.Y.L.D. Santos	10/05/2019	Dry and Wet	13200	1312.6	0	354.65	2819.68	10.5	16	PD - removal partial or total of the endocarp	NA	Plastic bag	79,70	10.82,10.46	226,504	24/01/2020,28/10/2020	12/06/2019
1661	Rosales	Rhamnaceae	Sarcomphalus	joazeiro	(Mart.)Hauenshild	juazeiro	PISF	matrix region	Ceará|Brejo Santo	-7.552593104	-38.84225334	381	A.C.P. Couto	11/04/2019	Dry and Wet	79000	7324.6	2405.5	350.34	2854.37	9.79	9	PD - removal partial or total of the endocarp	Coleta realizada no Sítio Poço do Pau. Após a avaliação da viabilidade, no segundo semestre de 2020 foi constatado uma baixa germinação, as sementes foram submetidas ao teste de tetrazólio. Metodologia TZ: preparo das sementes - imersão em água destilada por 24 h à 25 °C. Coloração - imersão em solução de tetrazólio a 1%, por 20h, 30 °C.	Plastic bag	30,24,43,34	10.63,10.89,10.85,9.10	226,504,735,910	24/01/2020,28/10/2020,16/06/2021,08/12/2021	12/06/2019
1662	Rosales	Rhamnaceae	Sarcomphalus	joazeiro	(Mart.)Hauenshild	juazeiro	PISF	matrix region	Ceará|Jati	-7.671301194	-39.01418136	512	H.T. Bettega	11/04/2019	Dry and Wet	33840	3874.2	0	395.2	2530.36	10.25	11	PD - removal partial or total of the endocarp	Coleta realizada na propriedade de Sr. Luciano (Ninho do Bar). Após a avaliação da viabilidade, no segundo semestre de 2020 foi constatado uma baixa germinação, as sementes foram submetidas ao teste de tetrazólio. Metodologia TZ: preparo das sementes - imersão em água destilada por 24 h à 25 °C. Coloração - imersão em solução de tetrazólio a 1%, por 20h, 30 °C.	Plastic bag	44,29,70,58	10.55,10.43,10.31,9.63	226,504,735,910	24/01/2020,28/10/2020,16/06/2021,08/12/2021	12/06/2019
1663	Rosales	Rhamnaceae	Sarcomphalus	joazeiro	(Mart.)Hauenshild	juazeiro	PISF	matrix region	Ceará|Brejo Santo	-7.519280506	-38.85018746	376	L.H.R.D. Santos	11/04/2019	Dry and Wet	26440	1129.2	0	343.68	2909.68	10.39	7	PD - removal partial or total of the endocarp	NA	Plastic bag	47,22,69	10.38,10.43,10.25	226,504,735	24/01/2020,28/10/2020,16/06/2021	12/06/2019
1664	Rosales	Rhamnaceae	Sarcomphalus	joazeiro	(Mart.)Hauenshild	juazeiro	PISF	matrix region	Pernambuco|Verdejante	-7.97963576	-38.89593004	387	A.C.P. Couto	11/04/2019	Dry and Wet	61690	2037.2	0	467.71	2138.08	8.97	7	PD - removal partial or total of the endocarp	NA	Plastic bag	37,21,43	10,10,9.98	226,504,735	24/01/2020,28/10/2020,16/06/2021	12/06/2019
1665	Rosales	Rhamnaceae	Sarcomphalus	joazeiro	(Mart.)Hauenshild	juazeiro	PISF	matrix region	Ceará|Brejo Santo	-7.550196717	-39.02306996	420	A.C.P. Couto	11/04/2019	Dry and Wet	24640	1923.8	0	396.97	2519.08	9.89	5	PD - removal partial or total of the endocarp	NA	Plastic bag	NA	NA	NA	NA	12/06/2019
1666	Rosales	Rhamnaceae	Sarcomphalus	joazeiro	(Mart.)Hauenshild	juazeiro	PISF	matrix region	Ceará|Brejo Santo	-7.484778385	-38.99651057	480	H.T. Bettega	12/04/2019	Dry and Wet	43580	3986.6	0	314.32	3181.47	9.28	2	PD - removal partial or total of the endocarp	Após a avaliação da viabilidade, no segundo semestre de 2020 foi constatado uma baixa germinação, as sementes foram submetidas ao teste de tetrazólio. Metodologia TZ: preparo das sementes - imersão em água destilada por 24 h à 25 °C. Coloração - imersão em solução de tetrazólio a 1%, por 20h, 30 °C.	Plastic bag	32,26,43,24	9.55,9.25,9.51,8.89	226,504,735,910	24/01/2020,28/10/2020,16/06/2021,08/12/2021	12/06/2019
1667	Rosales	Rhamnaceae	Sarcomphalus	joazeiro	(Mart.)Hauenshild	juazeiro	PISF	matrix region	Ceará|Brejo Santo	-7.612204697	-39.03123277	527	H.T. Bettega	11/04/2019	Dry and Wet	9480	790	0	266.69	3749.67	10.37	1	PD - removal partial or total of the endocarp	Coleta realizada na propriedade de Sra. Maria. (Casa de Dona Maria)	Plastic bag	40,49	10.13,9.93	226,504	24/01/2020,28/10/2020	12/06/2019
1668	Rosales	Rhamnaceae	Sarcomphalus	joazeiro	(Mart.)Hauenshild	juazeiro	PISF	matrix region	Ceará|Brejo Santo	-7.55292872	-39.01918128	417	F.J.A. Silva	11/04/2019	Dry and Wet	7660	405.6	0	245.66	4070.67	9.45	8	PD - removal partial or total of the endocarp	Coleta realizada próximo a residência de Sra. Maria de Lurdes, as margens da BR-116.	Plastic bag	54,37	9.74,10.16	226,504	24/01/2020,28/10/2020	12/06/2019
1669	Rosales	Rhamnaceae	Sarcomphalus	joazeiro	(Mart.)Hauenshild	juazeiro	PISF	matrix region	Ceará|Jati	-7.635895777	-39.02583078	489	P.B. Cavalcanti	11/04/2019	Dry and Wet	14900	1340	0	317.45	3150.1	10.47	4	PD - removal partial or total of the endocarp	NA	Plastic bag	24,7,33	11.53,13.16,12.54	226,504,735	24/01/2020,28/10/2020,16/06/2021	12/06/2019
1670	Rosales	Rhamnaceae	Sarcomphalus	joazeiro	(Mart.)Hauenshild	juazeiro	PISF	matrix region	Ceará|Brejo Santo	-7.532415207	-38.85108939	375	L.H.R.D. Santos	23/04/2019	Dry and Wet	12780	1766.9	0	350.04	2856.82	10.8	6	PD - removal partial or total of the endocarp	Coleta realizada no Sítio do Sr. Mauro.	Plastic bag	49,50	10.80,10.97	226,504	24/01/2020,28/10/2020	12/06/2019
1671	Rosales	Rhamnaceae	Sarcomphalus	joazeiro	(Mart.)Hauenshild	juazeiro	PISF	matrix region	Ceará|Porteiras	-7.541491905	-39.05464163	455	L.H.R.D. Santos	22/04/2019	Dry and Wet	7520	884	0	260.44	3839.66	11.12	5	PD - removal partial or total of the endocarp	NA	Plastic bag	34,15,48,20	10.80,9.38,11.19,9.67	226,504,735,910	24/01/2020,28/10/2020,16/06/2021,08/12/2021	12/06/2019
1672	Rosales	Rhamnaceae	Sarcomphalus	joazeiro	(Mart.)Hauenshild	juazeiro	PISF	matrix region	Ceará|Jati	-7.697642456	-39.00400802	437	P.B. Cavalcanti	11/04/2019	Dry and Wet	18080	1219	0	336.72	2969.83	10.4	10	PD - removal partial or total of the endocarp	NA	Plastic bag	56	10.15	226	24/01/2020	12/06/2019
1673	Rosales	Rhamnaceae	Sarcomphalus	joazeiro	(Mart.)Hauenshild	juazeiro	PISF	matrix region	Ceará|Jati	-7.699759162	-39.00152342	453	P.B. Cavalcanti	11/04/2019	Dry and Wet	19000	781.8	0	375.41	2663.75	9.98	24	PD - removal partial or total of the endocarp	NA	Plastic bag	NA	NA	NA	NA	12/06/2019
1674	Rosales	Rhamnaceae	Sarcomphalus	joazeiro	(Mart.)Hauenshild	juazeiro	PISF	matrix region	Ceará|Jati	-7.734754132	-39.04846319	505	L.H.R.D. Santos	10/04/2019	Dry and Wet	70840	6505.2	0	314.54	3179.25	8.64	1	PD - removal partial or total of the endocarp	Coleta realizada no Povoado Balança. Após a avaliação da viabilidade, no segundo semestre de 2020 foi constatado uma baixa germinação, as sementes foram submetidas ao teste de tetrazólio. Metodologia TZ: preparo das sementes - imersão em água destilada por 24 h à 25 °C. Coloração - imersão em solução de tetrazólio a 1%, por 20h, 30 °C.	Plastic bag	20,15,30	9.18,9.38,9.69	226,504,735	24/01/2020,28/10/2020,16/06/2021	12/06/2019
1675	Rosales	Rhamnaceae	Sarcomphalus	joazeiro	(Mart.)Hauenshild	juazeiro	PISF	matrix region	Ceará|Brejo Santo	-7.518153784	-38.83605688	381	L.H.R.D. Santos	11/04/2019	Dry and Wet	21880	1158.7	0	258.31	3871.32	8.35	0	PD - removal partial or total of the endocarp	NA	Plastic bag	21,27,33	9.33,9.36,9.46	226,504,735	24/01/2020,28/10/2020,16/06/2021	12/06/2019
1676	Rosales	Rhamnaceae	Sarcomphalus	joazeiro	(Mart.)Hauenshild	juazeiro	RAG	matrix region	Pernambuco|Sertânia	-8.052914418	-37.27198626	601	L.Q. Souza	22/04/2019	Dry and Wet	16520	1550.7	0	278.3	3593.24	11	3	PD - removal partial or total of the endocarp	NA	Plastic bag	NA	NA	NA	NA	12/06/2019
1677	Rosales	Rhamnaceae	Sarcomphalus	joazeiro	(Mart.)Hauenshild	juazeiro	PISF	matrix region	Ceará|Brejo Santo	-7.50111123	-38.86115178	440	J.Y.L.D. Santos	18/04/2019	Dry and Wet	50080	1274	0	339.16	2948.46	9.35	1	PD - removal partial or total of the endocarp	Coleta realizada na casa do Sr. Cícero (nº29).	Plastic bag	18,5,4	9.84,9.55,9.78	226,504,735	24/01/2020,28/10/2020,16/06/2021	12/06/2019
1678	Rosales	Rhamnaceae	Sarcomphalus	joazeiro	(Mart.)Hauenshild	juazeiro	PISF	matrix region	Ceará|Jati	-7.66686875	-39.01570451	517	H.T. Bettega	11/04/2019	Dry and Wet	13140	2653.7	0	493.96	2024.46	10.2	0	PD - removal partial or total of the endocarp	Coleta realizada próximo a margem da BR-116 (Casa de Sr. Antônio Ednaldo).	Plastic bag	58,42	10.09,10.89	226,504	24/01/2020,28/10/2020	12/06/2019
1679	Rosales	Rhamnaceae	Sarcomphalus	joazeiro	(Mart.)Hauenshild	juazeiro	PISF	matrix region	Ceará|Brejo Santo	-7.554186076	-39.01922666	418	F.J.A. Silva	11/04/2019	Dry and Wet	30620	2204.7	0	320.78	3117.4	8.72	0	PD - removal partial or total of the endocarp	Coleta realizada próximo a residência de Sra. Maria do Socorro, as margens da BR-116. Após a avaliação da viabilidade, no segundo semestre de 2020 foi constatado uma baixa germinação, as sementes foram submetidas ao teste de tetrazólio. Metodologia TZ: preparo das sementes - imersão em água destilada por 24 h à 25 °C. Coloração - imersão em solução de tetrazólio a 1%, por 20h, 30 °C.	Plastic bag	20,16,24	9.71,9.47,9.36	226,504,735	24/01/2020,28/10/2020,16/06/2021	12/06/2019
1680	Rosales	Rhamnaceae	Sarcomphalus	joazeiro	(Mart.)Hauenshild	juazeiro	PISF	matrix region	Ceará|Jati	-7.684028623	-39.00894069	509	H.T. Bettega	11/04/2019	Dry and Wet	5740	1072.9	0	369.54	2706.07	10.51	13	PD - removal partial or total of the endocarp	Coleta realizada na propriedade de Sr. Ubiratã.	Plastic bag	32,47	10.32,10.44	226,504	24/01/2020,28/10/2020	12/06/2019
1681	Sapindales	Anacardiaceae	Spondias	tuberosa	Arruda	umbu	PRAD	matrix region	Pernambuco|Dormentes	-8.620854149	-40.71750961	520	R. Athayde	09/04/2019	Wet	4560	742.8	0	923.25	1083.13	9.02	0	PD - removal partial or total of the endocarp	Coleta realizada no Sítio Baixão.	Plastic bag	NA	NA	NA	NA	13/06/2019
1682	Fabales	Fabaceae	Senna	uniflora	(Mill.) H.S.Irwin & Barneby	mata-pasto-cabeludo	PISF	matrix region	Paraíba|Sousa	-6.788652762	-38.27610918	238	L.H.R.D. Santos	06/06/2019	Dry and Wet	656320	192510	0	15.43	64808.81	9.02	68	PY - mechanically scarified	NA	Plastic drum	NA	NA	NA	NA	27/06/2019
1683	Lamiales	Lamiaceae	Rhaphiodon	echinus	Schauer	falsa-menta, menta-rasteira	PRAD	matrix region	Pernambuco|Petrolina	-9.163621873	-40.54625769	423	R. Athayde	31/05/2019	Dry and Wet	38300	36420	0	222.37	4497.01	8.83	43	PY - mechanically scarified	Coleta realizada na UNIVASF/CCA.	Nylon bag	NA	NA	NA	NA	27/06/2019
1684	Fabales	Fabaceae	Senna	uniflora	(Mill.) H.S.Irwin & Barneby	mata-pasto-cabeludo	PISF	matrix region	Paraíba|Sousa	-6.71384021	-38.35495389	248	L.H.R.D. Santos	12/06/2019	Dry and Wet	86410	24470	0	12.62	79239.3	9.88	60	PY - mechanically scarified	NA	Plastic drum	NA	NA	NA	NA	28/06/2019
1685	Fabales	Fabaceae	Senna	uniflora	(Mill.) H.S.Irwin & Barneby	mata-pasto-cabeludo	PISF	matrix region	Ceará|Mauriti	-7.402146052	-38.70364529	411	A.C.P. Couto	11/06/2019	Dry and Wet	29960	10695	0	15.86	63051.7	3.72	69	PY - mechanically scarified	NA	Plastic drum	NA	NA	NA	NA	28/06/2019
1686	Fabales	Fabaceae	Senna	uniflora	(Mill.) H.S.Irwin & Barneby	mata-pasto-cabeludo	PISF	matrix region	Ceará|Mauriti	-7.34860716	-38.78808935	370	A.C.P. Couto	12/06/2019	Dry and Wet	48160	16455	0	17.13	58377.12	3.65	55	PY - mechanically scarified	Coleta realizada na propriedade do Sr. Roosevelt.	Plastic drum	NA	NA	NA	NA	28/06/2019
1687	Fabales	Fabaceae	Libidibia	ferrea	(Mart. ex Tul.) L.P.Queiroz	pau-ferro, jucá	PISF	matrix region	Pernambuco|Custódia	-8.056455932	-37.57724849	530	J.Y.L.D. Santos	27/05/2019	Dry and Wet	25660	3072	0	178.13	5613.88	11.56	49	PY - mechanically scarified	Coleta realizada na Propriedade do ARGA. Sr. Henrique.	Plastic bag	NA	NA	NA	NA	01/07/2019
1688	Fabales	Fabaceae	Libidibia	ferrea	(Mart. ex Tul.) L.P.Queiroz	pau-ferro, jucá	PISF	matrix region	Pernambuco|Ibimirim	-8.604579473	-37.46418801	476	A.C.P. Couto	27/05/2019	Dry and Wet	14360	76.8	0	100.04	9996	11.26	21	PY - mechanically scarified	Coleta realizada próximo a Lagoa do Puiu, entrada para Campos.	Plastic bag	NA	NA	NA	NA	01/07/2019
1689	Fabales	Fabaceae	Libidibia	ferrea	(Mart. ex Tul.) L.P.Queiroz	pau-ferro, jucá	PISF	matrix region	Pernambuco|Custódia	-8.057246928	-37.56549616	528	R. Athayde	24/05/2019	Dry and Wet	1740	1520.6	0	186.38	5365.38	4.28	71	PY - mechanically scarified	NA	Plastic bag	94	11.92	203	20/01/2020	01/07/2019
1690	Fabales	Fabaceae	Senna	uniflora	(Mill.) H.S.Irwin & Barneby	mata-pasto-cabeludo	PISF	matrix region	Paraíba|Sousa	-6.788652762	-38.27610918	238	L.H.R.D. Santos	11/06/2019	Dry and Wet	225720	72548	0	16.09	62150.4	9.18	74	PY - mechanically scarified	NA	Plastic drum	NA	NA	NA	NA	03/07/2019
1691	Fabales	Fabaceae	Senna	uniflora	(Mill.) H.S.Irwin & Barneby	mata-pasto-cabeludo	PISF	matrix region	Pernambuco|Ibimirim	-8.473166552	-37.63375607	435	A.C.P. Couto	24/05/2019	Dry and Wet	1740	940	0	18.04	55432.37	9.07	60	PY - mechanically scarified	NA	Plastic bag	NA	NA	NA	NA	03/07/2019
1692	Fabales	Fabaceae	Senna	uniflora	(Mill.) H.S.Irwin & Barneby	mata-pasto-cabeludo	PISF	matrix region	Ceará|Mauriti	-7.350171481	-38.78682918	373	H.T. Bettega	07/06/2019	Dry and Wet	16812	6480	0	18.01	55524.71	8.65	67	PY - mechanically scarified	NA	Plastic bag	NA	NA	NA	NA	03/07/2019
1693	Fabales	Fabaceae	Senna	uniflora	(Mill.) H.S.Irwin & Barneby	mata-pasto-cabeludo	PISF	matrix region	Paraíba|Uiraúna	-6.54811472	-38.38943115	303	L.H.R.D. Santos	07/06/2019	Dry and Wet	69680	24475	0	15.83	63171.19	5.7	63	PY - mechanically scarified	NA	Plastic drum	NA	NA	NA	NA	03/07/2019
1694	Fabales	Fabaceae	Libidibia	ferrea	(Mart. ex Tul.) L.P.Queiroz	pau-ferro, jucá	PRAD	matrix region	Pernambuco|Ouricuri	-7.838593728	-40.02100042	472	P.B. Cavalcanti	24/05/2019	Dry and Wet	23140	964.4	0	182.75	5471.96	10.87	62	PY - mechanically scarified	Coleta realizada na Propriedade do Sr. KIM, Sítio Piau.	Plastic bag	NA	NA	NA	NA	05/07/2019
1695	Fabales	Fabaceae	Senna	uniflora	(Mill.) H.S.Irwin & Barneby	mata-pasto-cabeludo	PISF	matrix region	Ceará|Mauriti	-7.522085968	-38.7875892	382	A.C.P. Couto	04/06/2019	Dry and Wet	18920	4135	0	15.92	62814.07	9.7	59	PY - mechanically scarified	Coleta realizada na propriedade do Sr. Alexandre.	Plastic drum	NA	NA	NA	NA	05/07/2019
1696	Fabales	Fabaceae	Senna	uniflora	(Mill.) H.S.Irwin & Barneby	mata-pasto-cabeludo	PISF	matrix region	Paraíba|Sousa	-6.71384021	-38.35495389	248	L.H.R.D. Santos	17/06/2019	Dry and Wet	51900	12075	0	15.02	66577.9	8.63	59	PY - mechanically scarified	NA	Plastic bag	NA	NA	NA	NA	05/07/2019
1697	Fabales	Fabaceae	Senna	uniflora	(Mill.) H.S.Irwin & Barneby	mata-pasto-cabeludo	PISF	matrix region	Pernambuco|Buíque	-8.78959348	-37.14170194	611	H.T. Bettega	31/05/2019	Dry and Wet	14100	6955	0	11.84	84459.46	8.64	75	PY - mechanically scarified	NA	Plastic drum	NA	NA	NA	NA	05/07/2019
1698	Fabales	Fabaceae	Senna	uniflora	(Mill.) H.S.Irwin & Barneby	mata-pasto-cabeludo	PISF	matrix region	Ceará|Barro	-7.04807116	-38.72368733	379	H.T. Bettega	11/06/2019	Dry and Wet	18200	6415	0	10.58	94517.96	11.27	55	PY - mechanically scarified	NA	Plastic drum	NA	NA	NA	NA	08/07/2019
1699	Fabales	Fabaceae	Senna	uniflora	(Mill.) H.S.Irwin & Barneby	mata-pasto-cabeludo	PISF	matrix region	Paraíba|São João do Rio do Peixe	-6.801172916	-38.41048349	245	L.H.R.D. Santos	05/06/2019	Dry and Wet	52100	16830	0	13.7	72992.7	8.83	86	PY - mechanically scarified	NA	Cotton bag	NA	NA	NA	NA	09/07/2019
1700	Fabales	Fabaceae	Senna	uniflora	(Mill.) H.S.Irwin & Barneby	mata-pasto-cabeludo	PISF	matrix region	Pernambuco|Sertânia	-8.221096738	-37.30837525	560	A.R.S. Jesus	26/06/2019	Dry and Wet	23680	11215	0	19.15	52219.32	10.82	58	PY - mechanically scarified	Coleta realizada na propriedade do Sr. Sebastião Batista.	Plastic drum	NA	NA	NA	NA	10/07/2019
1701	Fabales	Fabaceae	Senna	uniflora	(Mill.) H.S.Irwin & Barneby	mata-pasto-cabeludo	PISF	matrix region	Pernambuco|Custódia	-8.122115734	-37.55413244	507	D.G. Oliveira	26/06/2019	Dry and Wet	78895	30770	0	11.88	84175.08	11.88	43	PY - mechanically scarified	NA	Plastic drum	NA	NA	NA	NA	10/07/2019
1702	Lamiales	Lamiaceae	Mesosphaerum	suaveolens	(l.) kuntze	canudinho, bamburrá, alfazema, bamburral	PRAD	matrix region	Bahia|Juazeiro	-9.343485291	-40.28436266	381	W.S. Sousa	30/05/2019	Dry and Wet	1330	305.4	0	3.1	322580.65	8.85	1	ND	Coleta realizada no projeto de irrigação da comunidade Mulungú.	Plastic bag	NA	NA	NA	NA	11/07/2019
1703	Lamiales	Lamiaceae	Mesosphaerum	suaveolens	(l.) kuntze	canudinho, bamburrá, alfazema, bamburral	PISF	matrix region	Paraíba|Sousa	-6.779498318	-38.15797298	231	H.T. Bettega	18/06/2019	Dry and Wet	20360	7300	0	3.46	289017.34	8.5	0	ND	NA	Plastic bag	NA	NA	NA	NA	11/07/2019
1704	Lamiales	Lamiaceae	Mesosphaerum	suaveolens	(l.) kuntze	canudinho, bamburrá, alfazema, bamburral	PISF	matrix region	Ceará|Milagres	-7.326049223	-38.89829907	376	H.T. Bettega	13/06/2019	Dry and Wet	26200	7460	0	2.32	431034.48	14	5	ND	Coleta realizada na propriedade do Sr. Pedro.	Plastic bag	NA	NA	NA	NA	11/07/2019
1705	Lamiales	Lamiaceae	Mesosphaerum	suaveolens	(l.) kuntze	canudinho, bamburrá, alfazema, bamburral	PISF	matrix region	Pernambuco|Ouricuri	-7.866239988	-40.05470893	473	P.B. Cavalcanti	30/05/2019	Dry and Wet	32540	16480	0	3.16	316455.7	9	4	ND	Coleta realizada na Propriedade do Sr.Otávio do leite, (sentido Ouricuri x Bodocó).	Plastic bag	NA	NA	NA	NA	11/07/2019
1706	Lamiales	Lamiaceae	Mesosphaerum	suaveolens	(l.) kuntze	canudinho, bamburrá, alfazema, bamburral	PRAD	matrix region	Bahia|Juazeiro	-9.233606931	-40.12508677	367	E.P. Silva	03/06/2019	Dry and Wet	1820	474.3	0	4.07	245700.25	8.33	1	ND	Coleta realizada próximo ao povoado de Maniçoda.	Plastic bag	NA	NA	NA	NA	11/07/2019
1707	Lamiales	Lamiaceae	Mesosphaerum	suaveolens	(l.) kuntze	canudinho, bamburrá, alfazema, bamburral	PRAD	matrix region	Bahia|Juazeiro	-9.233606931	-40.12508677	417	E.P. Silva	05/06/2019	Dry and Wet	1910	88.8	0	3.54	282485.88	10.6	1	ND	Coleta realizada próximo a entrada do povoado de Cacimbinha.	Plastic bag	NA	NA	NA	NA	11/07/2019
1708	Lamiales	Lamiaceae	Mesosphaerum	suaveolens	(l.) kuntze	canudinho, bamburrá, alfazema, bamburral	PISF	matrix region	Ceará|Penaforte	-7.752604531	-39.08504993	496	E.P. Silva	14/06/2019	Dry and Wet	3900	1284	0	2.88	347222.22	10.33	4	ND	Coleta realizada na área do Sr. Aparecido.	Plastic bag	NA	NA	NA	NA	11/07/2019
1709	Lamiales	Lamiaceae	Mesosphaerum	suaveolens	(l.) kuntze	canudinho, bamburrá, alfazema, bamburral	PISF	matrix region	Pernambuco|Parnamirim	-7.992016092	-39.57221619	417	P.B. Cavalcanti	17/06/2019	Dry and Wet	4280	1258.9	0	3.42	292397.66	11	3	ND	Coleta realizada na propriedade do Sr. Erismar (próximo a barragem do chapéu)	Plastic bag	NA	NA	NA	NA	11/07/2019
1710	Fabales	Fabaceae	Senna	uniflora	(Mill.) H.S.Irwin & Barneby	mata-pasto-cabeludo	PISF	matrix region	Pernambuco|Sertânia	-8.223477972	-37.31130568	560	A.R.S. Jesus	27/06/2019	Dry and Wet	211900	82540	0	10.85	92165.9	8.25	99	PY - mechanically scarified	Coleta realizada na propriedade do Sr. Ailton.	Plastic drum	NA	NA	NA	NA	11/07/2019
1711	Fabales	Fabaceae	Senna	uniflora	(Mill.) H.S.Irwin & Barneby	mata-pasto-cabeludo	PISF	matrix region	Pernambuco|Sertânia	-8.215194964	-37.30036848	564	A.R.S. Jesus	28/06/2019	Dry and Wet	69350	23615	0	13.84	72254.34	9.38	99	PY - mechanically scarified	Coleta realizada na Propriedade do Sr. Ferreira.	Plastic drum	NA	NA	NA	NA	16/07/2019
1712	Fabales	Fabaceae	Senna	uniflora	(Mill.) H.S.Irwin & Barneby	mata-pasto-cabeludo	PISF	matrix region	Pernambuco|Floresta	-8.554529656	-38.32443782	237	L.H.R.D. Santos	27/06/2019	Dry and Wet	22100	6910	0	16.44	60827.25	9.5	90	PY - mechanically scarified	NA	Plastic bag	NA	NA	NA	NA	16/07/2019
1713	Fabales	Fabaceae	Senna	uniflora	(Mill.) H.S.Irwin & Barneby	mata-pasto-cabeludo	PISF	matrix region	Paraíba|Sousa	-6.72119958	-38.31884296	233	L.H.R.D. Santos	26/06/2019	Dry and Wet	179100	48785	0	16.34	61199.51	10.75	96	PY - mechanically scarified	NA	Plastic drum	NA	NA	NA	NA	24/07/2019
1714	Fabales	Fabaceae	Senna	uniflora	(Mill.) H.S.Irwin & Barneby	mata-pasto-cabeludo	PISF	matrix region	Paraíba|Sousa	-6.724166825	-38.34561178	245	F.J.A. Silva	28/06/2019	Dry and Wet	140480	43750	0	16.09	62150.4	8.46	76	PY - mechanically scarified	NA	Plastic drum	NA	NA	NA	NA	24/07/2019
1715	Fabales	Fabaceae	Senna	uniflora	(Mill.) H.S.Irwin & Barneby	mata-pasto-cabeludo	PISF	matrix region	Paraíba|Sousa	-6.713840198	-38.35494484	243	F.J.A. Silva	01/07/2019	Dry and Wet	95420	28450	0	16.23	61614.29	9.08	84	PY - mechanically scarified	NA	Plastic drum	NA	NA	NA	NA	24/07/2019
1716	Fabales	Fabaceae	Senna	uniflora	(Mill.) H.S.Irwin & Barneby	mata-pasto-cabeludo	PISF	matrix region	Paraíba|Sousa	-6.742280073	-38.33531767	233	F.J.A. Silva	03/07/2019	Dry and Wet	79060	26515	0	15.61	64061.5	9	80	PY - mechanically scarified	NA	Plastic drum	NA	NA	NA	NA	24/07/2019
1717	Lamiales	Lamiaceae	Mesosphaerum	suaveolens	(l.) kuntze	canudinho, bamburrá, alfazema, bamburral	PISF	matrix region	Pernambuco|Ouricuri	-7.851513005	-40.00047057	424	P.B. Cavalcanti	27/05/2019	Dry and Wet	6980	1940.5	0	2.95	338983.05	9.94	9	ND	Coleta realizada na Propriedade do Sr. Geraldo Ribeiro, (sentido Ouricuri x Bodocó).	Plastic bag	NA	NA	NA	NA	24/07/2019
1718	Fabales	Fabaceae	Senna	uniflora	(Mill.) H.S.Irwin & Barneby	mata-pasto-cabeludo	PISF	matrix region	Paraíba|Sousa	-6.713940167	-38.34168966	243	F.J.A. Silva	08/07/2019	Dry and Wet	178480	51030	0	15.28	65445.03	9.77	94	PY - mechanically scarified	NA	Plastic drum	NA	NA	NA	NA	25/07/2019
1719	Fabales	Fabaceae	Senna	uniflora	(Mill.) H.S.Irwin & Barneby	mata-pasto-cabeludo	PISF	matrix region	Paraíba|Sousa	-6.751573321	-38.30542698	227	F.J.A. Silva	09/07/2019	Dry and Wet	70060	14475	0	13.96	71633.24	9.22	91	PY - mechanically scarified	NA	Plastic drum	NA	NA	NA	NA	25/07/2019
1720	Fabales	Fabaceae	Senna	uniflora	(Mill.) H.S.Irwin & Barneby	mata-pasto-cabeludo	PISF	matrix region	Ceará|Jati	-7.705566389	-38.99060546	434	E.P. Silva	09/07/2019	Dry and Wet	17220	6260	0	13.6	73529.41	8.87	92	PY - mechanically scarified	NA	Plastic bag	NA	NA	NA	NA	25/07/2019
1721	Lamiales	Lamiaceae	Mesosphaerum	suaveolens	(l.) kuntze	canudinho, bamburrá, alfazema, bamburral	PRAD	matrix	Pernambuco|Petrolina	-8.625165016	-40.75390483	434	R. Athayde	16/05/2019	Dry and Wet	73.5	72.7	0	3.4	294117.65	10.71	0	ND	NA	Plastic bag	NA	NA	NA	NA	25/07/2019
1722	Lamiales	Lamiaceae	Mesosphaerum	suaveolens	(l.) kuntze	canudinho, bamburrá, alfazema, bamburral	PISF	matrix region	Ceará|Milagres	-7.326049223	-38.89829907	366	A.C.P. Couto	17/06/2019	Dry and Wet	17240	6290	0	2.52	396825.4	15	1	ND	Coleta realizada na propriedade do Sr. Pedro.	Plastic bag	NA	NA	NA	NA	25/07/2019
1723	Fabales	Fabaceae	Senna	uniflora	(Mill.) H.S.Irwin & Barneby	mata-pasto-cabeludo	PISF	matrix region	Paraíba|Sousa	-6.713940167	-38.34168966	241	F.J.A. Silva	28/06/2019	Dry and Wet	123500	35530	0	12.86	77760.5	9.52	82	PY - mechanically scarified	NA	Plastic drum	NA	NA	NA	NA	29/07/2019
1724	Fabales	Fabaceae	Senna	uniflora	(Mill.) H.S.Irwin & Barneby	mata-pasto-cabeludo	PISF	matrix region	Pernambuco|Terra Nova	-8.178312908	-39.42150948	384	E.P. Silva	25/06/2019	Dry and Wet	19400	4110	0	9.78	102249.49	9.48	95	PY - mechanically scarified	NA	Plastic drum	NA	NA	NA	NA	30/07/2019
1725	Fabales	Fabaceae	Senna	uniflora	(Mill.) H.S.Irwin & Barneby	mata-pasto-cabeludo	PISF	matrix region	Pernambuco|Sertânia	-8.223477972	-37.31130568	560	D.G. Oliveira	05/07/2019	Dry and Wet	32680	23855	0	13.98	71530.76	9.14	95	PY - mechanically scarified	NA	Plastic drum	NA	NA	NA	NA	30/07/2019
1726	Fabales	Fabaceae	Senna	uniflora	(Mill.) H.S.Irwin & Barneby	mata-pasto-cabeludo	PISF	matrix region	Paraíba|Sousa	-6.731508006	-38.32948726	232	A.C.P. Couto	12/07/2019	Dry and Wet	140120	45290	0	13.78	72568.94	9.02	98	PY - mechanically scarified	Coleta realizada na propriedade do Sr. Antônio.	Plastic drum	NA	NA	NA	NA	30/07/2019
1727	Fabales	Fabaceae	Senna	uniflora	(Mill.) H.S.Irwin & Barneby	mata-pasto-cabeludo	PISF	matrix region	Paraíba|Sousa	-6.720164933	-38.34278514	239	A.C.P. Couto	16/07/2019	Dry and Wet	388320	119865	0	10.56	94696.97	8.7	87	PY - mechanically scarified	NA	Plastic drum	NA	NA	NA	NA	30/07/2019
1728	Fabales	Fabaceae	Senna	uniflora	(Mill.) H.S.Irwin & Barneby	mata-pasto-cabeludo	PISF	matrix region	Paraíba|Sousa	-6.716317898	-38.34753138	242	A.C.P. Couto	18/07/2019	Dry and Wet	51240	14835	0	13.85	72202.17	8.5	90	PY - mechanically scarified	NA	Plastic drum	NA	NA	NA	NA	30/07/2019
1729	Fabales	Fabaceae	Senna	uniflora	(Mill.) H.S.Irwin & Barneby	mata-pasto-cabeludo	PISF	matrix region	Paraíba|Sousa	-6.706810093	-38.33333919	239	F.J.A. Silva	28/06/2019	Dry and Wet	140880	39850	0	13.56	73746.31	8.75	85	PY - mechanically scarified	NA	Plastic bag	NA	NA	NA	NA	01/08/2019
1730	Fabales	Fabaceae	Senna	uniflora	(Mill.) H.S.Irwin & Barneby	mata-pasto-cabeludo	PISF	matrix region	Paraíba|Sousa	-6.706810093	-38.33333919	247	A.C.P. Couto	11/07/2019	Dry and Wet	6980	2220	0	13.83	72306.58	9.57	90	PY - mechanically scarified	NA	Plastic bag	NA	NA	NA	NA	01/08/2019
1731	Lamiales	Lamiaceae	Rhaphiodon	echinus	Schauer	falsa-menta, menta-rasteira	PRAD	matrix region	Pernambuco|Petrolina	-9.163630915	-40.54625773	515	R. Athayde	28/06/2019	Dry and Wet	70840	64640	0	245.25	4077.47	8	38	PY - mechanically scarified	Coleta realizada na UNIVASF/CCA. (Período da coleta 01/06/2019 a 28/06/2019)	Plastic bag	NA	NA	NA	NA	06/08/2019
1732	Lamiales	Lamiaceae	Mesosphaerum	suaveolens	(l.) kuntze	canudinho, bamburrá, alfazema, bamburral	PISF	matrix region	Pernambuco|Cedro	-7.752440388	-39.12674044	515	E.P. Silva	09/07/2019	Dry and Wet	5820	2034	0	3.15	317460.32	11.37	16	ND	NA	Plastic bag	NA	NA	NA	NA	06/08/2019
1733	Fabales	Fabaceae	Cenostigma	pyramidale	(Tul.) E. Gagnon & G.P. Lewis	catingueira	RAG	matrix region	Pernambuco|Sertânia	-8.068302153	-37.21900468	576	L.O. Hudson	12/07/2019	Dry and Wet	36440	3400	1677.9	136.83	7308.34	10.53	74	ND	NA	Plastic bag	NA	11.47,10.92,11.28,10.80,11.59	1,973,986,158,331,210	19/02/2020,07/09/2020,12/04/2021,16/11/2021,28/11/2022	06/08/2019
1734	Lamiales	Lamiaceae	Mesosphaerum	suaveolens	(l.) kuntze	canudinho, bamburrá, alfazema, bamburral	PISF	matrix region	Ceará|Brejo Santo	-7.520612886	-38.93488277	414	A.C.P. Couto	28/06/2019	Dry and Wet	31360	10670	0	2.75	363636.36	10.5	9	ND	NA	Plastic bag	51,25	8.77,10.7	194,378	19/02/2020,21/08/2020	09/08/2019
1735	Lamiales	Lamiaceae	Mesosphaerum	suaveolens	(l.) kuntze	canudinho, bamburrá, alfazema, bamburral	PISF	matrix region	Pernambuco|Serrita	-7.768973277	-39.49108645	459	P.B. Cavalcanti	27/06/2019	Dry and Wet	11120	3820	0	2.96	337837.84	9.5	8	ND	NA	Plastic bag	NA	NA	NA	NA	09/08/2019
1736	Lamiales	Lamiaceae	Mesosphaerum	suaveolens	(l.) kuntze	canudinho, bamburrá, alfazema, bamburral	PISF	matrix region	Ceará|Brejo Santo	-7.501357765	-38.96333691	394	P.B. Cavalcanti	10/07/2019	Dry and Wet	24200	7990	0	2.92	342465.75	8.33	30	ND	NA	Plastic bag	NA	NA	NA	NA	09/08/2019
1737	Lamiales	Lamiaceae	Mesosphaerum	suaveolens	(l.) kuntze	canudinho, bamburrá, alfazema, bamburral	PISF	matrix region	Pernambuco|Verdejante	-7.988115013	-38.98023636	520	P.B. Cavalcanti	26/06/2019	Dry and Wet	32480	10755	0	4.45	224719.1	8.45	20	ND	NA	Plastic bag	NA	NA	NA	NA	21/08/2019
1738	Lamiales	Lamiaceae	Mesosphaerum	suaveolens	(l.) kuntze	canudinho, bamburrá, alfazema, bamburral	PISF	matrix region	Pernambuco|Exu	-7.636979738	-39.62678265	496	F.J.A. Silva	18/07/2019	Dry and Wet	5660	1549	0	2.48	403225.81	7.66	17	ND	NA	Plastic bag	NA	NA	NA	NA	21/08/2019
1739	Lamiales	Lamiaceae	Mesosphaerum	suaveolens	(l.) kuntze	canudinho, bamburrá, alfazema, bamburral	PISF	matrix region	Paraíba|Sousa	-6.776873922	-38.14171723	225	F.J.A. Silva	24/07/2019	Dry and Wet	4680	1413	0	2.48	403225.81	4.8	10	ND	NA	Plastic bag	NA	NA	NA	NA	21/08/2019
1740	Lamiales	Lamiaceae	Mesosphaerum	suaveolens	(l.) kuntze	canudinho, bamburrá, alfazema, bamburral	PISF	matrix region	Pernambuco|Sertânia	-8.134564451	-37.49355143	487	H.T. Bettega	08/07/2019	Dry and Wet	3360	1014	0	3.04	328947.37	10.14	9	ND	NA	Plastic bag	NA	NA	NA	NA	21/08/2019
1741	Lamiales	Lamiaceae	Mesosphaerum	suaveolens	(l.) kuntze	canudinho, bamburrá, alfazema, bamburral	PISF	matrix region	Paraíba|Sumé	-7.740254218	-36.95878971	589	H.T. Bettega	15/07/2019	Dry and Wet	18520	5070	0	4.32	231481.48	9.25	12	ND	NA	Plastic bag	NA	NA	NA	NA	21/08/2019
1742	Lamiales	Lamiaceae	Mesosphaerum	suaveolens	(l.) kuntze	canudinho, bamburrá, alfazema, bamburral	PISF	matrix region	Pernambuco|Exu	-7.636979738	-39.62678265	482	P.H. Peixoto	18/07/2019	Dry and Wet	9480	2275	0	2.68	373134.33	8.33	39	ND	NA	Plastic bag	NA	NA	NA	NA	21/08/2019
1743	Lamiales	Lamiaceae	Mesosphaerum	suaveolens	(l.) kuntze	canudinho, bamburrá, alfazema, bamburral	PISF	matrix region	Ceará|Brejo Santo	-7.504127297	-39.00019034	388	A.C.P. Couto	03/06/2019	Dry and Wet	3320	1360	0	3.63	275482.09	9.87	43	ND	Coleta realizada no canteiro da Transnordestina.	Plastic bag	NA	NA	NA	NA	23/08/2019
1744	Fabales	Fabaceae	Senna	uniflora	(Mill.) H.S.Irwin & Barneby	mata-pasto-cabeludo	PISF	matrix region	Paraíba|Sousa	-6.752431651	-38.31110819	227	F.J.A. Silva	26/07/2019	Dry and Wet	11480	3400	0	11.92	83892.62	8.32	97	PY - mechanically scarified	NA	Plastic bag	NA	9.15,9.22	196,358	12/03/2020,21/08/2020	29/08/2019
1745	Fabales	Fabaceae	Senna	uniflora	(Mill.) H.S.Irwin & Barneby	mata-pasto-cabeludo	PISF	matrix region	Paraíba|São João do Rio do Peixe	-6.702968218	-38.38367638	250	F.J.A. Silva	26/07/2019	Dry and Wet	16000	4150	0	12.46	80256.82	8.5	91	PY - mechanically scarified	Coleta realizada na propriedade do Sr. Gilmar.	Plastic bag	NA	9.43,9.57	196,358	12/03/2020,21/08/2020	29/08/2019
1746	Fabales	Fabaceae	Senna	uniflora	(Mill.) H.S.Irwin & Barneby	mata-pasto-cabeludo	PISF	matrix region	Paraíba|São João do Rio do Peixe	-6.784378024	-38.3835735	240	F.J.A. Silva	29/07/2019	Dry and Wet	50360	13035	0	13.58	73637.7	8.21	99	PY - mechanically scarified	NA	Plastic drum	NA	NA	NA	NA	29/08/2019
1747	Fabales	Fabaceae	Senna	uniflora	(Mill.) H.S.Irwin & Barneby	mata-pasto-cabeludo	PISF	matrix region	Paraíba|São João do Rio do Peixe	-6.726233895	-38.38407237	247	G.Y.C. Soares	01/08/2019	Dry and Wet	61400	15735	0	12.73	78554.6	8.1	95	PY - mechanically scarified	Coleta realizada na propriedade do Sr. Fernandes.	Plastic bag	99,94	8.87,9.77	196,358	12/03/2020,21/08/2020	29/08/2019
1748	Lamiales	Lamiaceae	Mesosphaerum	suaveolens	(l.) kuntze	canudinho, bamburrá, alfazema, bamburral	PISF	matrix region	Ceará|Brejo Santo	-7.501357765	-38.96333691	394	P.B. Cavalcanti	25/07/2019	Dry and Wet	31520	5660	0	2.89	346020.76	8.14	41	ND	Coleta realizada no Sítio Garanhuns.	Plastic bag	NA	NA	NA	NA	03/09/2019
1749	Lamiales	Lamiaceae	Mesosphaerum	suaveolens	(l.) kuntze	canudinho, bamburrá, alfazema, bamburral	PISF	matrix region	Ceará|Missão Velha	-7.245132168	-39.11039704	550	P.H. Peixoto	12/07/2019	Dry and Wet	1840	441.5	0	2.73	366300.37	6.14	35	ND	NA	Plastic bag	NA	NA	NA	NA	03/09/2019
1750	Lamiales	Lamiaceae	Mesosphaerum	suaveolens	(l.) kuntze	canudinho, bamburrá, alfazema, bamburral	PISF	matrix region	Pernambuco|Serrita	-7.802219538	-39.15108148	500	E.P. Silva	18/07/2019	Dry and Wet	5580	1456.3	0	3	333333.33	8.71	21	ND	NA	Plastic bag	NA	NA	NA	NA	03/09/2019
1751	Lamiales	Lamiaceae	Mesosphaerum	suaveolens	(l.) kuntze	canudinho, bamburrá, alfazema, bamburral	PISF	matrix region	Pernambuco|Cedro	-7.768965132	-39.15855183	501	E.P. Silva	18/07/2019	Dry and Wet	11140	2900	0	2.98	335570.47	8	27	ND	NA	Plastic bag	NA	NA	NA	NA	03/09/2019
1752	Lamiales	Lamiaceae	Mesosphaerum	suaveolens	(l.) kuntze	canudinho, bamburrá, alfazema, bamburral	PISF	matrix region	Paraíba|Sousa	-6.77899347	-38.26482156	239	A.C.P. Couto	31/07/2019	Dry and Wet	48500	14160	0	2.96	337837.84	5.42	26	ND	NA	Plastic bag	NA	NA	NA	NA	03/09/2019
1753	Fabales	Fabaceae	Senna	uniflora	(Mill.) H.S.Irwin & Barneby	mata-pasto-cabeludo	PISF	matrix region	Pernambuco|Moreilândia	-7.635406495	-39.60734265	468	P.H. Peixoto	16/07/2019	Dry and Wet	18400	3210	0	7.71	NA	8.7	98	PY - mechanically scarified	NA	Plastic bag	NA	NA	NA	NA	04/09/2019
1754	Fabales	Fabaceae	Senna	uniflora	(Mill.) H.S.Irwin & Barneby	mata-pasto-cabeludo	PISF	matrix region	Ceará|Mauriti	-7.34860716	-38.78808935	370	P.B. Cavalcanti	12/07/2019	Dry and Wet	34300	8310	0	10.5	95238.1	10.5	97	PY - mechanically scarified	NA	Plastic bag	NA	NA	NA	NA	04/09/2019
1755	Fabales	Fabaceae	Senna	uniflora	(Mill.) H.S.Irwin & Barneby	mata-pasto-cabeludo	PISF	matrix region	Paraíba|Monteiro	-7.885530976	-37.14596771	607	H.T. Bettega	12/07/2019	Dry and Wet	41120	8570	0	10.26	97465.89	8.6	97	PY - mechanically scarified	NA	Plastic drum	NA	NA	NA	NA	04/09/2019
1756	Fabales	Fabaceae	Senna	uniflora	(Mill.) H.S.Irwin & Barneby	mata-pasto-cabeludo	PISF	matrix region	Paraíba|Camalaú	-7.942000939	-36.90243073	557	H.T. Bettega	11/07/2019	Dry and Wet	54140	19175	0	10.99	90991.81	9.4	97	PY - mechanically scarified	NA	Plastic drum	NA	NA	NA	NA	04/09/2019
1757	Fabales	Fabaceae	Senna	uniflora	(Mill.) H.S.Irwin & Barneby	mata-pasto-cabeludo	PISF	matrix region	Paraíba|Camalaú	-7.952927037	-36.91801683	586	H.T. Bettega	11/07/2019	Dry and Wet	17460	7550	0	11.27	88731.14	8.86	97	PY - mechanically scarified	NA	Plastic drum	NA	NA	NA	NA	04/09/2019
1758	Fabales	Fabaceae	Senna	uniflora	(Mill.) H.S.Irwin & Barneby	mata-pasto-cabeludo	PISF	matrix region	Paraíba|Sousa	-6.713940179	-38.34169871	241	A.C.P. Couto	18/07/2019	Dry and Wet	66140	17035	0	12.73	78554.6	8.62	89	PY - mechanically scarified	Coleta realizada na propriedade do Sr. Francisco.	Plastic drum	NA	NA	NA	NA	09/09/2019
1759	Fabales	Fabaceae	Senna	uniflora	(Mill.) H.S.Irwin & Barneby	mata-pasto-cabeludo	PISF	matrix region	Pernambuco|Ibimirim	-8.680084769	-37.65936181	380	D.G. Oliveira	24/07/2019	Dry and Wet	27580	8360	0	10.78	92764.38	8.33	100	PY - mechanically scarified	NA	Plastic drum	NA	NA	NA	NA	09/09/2019
1760	Fabales	Fabaceae	Senna	uniflora	(Mill.) H.S.Irwin & Barneby	mata-pasto-cabeludo	PISF	matrix region	Paraíba|Camalaú	-7.927308604	-36.89113527	561	H.T. Bettega	10/07/2019	Dry and Wet	33200	13095	0	11.16	89605.73	8.7	99	PY - mechanically scarified	NA	Plastic bag	100,97	8.91,9.42	185,347	12/03/2020,21/08/2020	09/09/2019
1761	Fabales	Fabaceae	Senna	uniflora	(Mill.) H.S.Irwin & Barneby	mata-pasto-cabeludo	PISF	matrix region	Paraíba|Sousa	-6.769476	-38.32600551	235	G.Y.C. Soares	27/07/2019	Dry and Wet	8240	1620	0	13.7	72992.7	8.32	97	PY - mechanically scarified	Coleta realizada na propriedade do Sr. Gilmar.	Plastic bag	96,81	9.05,8.75	185,347	12/03/2020,21/08/2020	09/09/2019
1762	Lamiales	Lamiaceae	Mesosphaerum	suaveolens	(l.) kuntze	canudinho, bamburrá, alfazema, bamburral	PISF	matrix region	Ceará|Brejo Santo	-7.520688249	-38.9598637	380	C.F. Araujo	12/08/2019	Dry and Wet	22300	7300	0	3.37	296735.91	9.42	70	ND	NA	Plastic bag	NA	NA	NA	NA	09/09/2019
1763	Lamiales	Lamiaceae	Mesosphaerum	suaveolens	(l.) kuntze	canudinho, bamburrá, alfazema, bamburral	PISF	matrix region	Ceará|Brejo Santo	-7.501357765	-38.96333691	394	P.B. Cavalcanti	18/07/2019	Dry and Wet	45120	7870	0	2.87	348432.06	9.28	49	ND	NA	Plastic bag	NA	NA	NA	NA	09/09/2019
1764	Lamiales	Lamiaceae	Mesosphaerum	suaveolens	(l.) kuntze	canudinho, bamburrá, alfazema, bamburral	PISF	matrix region	Pernambuco|Sertânia	-8.129588916	-37.52750826	493	D.G. Oliveira	27/06/2019	Dry and Wet	30540	9860	0	3.17	315457.41	11.57	31	ND	NA	Plastic bag	NA	NA	NA	NA	09/09/2019
1765	Lamiales	Lamiaceae	Mesosphaerum	suaveolens	(l.) kuntze	canudinho, bamburrá, alfazema, bamburral	PISF	matrix region	Ceará|Brejo Santo	-7.501357765	-38.96333691	381	P.B. Cavalcanti	26/07/2019	Dry and Wet	4480	850	0	3.19	313479.62	9.71	38	ND	Coleta realizada na Sítio Garanhuns. Proprietário Sr. Nilson Cruz.	Plastic bag	NA	NA	NA	NA	09/09/2019
1766	Lamiales	Lamiaceae	Mesosphaerum	suaveolens	(l.) kuntze	canudinho, bamburrá, alfazema, bamburral	PISF	matrix region	Paraíba|Sousa	-6.77899347	-38.26482156	234	J.Y.L.D. Santos	25/07/2019	Dry and Wet	41060	9990	0	3.53	283286.12	8	18	ND	Coleta realizada próximo a BR-230.	Plastic bag	NA	NA	NA	NA	18/09/2019
1767	Lamiales	Lamiaceae	Mesosphaerum	suaveolens	(l.) kuntze	canudinho, bamburrá, alfazema, bamburral	PISF	matrix region	Ceará|Milagres	-7.319130841	-38.9060017	340	A.R.S. Jesus	15/08/2019	Dry and Wet	23200	6600	0	1.99	502512.56	10.25	19	ND	NA	Plastic bag	NA	NA	NA	NA	18/09/2019
1768	Lamiales	Lamiaceae	Mesosphaerum	suaveolens	(l.) kuntze	canudinho, bamburrá, alfazema, bamburral	PISF	matrix region	Ceará|Brejo Santo	-7.520688249	-38.9598637	380	A.A. Forigo	09/08/2019	Dry and Wet	22960	5830	0	3.6	277777.78	9.12	27	ND	NA	Plastic drum	NA	NA	NA	NA	18/09/2019
1769	Malvales	Malvaceae	Pseudobombax	marginatum	(A.St.-Hil., Juss. & Cambess.) A.Robyns	imbiratanha	PISF	matrix region	Pernambuco|Serrita	-7.971173037	-39.38735941	351	J.E. Santos	04/09/2019	Dry	213	193	0	86.82	11518.08	13.57	56	ND	Coleta realizada próximo A FLONA Negreiros.	Plastic bag	NA	NA	NA	NA	25/09/2019
1770	Fabales	Fabaceae	Amburana	cearensis	(Allemão) A.C.Sm.	amburana-de-cheiro, cumaru, umburana-de-cheiro	PISF	matrix region	Paraíba|Sousa	-6.65037243	-38.1126382	257	R. Fartes	03/09/2019	Dry	2820	838.7	0	484.7	2063.13	9.52	92	ND	NA	Plastic bag	NA	NA	NA	NA	25/09/2019
1771	Gentianales	Apocynaceae	Aspidosperma	pyrifolium	Mart.	pereiro	PISF	deforested area	Paraíba|São José de Piranhas	-7.155911897	-38.61754208	406	J.E. Santos	19/08/2019	Dry	5460	326.6	0	109.77	9109.96	7.45	71	ND	NA	Plastic bag	NA	NA	NA	NA	25/09/2019
1772	Lamiales	Lamiaceae	Rhaphiodon	echinus	Schauer	falsa-menta, menta-rasteira	PRAD	matrix region	Pernambuco|Petrolina	-9.163621873	-40.54625769	423	R. Athayde	31/07/2019	Dry and Wet	74480	64500	0	230.37	4340.84	6.88	38	PY - mechanically scarified	Coleta realizada na UNIVASF/CCA.	Nylon bag	NA	NA	NA	NA	25/09/2019
1773	Fabales	Fabaceae	Senna	uniflora	(Mill.) H.S.Irwin & Barneby	mata-pasto-cabeludo	PISF	matrix region	Rio Grande do Norte|Pedro Avelino	-5.444932648	-36.33273569	135	D.G. Oliveira	26/08/2019	Dry and Wet	79880	20845	0	10.91	91659.03	9.11	97	PY - mechanically scarified	NA	Plastic bag	95	9.28	326	21/08/2020	30/09/2019
1774	Fabales	Fabaceae	Senna	uniflora	(Mill.) H.S.Irwin & Barneby	mata-pasto-cabeludo	PISF	matrix region	Paraíba|Uiraúna	-6.555482467	-38.42392895	296	A.C.P. Couto	24/07/2019	Dry and Wet	68900	16875	0	13.69	73046.02	8.3	90	PY - mechanically scarified	NA	Plastic drum	NA	NA	NA	NA	30/09/2019
1775	Fabales	Fabaceae	Senna	uniflora	(Mill.) H.S.Irwin & Barneby	mata-pasto-cabeludo	PISF	matrix region	Bahia|Tucano	-10.87578473	-38.98309991	212	G.Y.C. Soares	12/09/2019	Dry and Wet	30880	17075	0	12.2	81967.21	9.29	99	PY - mechanically scarified	NA	Plastic drum	NA	NA	NA	NA	30/09/2019
1776	Fabales	Fabaceae	Senna	uniflora	(Mill.) H.S.Irwin & Barneby	mata-pasto-cabeludo	PISF	matrix region	Rio Grande do Norte|Açu	-5.404528655	-37.01369124	85	D.G. Oliveira	28/08/2019	Dry and Wet	235860	69785	0	13.87	72098.05	7.91	98	PY - mechanically scarified	NA	Plastic drum	NA	NA	NA	NA	30/09/2019
1777	Fabales	Fabaceae	Senna	uniflora	(Mill.) H.S.Irwin & Barneby	mata-pasto-cabeludo	PISF	matrix region	Rio Grande do Norte|Pedro Avelino	-5.446147966	-36.34599523	125	D.G. Oliveira	27/08/2019	Dry and Wet	80560	16095	0	11.14	89766.61	9.06	94	PY - mechanically scarified	NA	Plastic drum	NA	NA	NA	NA	30/09/2019
1778	Fabales	Fabaceae	Senna	uniflora	(Mill.) H.S.Irwin & Barneby	mata-pasto-cabeludo	PISF	matrix region	Bahia|Tucano	-10.90998511	-38.94604531	182	A.R.S. Jesus	13/09/2019	Dry and Wet	267600	147390	0	11.72	85324.23	10.96	89	PY - mechanically scarified	NA	Plastic drum	NA	NA	NA	NA	30/09/2019
1779	Fabales	Fabaceae	Senna	uniflora	(Mill.) H.S.Irwin & Barneby	mata-pasto-cabeludo	PISF	matrix region	Bahia|Tucano	-10.99557714	-38.90605564	164	A.R.S. Jesus	06/09/2019	Dry and Wet	50760	26615	0	11.17	89525.51	9.79	100	PY - mechanically scarified	NA	Plastic drum	99	9.58	326	21/08/2020	30/09/2019
1780	Fabales	Fabaceae	Senna	uniflora	(Mill.) H.S.Irwin & Barneby	mata-pasto-cabeludo	PISF	matrix region	Bahia|Tucano	-10.89686137	-38.9415913	183	A.R.S. Jesus	09/09/2019	Dry and Wet	165380	76355	0	9.08	110132.16	10.05	99	PY - mechanically scarified	NA	Plastic drum	NA	NA	NA	NA	30/09/2019
1781	Fabales	Fabaceae	Senna	uniflora	(Mill.) H.S.Irwin & Barneby	mata-pasto-cabeludo	PISF	matrix region	Rio Grande do Norte|Pedro Avelino	-5.451391432	-36.33624211	129	D.G. Oliveira	26/08/2019	Dry and Wet	25260	3630	0	10.74	93109.87	8.77	98	PY - mechanically scarified	NA	Plastic bag	94	9.26	326	21/08/2020	30/09/2019
1782	Fabales	Fabaceae	Senna	uniflora	(Mill.) H.S.Irwin & Barneby	mata-pasto-cabeludo	PISF	matrix region	Rio Grande do Norte|Pedro Avelino	-5.449516278	-36.34543938	124	D.G. Oliveira	26/08/2019	Dry and Wet	29720	3730	0	10.68	93632.96	8.5	95	PY - mechanically scarified	NA	Plastic bag	97	8.77	326	21/08/2020	30/09/2019
1783	Fabales	Fabaceae	Senna	uniflora	(Mill.) H.S.Irwin & Barneby	mata-pasto-cabeludo	PISF	matrix region	Ceará|Jaguaretama	-5.411112368	-38.91389429	188	E.P. Silva	16/08/2019	Dry and Wet	157700	45690	0	12.18	82101.81	8.2	100	PY - mechanically scarified	NA	Plastic drum	NA	NA	NA	NA	30/09/2019
1784	Fabales	Fabaceae	Senna	uniflora	(Mill.) H.S.Irwin & Barneby	mata-pasto-cabeludo	PISF	matrix region	Paraíba|São João do Rio do Peixe	-6.867028775	-38.40654718	292	D.G. Oliveira	14/08/2019	Dry and Wet	27700	4455	0	11.77	84961.77	8.43	98	PY - mechanically scarified	NA	Plastic bag	NA	NA	NA	NA	30/09/2019
1785	Fabales	Fabaceae	Senna	uniflora	(Mill.) H.S.Irwin & Barneby	mata-pasto-cabeludo	PISF	matrix region	Paraíba|Sousa	-6.716317898	-38.34753138	242	A.C.P. Couto	19/07/2019	Dry and Wet	153700	48230	0	12.48	80128.21	8.75	96	PY - mechanically scarified	NA	Plastic drum	NA	NA	NA	NA	30/09/2019
1786	Fabales	Fabaceae	Senna	uniflora	(Mill.) H.S.Irwin & Barneby	mata-pasto-cabeludo	PISF	matrix region	Rio Grande do Norte|Pedro Avelino	-5.451391432	-36.33624211	129	D.G. Oliveira	23/08/2019	Dry and Wet	274540	69985	0	10.06	99403.58	7.63	97	PY - mechanically scarified	NA	Plastic drum	97	9	326	21/08/2020	30/09/2019
1787	Lamiales	Lamiaceae	Rhaphiodon	echinus	Schauer	falsa-menta, menta-rasteira	PISF	matrix region	Bahia|Ribeira do Pombal	-10.71745976	-38.48598938	275	R.N. Carmo	06/09/2019	Dry and Wet	5560	5040	0	155.87	6415.6	5.25	16	PY - mechanically scarified	NA	Plastic bag	NA	NA	NA	NA	11/10/2019
1788	Fabales	Fabaceae	Piptadenia	retusa	(Jacq.) P.G. Ribeiro, Seigler & Ebinger	jurema-branca	RAG	matrix region	Pernambuco|Sertânia	-8.168635783	-37.26537588	539	L.O. Hudson	13/08/2019	Dry and Wet	2240	273.4	0	31.63	31615.55	10.65	36	PY - mechanically scarified	NA	Plastic bag	NA	NA	NA	NA	11/10/2019
1789	Fabales	Fabaceae	Amburana	cearensis	(Allemão) A.C.Sm.	amburana-de-cheiro, cumaru, umburana-de-cheiro	PISF	matrix region	Pernambuco|Serrita	-7.971160312	-39.400743	424	J.E. Santos	03/09/2019	Dry	14520	2409	0	444.06	2251.95	8.99	90	ND	Coleta realizada próximo A FLONA Negreiros.	Plastic bag	NA	NA	NA	NA	11/10/2019
1790	Fabales	Fabaceae	Cenostigma	pyramidale	(Tul.) E. Gagnon & G.P. Lewis	catingueira	RAG	matrix region	Pernambuco|Sertânia	-8.126880044	-37.24590309	608	L.O. Hudson	20/08/2019	Dry and Wet	11780	1337.1	0	144.57	6917.06	7.88	93	ND	NA	Plastic bag	80,81,70	8.91,8.82,8.22	332,549,767	07/09/2020,12/04/2021,16/11/2021	11/10/2019
1791	Fabales	Fabaceae	Pithecellobium	diversifolium	Benth.	carcararzeiro	PRAD	matrix region	Pernambuco|Petrolina	-9.389773777	-40.49411231	381	R. Athayde	09/09/2019	Dry and Wet	1780	236	0	122.54	8160.6	11.33	69	PY - mechanically scarified	Coleta realizada na UNIVASF/Petrolina.	Plastic bag	91	11.22	445	29/12/2020	11/10/2019
1792	Gentianales	Apocynaceae	Aspidosperma	pyrifolium	Mart.	pereiro	PISF	matrix region	Paraíba|São José de Piranhas	-7.155911897	-38.61754208	406	G.F.D.S. Sobrinho	23/08/2019	Dry	4980	354.2	0	140.57	7113.89	6.3	86	ND	NA	Plastic bag	93	6.22	433	17/12/2020	11/10/2019
1793	Fabales	Fabaceae	Amburana	cearensis	(Allemão) A.C.Sm.	amburana-de-cheiro, cumaru, umburana-de-cheiro	RAG	matrix region	Pernambuco|Sertânia	-8.111959031	-37.25580286	595	L.O. Hudson	04/09/2019	Dry	27280	3970	0	502.4	1990.45	10.31	95	ND	NA	Plastic bag	25	10.31	404	18/11/2020	11/10/2019
1794	Fabales	Fabaceae	Amburana	cearensis	(Allemão) A.C.Sm.	amburana-de-cheiro, cumaru, umburana-de-cheiro	RAG	matrix region	Pernambuco|Sertânia	-8.111959031	-37.25580286	592	L.O. Hudson	10/09/2019	Dry	13380	3860	0	453.83	2203.47	9.43	100	ND	NA	Plastic bag	93	9.85	404	18/11/2020	11/10/2019
1795	Fabales	Fabaceae	Anadenanthera	colubrina	(Vell.) Brenan	angico	PISF	matrix region	Pernambuco|Serrita	-7.955452198	-39.38734464	434	J.E. Santos	04/09/2019	Dry	261140	35920	34930	135.28	7392.08	15.46	87	ND	Coleta realizada próximo A FLONA Negreiros.	Plastic bag	79,89,87,49	7.50,8.45,9.62,9.62	3,956,008,011,168	09/11/2020,02/06/2021,20/12/2021,22/12/2022	11/10/2019
1796	Fabales	Fabaceae	Cenostigma	pyramidale	(Tul.) E. Gagnon & G.P. Lewis	catingueira	RAG	matrix region	Pernambuco|Sertânia	-8.067779858	-37.21948777	618	L.O. Hudson	15/08/2019	Dry and Wet	24600	2560	1410	137.33	7281.73	8.45	75	ND	NA	Plastic bag	75,76,88,88	9.27,9.56,8.76,10.85	3,325,497,671,144	07/09/2020,12/04/2021,16/11/2021,28/11/2022	11/10/2019
1797	Lamiales	Bignoniaceae	Handroanthus	impetiginosus	(Mart. ex DC.) Mattos	ipê-roxo	PRAD	matrix region	Pernambuco|Petrolina	-9.327125607	-40.54407679	388	R. Athayde	05/09/2019	Dry	350	158.2	0	98.83	10118.39	5.91	49	ND	Coleta realizada no CEMAFAUNA/UNIVASF. Nos dias 05,26,27.	Plastic bag	NA	NA	NA	NA	11/10/2019
1798	Fabales	Fabaceae	Senna	uniflora	(Mill.) H.S.Irwin & Barneby	mata-pasto-cabeludo	PRAD	matrix region	Bahia|Tucano	-10.98597084	-38.83785685	216	A.R.S. Jesus	20/09/2019	Dry and Wet	88860	41570	0	11.63	85984.52	9.17	99	PY - mechanically scarified	NA	Plastic drum	93	9.86	315	21/08/2020	11/10/2019
1799	Fabales	Fabaceae	Senna	uniflora	(Mill.) H.S.Irwin & Barneby	mata-pasto-cabeludo	PRAD	matrix region	Bahia|Jeremoabo	-10.07145445	-38.15560295	293	D.G. Oliveira	19/09/2019	Dry and Wet	97230	42870	0	13.15	76045.63	10.57	74	PY - mechanically scarified	NA	Plastic drum	72	10.48	315	21/08/2020	11/10/2019
1800	Fabales	Fabaceae	Senna	uniflora	(Mill.) H.S.Irwin & Barneby	mata-pasto-cabeludo	PRAD	matrix region	Bahia|Tucano	-10.90998511	-38.94604531	182	A.R.S. Jesus	18/09/2019	Dry and Wet	169120	88680	0	11.52	86805.56	7.55	95	PY - mechanically scarified	NA	Plastic drum	NA	NA	NA	NA	11/10/2019
1801	Fabales	Fabaceae	Senna	uniflora	(Mill.) H.S.Irwin & Barneby	mata-pasto-cabeludo	PRAD	matrix region	Bahia|Tucano	-10.96434688	-38.85631134	228	A.R.S. Jesus	19/09/2019	Dry and Wet	139570	62205	0	9.7	103092.78	8.65	100	PY - mechanically scarified	Foram utilizados 5kg para o plantio e sobraram 6.5kg de sementes escarificadas, que estão armazenadas na geladeira do laboratório de sementes.	Plastic drum	100,96	7.7,9.34	124,315	12/02/2020,21/08/2020	11/10/2019
1802	Fabales	Fabaceae	Senna	uniflora	(Mill.) H.S.Irwin & Barneby	mata-pasto-cabeludo	PISF	matrix region	Bahia|Tucano	-10.8932741	-38.96213499	192	G.Y.C. Soares	12/09/2019	Dry and Wet	45160	24845	0	12.21	81900.08	8.54	97	PY - mechanically scarified	NA	Plastic drum	95	8.86	315	21/08/2020	11/10/2019
1803	Fabales	Fabaceae	Senna	uniflora	(Mill.) H.S.Irwin & Barneby	mata-pasto-cabeludo	PRAD	matrix region	Bahia|Jeremoabo	-10.18838916	-38.26872421	274	D.G. Oliveira	19/09/2019	Dry and Wet	95220	46810	0	12.57	79554.49	9.86	100	PY - mechanically scarified	NA	Plastic drum	87	8.76	315	21/08/2020	11/10/2019
1804	Fabales	Fabaceae	Senna	uniflora	(Mill.) H.S.Irwin & Barneby	mata-pasto-cabeludo	PISF	matrix region	Paraíba|Sousa	-6.706810093	-38.33333919	124	A.C.P. Couto	09/07/2019	Dry and Wet	21940	2300	0	9.85	101522.84	8.12	22	PY - mechanically scarified	NA	Plastic bag	97	8.71	315	21/08/2020	11/10/2019
1805	Lamiales	Lamiaceae	Mesosphaerum	suaveolens	(l.) kuntze	canudinho, bamburrá, alfazema, bamburral	PISF	matrix region	Paraíba|Sousa	-6.77899347	-38.26482156	239	F.J.A. Silva	15/07/2019	Dry and Wet	61280	19590	0	3.11	321543.41	9.25	39	ND	Colete realizada próximo a BR-230	Plastic drum	NA	NA	NA	NA	11/10/2019
1806	Lamiales	Lamiaceae	Mesosphaerum	suaveolens	(l.) kuntze	canudinho, bamburrá, alfazema, bamburral	PISF	matrix region	Paraíba|Sousa	-6.778993484	-38.26483061	237	A.C.P. Couto	13/08/2019	Dry and Wet	19440	4100	0	3.48	287356.32	9.37	36	ND	NA	Plastic bag	NA	NA	NA	NA	11/10/2019
1807	Lamiales	Lamiaceae	Mesosphaerum	suaveolens	(l.) kuntze	canudinho, bamburrá, alfazema, bamburral	PISF	matrix region	Pernambuco|Serrita	-7.951250088	-39.39273018	449	E.P. Silva	16/07/2019	Dry and Wet	43969	10080	0	3.2	312500	8.42	8	ND	NA	Plastic bag	NA	NA	NA	NA	11/10/2019
1808	Lamiales	Lamiaceae	Mesosphaerum	suaveolens	(l.) kuntze	canudinho, bamburrá, alfazema, bamburral	PISF	matrix region	Paraíba|Sousa	-6.718670757	-38.08283964	255	A.C.P. Couto	22/08/2019	Dry and Wet	35280	8450	0	3.28	304878.05	8.25	8	ND	NA	Plastic drum	NA	NA	NA	NA	11/10/2019
1809	Lamiales	Lamiaceae	Mesosphaerum	suaveolens	(l.) kuntze	canudinho, bamburrá, alfazema, bamburral	PISF	matrix region	Paraíba|Sousa	-6.779498333	-38.15798203	231	F.J.A. Silva	24/07/2019	Dry and Wet	10140	2790	0	3.16	316455.7	8.14	14	ND	NA	Plastic bag	NA	NA	NA	NA	11/10/2019
1810	Lamiales	Lamiaceae	Mesosphaerum	suaveolens	(l.) kuntze	canudinho, bamburrá, alfazema, bamburral	PISF	matrix region	Ceará|Brejo Santo	-7.517099448	-38.91353729	427	R. Fartes	16/08/2019	Dry and Wet	21900	6190	0	3.15	317460.32	9.8	46	ND	Coleta realizada na propriedade do Sr. Pedro Barros.	Plastic drum	NA	NA	NA	NA	11/10/2019
1811	Lamiales	Lamiaceae	Mesosphaerum	suaveolens	(l.) kuntze	canudinho, bamburrá, alfazema, bamburral	PISF	matrix region	Paraíba|Sousa	-6.77899347	-38.26482156	239	A.C.P. Couto	05/07/2019	Dry and Wet	81780	27450	0	3.86	259067.36	8.33	17	ND	NA	Plastic drum	NA	NA	NA	NA	11/10/2019
1812	Lamiales	Lamiaceae	Mesosphaerum	suaveolens	(l.) kuntze	canudinho, bamburrá, alfazema, bamburral	PISF	matrix region	Pernambuco|Serrita	-7.951250088	-39.39273018	437	P.B. Cavalcanti	04/07/2019	Dry and Wet	38200	9700	0	3.41	293255.13	9.2	26	ND	NA	Plastic drum	5	11.11	315	21/08/2020	11/10/2019
1813	Lamiales	Lamiaceae	Mesosphaerum	suaveolens	(l.) kuntze	canudinho, bamburrá, alfazema, bamburral	PISF	matrix region	Ceará|Brejo Santo	-7.524658391	-38.95061777	396	P.B. Cavalcanti	07/08/2019	Dry and Wet	34980	11815	0	2.75	363636.36	10	30	ND	NA	Plastic drum	NA	NA	NA	NA	11/10/2019
1814	Lamiales	Lamiaceae	Rhaphiodon	echinus	Schauer	falsa-menta, menta-rasteira	PISF	matrix region	Ceará|Juazeiro do Norte	-7.225852542	-39.26945365	406	P.H. Peixoto	11/07/2019	Dry and Wet	23040	7440	0	133.41	7495.69	7	13	PY - mechanically scarified	NA	Plastic bag	NA	NA	NA	NA	11/10/2019
1815	Fabales	Fabaceae	Senna	uniflora	(Mill.) H.S.Irwin & Barneby	mata-pasto-cabeludo	PISF	matrix region	Rio Grande do Norte|Pedro Avelino	-5.449516278	-36.34543938	125	D.G. Oliveira	21/08/2019	Dry and Wet	388720	95955	0	9.75	102564.1	7.9	95	PY - mechanically scarified	NA	Plastic drum	96	8.71	315	21/08/2020	11/10/2019
1816	Malvales	Malvaceae	Pseudobombax	marginatum	(A.St.-Hil., Juss. & Cambess.) A.Robyns	imbiratanha	PISF	deforested area	Pernambuco|Salgueiro	-8.107325042	-39.19524304	456	R. Medeiros	18/09/2019	Dry	2540	1192.3	0	98.98	10103.05	10.6	80	ND	NA	Plastic bag	NA	NA	NA	NA	11/10/2019
1817	Gentianales	Apocynaceae	Aspidosperma	pyrifolium	Mart.	pereiro	PISF	matrix region	Paraíba|São José de Piranhas	-7.155911897	-38.61754208	406	G.F.D.S. Sobrinho	03/09/2019	Dry	5500	848	0	163.38	6120.7	8.5	74	ND	NA	Plastic bag	90	6.58	433	17/12/2020	11/10/2019
1818	Fabales	Fabaceae	Erythrina	velutina	Willd.	mulungú	RAG	matrix region	Pernambuco|Sertânia	-8.302816967	-37.13664264	628	L.O. Hudson	18/03/2019	Dry and Wet	2420	1197	0	324.53	3081.38	9.3	99	PY - mechanically scarified	NA	Plastic bag	96	5.8	395	09/11/2020	11/10/2019
1819	Fabales	Fabaceae	Amburana	cearensis	(Allemão) A.C.Sm.	amburana-de-cheiro, cumaru, umburana-de-cheiro	RAG	matrix region	Pernambuco|Sertânia	-8.111959031	-37.25580286	626	L.O. Hudson	17/09/2019	Dry	45500	6625	0	545.61	1832.81	11.7	66	ND	NA	Plastic bag	NA	NA	NA	NA	11/10/2019
1820	Gentianales	Apocynaceae	Aspidosperma	pyrifolium	Mart.	pereiro	PISF	matrix region	Paraíba|Sousa	-6.773404813	-38.14409407	213	P.B. Cavalcanti	05/09/2019	Dry	17300	569.3	0	150.96	6624.27	6.53	68	ND	NA	Plastic bag	NA	NA	NA	NA	11/10/2019
1821	Lamiales	Lamiaceae	Mesosphaerum	suaveolens	(l.) kuntze	canudinho, bamburrá, alfazema, bamburral	PISF	matrix region	Pernambuco|Salgueiro	-7.786282035	-39.12008428	508	E.P. Silva	10/07/2019	Dry and Wet	15300	5060	0	3.08	324675.32	9.7	28	ND	NA	Plastic bag	NA	NA	NA	NA	11/10/2019
1822	Lamiales	Lamiaceae	Mesosphaerum	suaveolens	(l.) kuntze	canudinho, bamburrá, alfazema, bamburral	PISF	matrix region	Paraíba|Sousa	-6.768679613	-38.25742632	216	G.Y.C. Soares	05/08/2019	Dry and Wet	75220	19620	0	3.57	280112.04	8.81	81	ND	NA	Plastic bag	80	9.98	295	14/08/2020	24/10/2019
1823	Lamiales	Lamiaceae	Mesosphaerum	suaveolens	(l.) kuntze	canudinho, bamburrá, alfazema, bamburral	PISF	matrix region	Paraíba|Sousa	-6.775529751	-38.20769304	161	R. Fartes	29/08/2019	Dry and Wet	21140	7076	0	4.08	245098.04	7.11	37	ND	NA	Plastic drum	NA	NA	NA	NA	21/10/2019
1824	Lamiales	Lamiaceae	Mesosphaerum	suaveolens	(l.) kuntze	canudinho, bamburrá, alfazema, bamburral	PISF	matrix region	Paraíba|Sousa	-6.776873906	-38.14170819	243	R. Fartes	03/09/2019	Dry and Wet	5940	2130	0	3.56	280898.88	7.55	22	ND	NA	Plastic bag	92	9.27	298	14/08/2020	21/10/2019
1825	Lamiales	Lamiaceae	Mesosphaerum	suaveolens	(l.) kuntze	canudinho, bamburrá, alfazema, bamburral	PISF	matrix region	Paraíba|Sousa	-6.650723399	-38.11164249	264	R. Fartes	26/08/2019	Dry and Wet	40560	17475	0	3.24	308641.98	7.92	24	ND	NA	Plastic bag	53	9.02	305	21/08/2020	21/10/2019
1826	Lamiales	Lamiaceae	Mesosphaerum	suaveolens	(l.) kuntze	canudinho, bamburrá, alfazema, bamburral	PISF	matrix region	Paraíba|Sousa	-6.863894035	-38.14554442	221	R. Fartes	30/08/2019	Dry and Wet	14620	5180	0	3.32	301204.82	6.88	30	ND	NA	Plastic bag	63	9.81	298	14/08/2020	21/10/2019
1827	Lamiales	Lamiaceae	Mesosphaerum	suaveolens	(l.) kuntze	canudinho, bamburrá, alfazema, bamburral	PISF	matrix region	Rio Grande do Norte|Açu	-5.412906385	-37.01817461	65	D.G. Oliveira	05/09/2019	Dry and Wet	34340	13355	0	NA	176056.34	7.7	7	ND	NA	Plastic drum	8	8	298	14/08/2020	21/10/2019
1828	Fabales	Fabaceae	Amburana	cearensis	(Allemão) A.C.Sm.	amburana-de-cheiro, cumaru, umburana-de-cheiro	PISF	matrix region	Paraíba|Sousa	-6.649640332	-38.31184045	315	M.F.N.S. Braga	04/09/2019	Dry	8780	2402	0	388.02	2577.19	8.9	90	ND	NA	Plastic bag	92	8.58	394	18/11/2020	21/10/2019
1829	Fabales	Fabaceae	Cenostigma	pyramidale	(Tul.) E. Gagnon & G.P. Lewis	catingueira	RAG	matrix region	Pernambuco|Sertânia	-8.067779858	-37.21948777	618	L.O. Hudson	18/07/2019	Dry and Wet	47360	4330	4150	130.5	7662.84	8.02	74	ND	NA	Plastic bag	73,78,76,94	8.35,8.09,7.72,8.80	3,225,397,571,134	07/09/2020,12/04/2021,16/11/2021,28/11/2022	21/10/2019
1830	Fabales	Fabaceae	Senna	uniflora	(Mill.) H.S.Irwin & Barneby	mata-pasto-cabeludo	PRAD	matrix region	Bahia|Tucano	-10.90998511	-38.94604531	184	R. Fartes	18/09/2019	Dry and Wet	171040	82260	0	9.954	100462.13	8.95	98	PY - mechanically scarified	NA	Plastic drum	99	8.94	294	21/08/2020	01/11/2019
1831	Fabales	Fabaceae	Senna	uniflora	(Mill.) H.S.Irwin & Barneby	mata-pasto-cabeludo	PRAD	matrix region	Bahia|Tucano	-10.95726324	-38.8716818	217	A.R.S. Jesus	19/09/2019	Dry and Wet	95800	47570	0	11.4976	86974.67	8.86	96	PY - mechanically scarified	NA	Plastic drum	93	9.05	294	21/08/2020	01/11/2019
1832	Lamiales	Lamiaceae	Mesosphaerum	suaveolens	(l.) kuntze	canudinho, bamburrá, alfazema, bamburral	PISF	matrix region	Paraíba|São João do Rio do Peixe	-6.865267825	-38.40892065	290	A.C.P. Couto	19/08/2019	Dry and Wet	32580	9555	0	2.6697	374573.92	8.92	60	ND	NA	Plastic drum	21	10.11	294	21/08/2020	01/11/2019
1833	Lamiales	Lamiaceae	Mesosphaerum	suaveolens	(l.) kuntze	canudinho, bamburrá, alfazema, bamburral	PISF	matrix region	Paraíba|São João do Rio do Peixe	-6.865267803	-38.40890255	290	A.C.P. Couto	14/08/2019	Dry and Wet	47680	15115	0	2.65	377358.49	6.97	84	ND	NA	Plastic drum	50	8.38	294	21/08/2020	01/11/2019
1834	Lamiales	Lamiaceae	Mesosphaerum	suaveolens	(l.) kuntze	canudinho, bamburrá, alfazema, bamburral	PISF	matrix region	Ceará|Brejo Santo	-7.588331442	-38.95142644	502	C.F. Araujo	31/07/2019	Dry and Wet	35400	9275	0	2.59	386100.39	8.24	59	ND	NA	Plastic drum	50	9.46	287	14/08/2020	01/11/2019
1835	Lamiales	Lamiaceae	Mesosphaerum	suaveolens	(l.) kuntze	canudinho, bamburrá, alfazema, bamburral	PISF	matrix region	Paraíba|Sousa	-6.768679613	-38.25742632	227	A.C.P. Couto	20/08/2019	Dry and Wet	91720	25890	0	3.49	286532.95	8.62	23	ND	NA	Plastic drum	79	8.68	287	14/08/2020	01/11/2019
1836	Lamiales	Lamiaceae	Mesosphaerum	suaveolens	(l.) kuntze	canudinho, bamburrá, alfazema, bamburral	PISF	matrix region	Rio Grande do Norte|Açu	-5.411078723	-37.00399001	75	D.G. Oliveira	30/08/2019	Dry and Wet	137700	45305	0	NA	184890.73	7.39	39	ND	NA	Plastic drum	10	8.6	294	21/08/2020	01/11/2019
1837	Lamiales	Lamiaceae	Mesosphaerum	suaveolens	(l.) kuntze	canudinho, bamburrá, alfazema, bamburral	PISF	matrix region	Rio Grande do Norte|Açu	-5.420529503	-37.01860986	88	D.G. Oliveira	04/09/2019	Dry and Wet	76880	29983	0	NA	174258.53	7.62	27	ND	NA	Plastic drum	71	9.26	287	14/08/2020	01/11/2019
1838	Lamiales	Lamiaceae	Mesosphaerum	suaveolens	(l.) kuntze	canudinho, bamburrá, alfazema, bamburral	PISF	matrix region	Paraíba|Sousa	-6.78382843	-38.27398988	403	R. Fartes	29/08/2019	Dry and Wet	70540	29150	0	3.3983	294264.78	7.76	15	ND	NA	Plastic drum	71	9.13	294	21/08/2020	01/11/2019
1839	Lamiales	Lamiaceae	Mesosphaerum	suaveolens	(l.) kuntze	canudinho, bamburrá, alfazema, bamburral	PISF	matrix region	Paraíba|Sousa	-6.768679613	-38.25742632	227	A.C.P. Couto	16/08/2019	Dry and Wet	53760	16755	0	3.52	284090.91	8.62	25	ND	NA	Plastic drum	48,50,95	8.42,8.26,8.24	294,486,682	21/08/2020,01/03/2021,13/09/2021	01/11/2019
1840	Lamiales	Lamiaceae	Mesosphaerum	suaveolens	(l.) kuntze	canudinho, bamburrá, alfazema, bamburral	PISF	matrix region	Rio Grande do Norte|Açu	-5.417351973	-37.00360857	80	D.G. Oliveira	04/09/2019	Dry and Wet	88460	34840	0	NA	184006.18	7.05	61	ND	NA	Plastic drum	8	7.82	287	14/08/2020	01/11/2019
1841	Lamiales	Lamiaceae	Rhaphiodon	echinus	Schauer	falsa-menta, menta-rasteira	PRAD	matrix region	Bahia|Tucano	-10.82580219	-38.85843618	315	A.R.S. Jesus	23/09/2019	Dry and Wet	33820	29570	0	167.65	5964.81	5.11	60	PY - mechanically scarified	NA	Plastic drum	NA	NA	NA	NA	01/11/2019
1842	Lamiales	Lamiaceae	Rhaphiodon	echinus	Schauer	falsa-menta, menta-rasteira	PISF	matrix region	Ceará|Mauriti	-7.447048765	-38.73198109	397	D.G. Oliveira	11/09/2019	Dry and Wet	103400	95300	0	120	8333.33	8	42	PY - mechanically scarified	NA	Plastic drum	NA	NA	NA	NA	01/11/2019
1843	Lamiales	Lamiaceae	Rhaphiodon	echinus	Schauer	falsa-menta, menta-rasteira	PISF	matrix region	Ceará|Milagres	-7.3035884	-38.89815014	357	R. Fartes	09/09/2019	Dry and Wet	4300	3560	0	159.875	6254.89	4.94	57	PY - mechanically scarified	NA	Plastic drum	NA	NA	NA	NA	01/11/2019
1844	Lamiales	Lamiaceae	Rhaphiodon	echinus	Schauer	falsa-menta, menta-rasteira	PISF	matrix region	Bahia|Tucano	-10.82580219	-38.85844533	515	R.N. Carmo	06/09/2019	Dry and Wet	66280	58220	0	146.25	6837.61	6.78	44	PY - mechanically scarified	NA	Plastic drum	NA	NA	NA	NA	01/11/2019
1845	Lamiales	Lamiaceae	Mesosphaerum	suaveolens	(l.) kuntze	canudinho, bamburrá, alfazema, bamburral	PISF	matrix region	Ceará|Brejo Santo	-7.523755483	-38.9687464	388	P.B. Cavalcanti	29/07/2019	Dry and Wet	72440	24670	0	2.9635	337438.84	8.54	43	ND	Coleta realizada na Fazenda Canafístula.	Plastic drum	64,37,77	9.21,8.35,8.16	287,486,682	14/08/2020,01/03/2021,13/09/2021	01/11/2019
1846	Fabales	Fabaceae	Senna	uniflora	(Mill.) H.S.Irwin & Barneby	mata-pasto-cabeludo	PRAD	matrix region	Bahia|Tucano	-10.85192852	-38.85415119	305	A.R.S. Jesus	20/09/2019	Dry and Wet	35600	17995	0	13.278	75312.55	8.91	84	PY - mechanically scarified	NA	Plastic drum	100	10.18	294	21/08/2020	01/11/2019
1847	Fabales	Fabaceae	Senna	uniflora	(Mill.) H.S.Irwin & Barneby	mata-pasto-cabeludo	PRAD	matrix region	Bahia|Jeremoabo	-10.13953645	-38.29437459	260	D.G. Oliveira	20/09/2019	Dry and Wet	43900	20335	0	11.6412	85901.8	10.48	85	PY - mechanically scarified	NA	Plastic drum	98	10.38	294	21/08/2020	01/11/2019
1848	Fabales	Fabaceae	Senna	uniflora	(Mill.) H.S.Irwin & Barneby	mata-pasto-cabeludo	PRAD	matrix region	Bahia|Tucano	-10.79988198	-38.82355906	330	A.R.S. Jesus	23/09/2019	Dry and Wet	16900	8350	0	11.6443	85878.93	9.6	95	PY - mechanically scarified	NA	Plastic bag	91	9.07	294	21/08/2020	01/11/2019
1849	Fabales	Fabaceae	Senna	uniflora	(Mill.) H.S.Irwin & Barneby	mata-pasto-cabeludo	PRAD	matrix region	Bahia|Tucano	-10.82131156	-38.8484117	310	A.R.S. Jesus	20/09/2019	Dry and Wet	27920	13215	0	9.8477	101546.55	8.65	89	PY - mechanically scarified	NA	Plastic drum	93	7.72	305	01/09/2020	01/11/2019
1850	Lamiales	Lamiaceae	Rhaphiodon	echinus	Schauer	falsa-menta, menta-rasteira	PISF	matrix region	Bahia|Ribeira do Pombal	-10.71745974	-38.48598023	280	A.R.S. Jesus	28/08/2019	Dry and Wet	5560	5380	0	171	5847.95	4.74	34	PY - mechanically scarified	NA	Plastic drum	NA	NA	NA	NA	01/11/2019
1851	Lamiales	Lamiaceae	Rhaphiodon	echinus	Schauer	falsa-menta, menta-rasteira	PISF	matrix region	Ceará|Mauriti	-7.516583569	-38.78225315	438	D.G. Oliveira	10/09/2019	Dry and Wet	55440	49480	0	115.75	8639.31	5.68	49	PY - mechanically scarified	NA	Plastic drum	NA	NA	NA	NA	01/11/2019
1852	Lamiales	Lamiaceae	Rhaphiodon	echinus	Schauer	falsa-menta, menta-rasteira	PRAD	matrix region	Bahia|Tucano	-10.96668063	-38.87797486	199	A.R.S. Jesus	09/10/2019	Dry and Wet	709430	709430	0	149.87	6672.45	6.45	23	PY - mechanically scarified	NA	Nylon bag	60,67,61,56,42,19	9.83,10.3,6.09,7.33,13.06,8.45	109,242,385,515,619,000	18/02/2020,30/06/2020,20/11/2020,30/03/2021,12/07/2021,16/11/2021	01/11/2019
1853	Lamiales	Lamiaceae	Mesosphaerum	suaveolens	(l.) kuntze	canudinho, bamburrá, alfazema, bamburral	PISF	matrix region	Paraíba|Sousa	-6.780820349	-38.25279282	238	R. Fartes	30/08/2019	Dry and Wet	82960	33197	0	3.87425	258114.47	7.64	89	ND	NA	Plastic drum	58,81,91	8.94,7.63,6.70	287,486,682	14/08/2020,01/03/2021,13/09/2021	01/11/2019
1854	Lamiales	Lamiaceae	Mesosphaerum	suaveolens	(l.) kuntze	canudinho, bamburrá, alfazema, bamburral	PISF	matrix region	Paraíba|Sousa	-6.768679613	-38.25742632	227	A.C.P. Couto	02/08/2019	Dry and Wet	109780	33300	0	3.071375	325587.07	7.99	91	ND	NA	Plastic drum	96	9.64	294	21/08/2020	01/11/2019
1855	Lamiales	Lamiaceae	Rhaphiodon	echinus	Schauer	falsa-menta, menta-rasteira	PRAD	matrix region	Bahia|Tucano	-10.98633791	-38.89022318	198	A.R.S. Jesus	04/10/2019	Dry and Wet	268970	268970	0	141.875	7048.46	6.2	35	PY - mechanically scarified	NA	Nylon bag	59,68,55,42,59	8.25,11,6.24,7.49,11.48	109,242,385,515,619	18/02/2020,30/06/2020,20/11/2020,30/03/2021,12/07/2021	01/11/2019
1856	Lamiales	Lamiaceae	Rhaphiodon	echinus	Schauer	falsa-menta, menta-rasteira	PISF	matrix region	Bahia|Tucano	-10.91208699	-38.83157362	286	G.Y.C. Soares	02/09/2019	Dry and Wet	5720	5560	0	229.25	4362.05	4.52	61	PY - mechanically scarified	NA	Plastic drum	NA	NA	NA	NA	01/11/2019
1857	Lamiales	Lamiaceae	Rhaphiodon	echinus	Schauer	falsa-menta, menta-rasteira	PISF	matrix region	Ceará|Milagres	-7.31646409	-38.84655049	365	R. Fartes	12/09/2019	Dry and Wet	100240	88300	0	95.25	NA	4.7	34	PY - mechanically scarified	NA	Plastic drum	NA	NA	NA	NA	01/11/2019
1858	Lamiales	Lamiaceae	Rhaphiodon	echinus	Schauer	falsa-menta, menta-rasteira	PRAD	matrix region	Bahia|Tucano	-10.96668063	-38.87797486	209	D.G. Oliveira	07/10/2019	Dry and Wet	570860	570860	0	148.62	6728.57	5.21	26	PY - mechanically scarified	NA	Nylon bag	76,84,48,49,59,43,25	8.07,10.9,6.29,8.2,11.31,6.78,10.12	109,242,385,515,619,000,000	18/02/2020,30/06/2020,20/11/2020,30/03/2021,12/07/2021,16/11/2021,15/07/2022	01/11/2019
1859	Fabales	Fabaceae	Senna	uniflora	(Mill.) H.S.Irwin & Barneby	mata-pasto-cabeludo	PRAD	matrix region	Bahia|Tucano	-10.88180392	-38.9466543	195	R. Fartes	20/09/2019	Dry and Wet	139960	64540	0	10.7017	93443.1	8.61	98	PY - mechanically scarified	NA	Plastic drum	96	8.5	291	21/08/2020	04/11/2019
1860	Fabales	Fabaceae	Senna	uniflora	(Mill.) H.S.Irwin & Barneby	mata-pasto-cabeludo	PRAD	matrix region	Bahia|Tucano	-10.75983111	-38.83336911	353	A.R.S. Jesus	23/09/2019	Dry and Wet	14440	6550	0	9.7248	102829.88	10.12	95	PY - mechanically scarified	NA	Plastic bag	94	8.54	291	21/08/2020	04/11/2019
1861	Fabales	Fabaceae	Senna	uniflora	(Mill.) H.S.Irwin & Barneby	mata-pasto-cabeludo	PRAD	matrix region	Bahia|Tucano	-10.86355643	-38.89116495	260	R. Fartes	26/09/2019	Dry and Wet	16500	10795	0	11.8377	84475.87	9.01	82	PY - mechanically scarified	NA	Plastic bag	99	8.27	291	21/08/2020	04/11/2019
1862	Fabales	Fabaceae	Senna	uniflora	(Mill.) H.S.Irwin & Barneby	mata-pasto-cabeludo	PRAD	matrix region	Bahia|Tucano	-10.9139834	-38.95088556	189	R. Fartes	23/09/2019	Dry and Wet	115780	47490	0	8.0801	123760.84	8.19	87	PY - mechanically scarified	NA	Plastic bag	95	7.71	291	21/08/2020	04/11/2019
1863	Lamiales	Lamiaceae	Rhaphiodon	echinus	Schauer	falsa-menta, menta-rasteira	PRAD	matrix region	Bahia|Tucano	-10.82580219	-38.85843618	310	A.R.S. Jesus	26/09/2019	Dry and Wet	62300	62300	0	175.375	5702.07	6.14	30	PY - mechanically scarified	NA	Nylon bag	79,76	6.69,10.4	106,239	18/02/2020,30/06/2020	04/11/2019
1864	Lamiales	Lamiaceae	Rhaphiodon	echinus	Schauer	falsa-menta, menta-rasteira	PRAD	matrix region	Bahia|Tucano	-10.82580219	-38.85844533	315	R. Fartes	30/09/2019	Dry and Wet	107320	107320	0	114.125	8762.32	5.52	26	PY - mechanically scarified	NA	Nylon bag	66,75	8.38,10.5	106,239	18/02/2020,30/06/2020	04/11/2019
1865	Lamiales	Lamiaceae	Rhaphiodon	echinus	Schauer	falsa-menta, menta-rasteira	PRAD	matrix region	Bahia|Tucano	-10.82580218	-38.85842703	333	A.R.S. Jesus	01/10/2019	Dry and Wet	71640	71640	0	182.125	5490.73	4.52	55	PY - mechanically scarified	NA	Nylon bag	54,73	7.87,9.9	106,239	18/02/2020,30/06/2020	04/11/2019
1866	Lamiales	Lamiaceae	Rhaphiodon	echinus	Schauer	falsa-menta, menta-rasteira	PRAD	matrix region	Bahia|Tucano	-10.98633791	-38.89022318	198	R. Fartes	01/10/2019	Dry and Wet	278940	278940	0	147.75	6768.19	8.16	51	PY - mechanically scarified	NA	Nylon bag	65,67	7.34,10.1	106,239	18/02/2020,30/06/2020	04/11/2019
1867	Lamiales	Lamiaceae	Rhaphiodon	echinus	Schauer	falsa-menta, menta-rasteira	PRAD	matrix region	Bahia|Tucano	-10.98633791	-38.89022318	189	D.G. Oliveira	04/10/2019	Dry and Wet	189740	189740	0	135.375	7386.89	6.46	20	PY - mechanically scarified	NA	Nylon bag	63,66,54,44,50,26,1	8.64,10.8,6.88,7.14,10.74,8.21,9.32	106,239,382,512,616,000,000	18/02/2020,30/06/2020,20/11/2020,30/03/2021,12/07/2021,16/11/2021,15/07/2022	04/11/2019
1868	Lamiales	Lamiaceae	Rhaphiodon	echinus	Schauer	falsa-menta, menta-rasteira	PRAD	matrix region	Bahia|Tucano	-10.98633791	-38.89021403	189	R. Fartes	08/10/2019	Dry and Wet	134200	134200	0	143.875	6950.48	6.94	29	PY - mechanically scarified	NA	Nylon bag	72,46,59,46,36,17,1	7.47,10.3,5.39,9.91,13.66,8.34,10.31	106,239,382,512,616,000,000	18/02/2020,30/06/2020,20/11/2020,30/03/2021,12/07/2021,16/11/2021,15/07/2022	04/11/2019
1869	Lamiales	Lamiaceae	Rhaphiodon	echinus	Schauer	falsa-menta, menta-rasteira	PRAD	matrix region	Bahia|Tucano	-10.96668063	-38.87797486	209	R. Fartes	10/10/2019	Dry and Wet	464670	464670	0	173.357	5768.44	5.14	16	PY - mechanically scarified	NA	Nylon bag	65,59,55,27,53,58,0	8.21,10.6,5.64,9.57,11.02,6.77,8.84	106,239,382,512,616,000,000	18/02/2020,30/06/2020,20/11/2020,30/03/2021,12/07/2021,16/11/2021,15/07/2022	04/11/2019
1870	Lamiales	Lamiaceae	Rhaphiodon	echinus	Schauer	falsa-menta, menta-rasteira	PRAD	matrix region	Bahia|Tucano	-10.96668063	-38.87797486	209	A.R.S. Jesus	15/10/2019	Dry and Wet	384990	384990	0	152	6578.95	5.74	28	PY - mechanically scarified	NA	Nylon bag	66,78,73,32,53,45,0	6.22,11.1,4.87,7.34,9.75,7.05,9.69	106,239,382,512,616,000,000	18/02/2020,30/06/2020,20/11/2020,30/03/2021,12/07/2021,16/11/2021,15/07/2022	04/11/2019
1871	Lamiales	Lamiaceae	Rhaphiodon	echinus	Schauer	falsa-menta, menta-rasteira	PRAD	matrix region	Bahia|Tucano	-10.96668063	-38.87797486	209	R. Fartes	16/10/2019	Dry and Wet	361560	361560	0	123.125	8121.83	5.01	12	PY - mechanically scarified	NA	Nylon bag	63,73,74,40,31,30,0	5.76,11.2,5.23,6.55,11.11,7.49,10.36	106,239,382,512,616,000,000	18/02/2020,30/06/2020,20/11/2020,30/03/2021,12/07/2021,16/11/2021,15/07/2022	04/11/2019
1872	Lamiales	Lamiaceae	Mesosphaerum	suaveolens	(l.) kuntze	canudinho, bamburrá, alfazema, bamburral	PISF	matrix region	Pernambuco|Serrita	-7.94264269	-39.49129053	459	E.P. Silva	28/06/2019	Dry and Wet	71280	22590	0	3.12475	320025.6	8.3	19	ND	NA	Plastic drum	7	9.87	289	21/08/2020	06/11/2019
1873	Lamiales	Lamiaceae	Mesosphaerum	suaveolens	(l.) kuntze	canudinho, bamburrá, alfazema, bamburral	PISF	matrix region	Paraíba|Sousa	-6.768679627	-38.25743537	227	A.C.P. Couto	09/08/2019	Dry and Wet	139620	42325	0	3.35	298507.46	8.25	14	ND	NA	Plastic drum	78,74,88	9.01,7.95,8.19	282,481,677	14/08/2020,01/03/2021,13/09/2021	06/11/2019
1874	Lamiales	Lamiaceae	Mesosphaerum	suaveolens	(l.) kuntze	canudinho, bamburrá, alfazema, bamburral	PISF	matrix region	Rio Grande do Norte|Açu	-5.409611194	-37.00861372	81	D.G. Oliveira	03/09/2019	Dry and Wet	261280	71135	0	5.2326	191109.58	7.4	8	ND	NA	Plastic drum	24	8.25	281	14/08/2020	07/11/2019
1875	Lamiales	Lamiaceae	Mesosphaerum	suaveolens	(l.) kuntze	canudinho, bamburrá, alfazema, bamburral	PISF	matrix region	Paraíba|Sousa	-6.77920044	-38.27010579	412	R. Fartes	06/09/2019	Dry and Wet	227360	81315	0	3.75	266666.67	7.52	44	ND	NA	Plastic drum	77,90,87,54	9.14,7.61,6.55,6.47	281,480,676,894	14/08/2020,01/03/2021,13/09/2021,19/04/2022	07/11/2019
1876	Fabales	Fabaceae	Senna	uniflora	(Mill.) H.S.Irwin & Barneby	mata-pasto-cabeludo	PRAD	matrix region	Bahia|Jeremoabo	-10.19207704	-38.26381344	268	D.G. Oliveira	19/09/2019	Dry and Wet	12520	5450	0	10.251	97551.46	9.25	89	PY - mechanically scarified	NA	Plastic bag	81	9.76	287	21/08/2020	08/11/2019
1877	Fabales	Fabaceae	Senna	uniflora	(Mill.) H.S.Irwin & Barneby	mata-pasto-cabeludo	PRAD	matrix region	Bahia|Jeremoabo	-10.1322817	-38.29785892	251	D.G. Oliveira	19/09/2019	Dry and Wet	70300	39870	0	9.8803	101211.5	9.18	81	PY - mechanically scarified	NA	Plastic drum	97	9.43	287	21/08/2020	08/11/2019
1878	Fabales	Fabaceae	Senna	uniflora	(Mill.) H.S.Irwin & Barneby	mata-pasto-cabeludo	PRAD	matrix region	Bahia|Tucano	-10.91258966	-38.80965644	231	R. Fartes	19/09/2019	Dry and Wet	29640	12475	0	10.1272	98743.98	9.19	97	PY - mechanically scarified	NA	Plastic bag	96	8.77	287	21/08/2020	08/11/2019
1879	Fabales	Fabaceae	Senna	uniflora	(Mill.) H.S.Irwin & Barneby	mata-pasto-cabeludo	PRAD	matrix region	Bahia|Tucano	-10.86520869	-38.95057331	208	R. Fartes	19/09/2019	Dry and Wet	28340	13495	0	10.898	91759.96	8.22	96	PY - mechanically scarified	NA	Plastic bag	100	8.12	287	21/08/2020	08/11/2019
1880	Fabales	Fabaceae	Senna	uniflora	(Mill.) H.S.Irwin & Barneby	mata-pasto-cabeludo	PRAD	matrix region	Bahia|Tucano	-10.94477488	-38.77924187	345	R. Fartes	19/09/2019	Dry and Wet	3620	1250	0	9.5196	105046.43	7.95	90	PY - mechanically scarified	NA	Plastic bag	98	8.01	287	21/08/2020	08/11/2019
1881	Fabales	Fabaceae	Senna	uniflora	(Mill.) H.S.Irwin & Barneby	mata-pasto-cabeludo	PRAD	matrix region	Bahia|Tucano	-10.94014387	-38.7785589	364	R. Fartes	19/09/2019	Dry and Wet	37720	15775	0	9.1292	109538.62	8.78	95	PY - mechanically scarified	NA	Plastic bag	91	8.19	287	21/08/2020	08/11/2019
1882	Fabales	Fabaceae	Senna	uniflora	(Mill.) H.S.Irwin & Barneby	mata-pasto-cabeludo	PRAD	matrix region	Bahia|Tucano	-10.99916399	-38.83413321	236	A.R.S. Jesus	20/09/2019	Dry and Wet	35360	16075	0	9.01	110987.79	9.01	87	PY - mechanically scarified	NA	Plastic drum	100	9.24	287	21/08/2020	08/11/2019
1883	Fabales	Fabaceae	Senna	uniflora	(Mill.) H.S.Irwin & Barneby	mata-pasto-cabeludo	PRAD	matrix region	Bahia|Tucano	-10.89686137	-38.9415913	180	R. Fartes	20/09/2019	Dry and Wet	373680	167420	0	8.9815	111339.98	8.4	96	PY - mechanically scarified	NA	Plastic drum	100,72,100	8.85,8.31,8.58	284,498,686	21/08/2020,23/03/2021,27/09/2021	11/11/2019
1884	Lamiales	Bignoniaceae	Handroanthus	impetiginosus	(Mart. ex DC.) Mattos	ipê-roxo	PISF	matrix region	Ceará|Mauriti	-7.444541534	-38.72939073	393	D.G. Oliveira	10/09/2019	Dry	1500	1330	0	138.7835	7205.47	7.35	69	ND	NA	Plastic drum	39	7.55	407	22/12/2020	11/11/2019
1885	Sapindales	Anacardiaceae	Astronium	urundeuva	(M. Allemão) Engl.	aroeira	RAG	matrix region	Pernambuco|Sertânia	-8.052914418	-37.27198626	606	L.O. Hudson	26/09/2019	Dry and Wet	5820	3410	0	14.9971	66679.56	8.73	76	ND	NA	Plastic drum	81	9.16	360	05/11/2020	11/11/2019
1886	Sapindales	Anacardiaceae	Astronium	urundeuva	(M. Allemão) Engl.	aroeira	RAG	matrix region	Pernambuco|Sertânia	-8.29341284	-37.16159293	772	L.O. Hudson	10/10/2019	Dry and Wet	13860	8940	0	12.743	78474.46	9.24	82	ND	NA	Plastic drum	78,70,53	9.42,9.54,10.47	360,569,770	05/11/2020,02/06/2021,20/12/2021	11/11/2019
1887	Fabales	Fabaceae	Senna	uniflora	(Mill.) H.S.Irwin & Barneby	mata-pasto-cabeludo	PRAD	matrix region	Bahia|Tucano	-10.90779618	-38.94452664	204	R. Fartes	27/09/2019	Dry and Wet	447480	207180	0	10.8188	92431.69	7.54	89	PY - mechanically scarified	NA	Plastic drum	97	7.64	284	21/08/2020	11/11/2019
1888	Lamiales	Lamiaceae	Mesosphaerum	suaveolens	(l.) kuntze	canudinho, bamburrá, alfazema, bamburral	PISF	matrix region	Rio Grande do Norte|Açu	-5.394287119	-37.00603864	72	D.G. Oliveira	28/08/2019	Dry and Wet	189680	69975	0	NA	169500.14	8.19	8	ND	NA	Plastic drum	8,31,33	9.41,8.13,7.67	277,476,672	14/08/2020,01/03/2021,13/09/2021	11/11/2019
1889	Gentianales	Apocynaceae	Aspidosperma	pyrifolium	Mart.	pereiro	RAG	matrix region	Pernambuco|Sertânia	-8.065989083	-37.22351438	593	L.O. Hudson	24/09/2019	Dry	14200	880	0	112.3677	8899.35	6.09	72	ND	NA	Plastic bag	66	6.34	402	17/12/2020	11/11/2019
1890	Lamiales	Bignoniaceae	Handroanthus	impetiginosus	(Mart. ex DC.) Mattos	ipê-roxo	RAG	matrix region	Pernambuco|Sertânia	-8.073304039	-37.26579417	568	L.O. Hudson	04/10/2019	Dry	4660	3490	0	99.3667	10063.73	7.23	45	ND	NA	Plastic bag	NA	NA	NA	NA	11/11/2019
1891	Malvales	Malvaceae	Pseudobombax	marginatum	(A.St.-Hil., Juss. & Cambess.) A.Robyns	imbiratanha	RAG	matrix region	Pernambuco|Sertânia	-8.080055677	-37.28021747	575	L.O. Hudson	02/10/2019	Dry	300	290	0	81.82025	12221.91	10.41	65	ND	NA	Plastic bag	NA	NA	NA	NA	11/11/2019
1892	Malvales	Malvaceae	Ceiba	glaziovii	(Kuntze) K.Schum.	barriguda	RAG	matrix region	Pernambuco|Sertânia	-8.108060512	-37.26388541	632	L.O. Hudson	25/10/2019	Dry and Wet	1300	1260	0	63.2726	15804.63	11.85	75	ND	NA	Plastic bag	21	9.73	406	21/12/2020	11/11/2019
1893	Lamiales	Lamiaceae	Mesosphaerum	suaveolens	(l.) kuntze	canudinho, bamburrá, alfazema, bamburral	PISF	matrix region	Paraíba|Sousa	-6.650723399	-38.11164249	264	R. Fartes	23/08/2019	Dry and Wet	36720	8375	0	3.47	288184.44	7.09	27	ND	NA	Plastic drum	48,59,83	10.45,7.32,9.18	276,475,671	14/08/2020,01/03/2021,13/09/2021	12/11/2019
1894	Fabales	Fabaceae	Senna	uniflora	(Mill.) H.S.Irwin & Barneby	mata-pasto-cabeludo	PRAD	matrix region	Bahia|Tucano	-10.8932741	-38.96213499	200	R. Fartes	25/09/2019	Dry and Wet	493820	228690	0	8.446	118399.24	8.42	67	PY - mechanically scarified	NA	Plastic drum	100	7.41	282	21/08/2020	13/11/2019
1895	Sapindales	Anacardiaceae	Astronium	urundeuva	(M. Allemão) Engl.	aroeira	RAG	matrix region	Pernambuco|Sertânia	-8.065068123	-37.28102478	578	L.O. Hudson	22/10/2019	Dry and Wet	6480	4120	0	12.8821	77627.09	8.7	89	ND	NA	Plastic bag	95,95	8.18,9.23	357,566	05/11/2020,02/06/2021	14/11/2019
1896	Gentianales	Apocynaceae	Aspidosperma	pyrifolium	Mart.	pereiro	RAG	matrix region	Pernambuco|Sertânia	-8.065989083	-37.22351438	586	L.O. Hudson	08/10/2019	Dry	25460	1730	0	121.6492	8220.36	6.39	92	ND	NA	Plastic bag	82,80	6.19,6.48	395,609	17/12/2020,19/07/2021	18/11/2019
1897	Fabales	Fabaceae	Cenostigma	pyramidale	(Tul.) E. Gagnon & G.P. Lewis	catingueira	RAG	matrix region	Pernambuco|Sertânia	-8.176243687	-37.26631397	606	L.O. Hudson	10/10/2019	Dry and Wet	10000	1423.3	0	151.7786	6588.54	6.71	50	ND	Para a avaliação da viabilidade no primeiro semestre de 2021 foi realizada a superação da dormência tegumentar para esse lote.	Plastic bag	40,98,89	7.24,6.91,6.84	291,516,732	07/09/2020,20/04/2021,22/11/2021	21/11/2019
1898	Sapindales	Anacardiaceae	Astronium	urundeuva	(M. Allemão) Engl.	aroeira	RAG	matrix region	Pernambuco|Sertânia	-8.075111382	-37.28271511	565	L.O. Hudson	07/10/2019	Dry and Wet	49840	32980	0	12.6455	79079.51	9.37	72	ND	NA	Nylon bag	0,0	11.22,10.12	350,662	05/11/2020,13/09/2021	21/11/2019
1899	Fabales	Fabaceae	Amburana	cearensis	(Allemão) A.C.Sm.	amburana-de-cheiro, cumaru, umburana-de-cheiro	RAG	matrix region	Pernambuco|Sertânia	-8.06714645	-37.28288484	576	L.O. Hudson	01/10/2019	Dry	31800	9630	0	438.0815	2282.68	7.87	55	ND	NA	Plastic bag	88,91,57	6.58,6.77,8.23	359,602,855	18/11/2020,19/07/2021,29/03/2022	25/11/2019
1900	Fabales	Fabaceae	Senna	uniflora	(Mill.) H.S.Irwin & Barneby	mata-pasto-cabeludo	PRAD	matrix region	Bahia|Jeremoabo	-10.1322574	-38.29495642	250	D.G. Oliveira	20/09/2019	Dry and Wet	247240	120750	0	12.6971	78758.14	9.13	21	PY - mechanically scarified	NA	Plastic drum	99	9.04	270	21/08/2020	25/11/2019
1901	Fabales	Fabaceae	Senna	uniflora	(Mill.) H.S.Irwin & Barneby	mata-pasto-cabeludo	PRAD	matrix region	Bahia|Jeremoabo	-10.1322574	-38.29495642	250	D.G. Oliveira	24/09/2019	Dry and Wet	124400	60185	0	12.0912	82704.78	8.65	69	PY - mechanically scarified	NA	Plastic bag	99,73,100	8.55,8.93,8.85	270,484,672	21/08/2020,23/03/2021,27/09/2021	25/11/2019
1902	Fabales	Fabaceae	Senna	uniflora	(Mill.) H.S.Irwin & Barneby	mata-pasto-cabeludo	PRAD	matrix region	Bahia|Jeremoabo	-10.12710176	-38.29888333	274	D.G. Oliveira	24/09/2019	Dry and Wet	90660	41830	0	15.6151	64040.58	9.35	88	PY - mechanically scarified	NA	Plastic drum	95	8.91	270	21/08/2020	25/11/2019
1903	Fabales	Fabaceae	Senna	uniflora	(Mill.) H.S.Irwin & Barneby	mata-pasto-cabeludo	PRAD	matrix region	Bahia|Tucano	-10.9948684	-38.83467568	225	A.R.S. Jesus	24/09/2019	Dry and Wet	94800	35010	0	17.1443	58328.42	8.44	81	PY - mechanically scarified	NA	Plastic drum	96	8.76	270	21/08/2020	25/11/2019
1904	Fabales	Fabaceae	Senna	uniflora	(Mill.) H.S.Irwin & Barneby	mata-pasto-cabeludo	PRAD	matrix region	Bahia|Jeremoabo	-10.13373278	-38.29976342	266	D.G. Oliveira	26/09/2019	Dry and Wet	192780	94530	0	10.781	92755.77	8.26	73	PY - mechanically scarified	NA	Plastic bag	99,75,100	9.55,8.97,8.7	283,484,672	03/09/2020,23/03/2021,27/09/2021	25/11/2019
1905	Fabales	Fabaceae	Senna	uniflora	(Mill.) H.S.Irwin & Barneby	mata-pasto-cabeludo	PRAD	matrix region	Bahia|Jeremoabo	-10.1417748	-38.2922703	262	D.G. Oliveira	26/09/2019	Dry and Wet	169900	75980	0	11.2898	88575.53	8.72	87	PY - mechanically scarified	NA	Plastic drum	97	8.59	270	21/08/2020	25/11/2019
1906	Fabales	Fabaceae	Senna	uniflora	(Mill.) H.S.Irwin & Barneby	mata-pasto-cabeludo	PRAD	matrix region	Bahia|Jeremoabo	-10.12510175	-38.29404106	252	D.G. Oliveira	26/09/2019	Dry and Wet	76740	35810	0	11.4775	87126.99	9.34	73	PY - mechanically scarified	NA	Plastic drum	98	9.59	270	21/08/2020	25/11/2019
1907	Fabales	Fabaceae	Senna	uniflora	(Mill.) H.S.Irwin & Barneby	mata-pasto-cabeludo	PRAD	matrix region	Bahia|Tucano	-10.98597084	-38.83785685	216	A.R.S. Jesus	26/09/2019	Dry and Wet	41340	17655	0	11.4007	87713.91	8.5	83	PY - mechanically scarified	NA	Plastic drum	99	9.26	270	21/08/2020	25/11/2019
1908	Fabales	Fabaceae	Senna	uniflora	(Mill.) H.S.Irwin & Barneby	mata-pasto-cabeludo	PRAD	matrix region	Bahia|Jeremoabo	-10.11639369	-38.29882442	281	D.G. Oliveira	01/10/2019	Dry and Wet	28080	12835	0	NA	47757.09	8.45	92	PY - mechanically scarified	NA	Plastic bag	98	9.2	270	21/08/2020	25/11/2019
1909	Fabales	Fabaceae	Senna	uniflora	(Mill.) H.S.Irwin & Barneby	mata-pasto-cabeludo	PRAD	matrix region	Bahia|Jeremoabo	-10.1322574	-38.29495642	250	D.G. Oliveira	01/10/2019	Dry and Wet	34360	31790	0	10.8383	92265.39	8.87	81	PY - mechanically scarified	NA	Plastic drum	100	8.97	270	21/08/2020	25/11/2019
1910	Fabales	Fabaceae	Senna	uniflora	(Mill.) H.S.Irwin & Barneby	mata-pasto-cabeludo	PRAD	matrix region	Bahia|Jeremoabo	-10.18671105	-38.26246553	263	D.G. Oliveira	20/09/2019	Dry and Wet	21120	8930	0	10.0945	99063.85	8.98	78	PY - mechanically scarified	NA	Plastic drum	96	9.31	269	21/08/2020	26/11/2019
1911	Fabales	Fabaceae	Senna	uniflora	(Mill.) H.S.Irwin & Barneby	mata-pasto-cabeludo	PRAD	matrix region	Bahia|Tucano	-10.92001779	-38.96556338	201	R. Fartes	23/09/2019	Dry and Wet	120520	45970	0	10.0682	99322.62	8.63	95	PY - mechanically scarified	NA	Plastic drum	97	7.82	269	21/08/2020	26/11/2019
1912	Fabales	Fabaceae	Senna	uniflora	(Mill.) H.S.Irwin & Barneby	mata-pasto-cabeludo	PRAD	matrix region	Bahia|Tucano	-10.88481053	-38.97996084	227	A.R.S. Jesus	25/09/2019	Dry and Wet	96180	30340	0	8.8266	113293.91	7.97	66	PY - mechanically scarified	NA	Plastic drum	96	8.54	269	21/08/2020	26/11/2019
1913	Lamiales	Bignoniaceae	Tabebuia	aurea	(Silva Manso) Benth. & Hook.f. ex S.Moore	ipê-amarelo, caraibeira, craibeira	PRAD	matrix region	Pernambuco|Petrolina	-9.389942531	-40.49483233	386	A.R.S. Jesus	18/11/2019	Dry and Wet	2640	990	0	123.166	8119.12	8.06	88	ND	Coleta realizada na UNIVASF/Campus Centro.	Plastic bag	88	5.02	305	29/09/2020	29/11/2019
1914	Fabales	Fabaceae	Mimosa	tenuiflora	(Willd.) Poir.	jurema-preta	RAG	matrix region	Pernambuco|Sertânia	-8.176243687	-37.26631397	611	L.O. Hudson	10/10/2019	Dry and Wet	7080	390	0	8.3426	119866.71	8.01	62	PY - mechanically scarified	NA	Plastic drum	76,90	7.62,8.86	385,588	21/12/2020,12/07/2021	02/12/2019
1915	Fabales	Fabaceae	Mimosa	tenuiflora	(Willd.) Poir.	jurema-preta	RAG	matrix region	Pernambuco|Sertânia	-8.059040331	-37.25816212	566	L.O. Hudson	22/10/2019	Dry and Wet	29920	5770	5391	8.0006	124990.63	7.32	94	PY - mechanically scarified	NA	Plastic drum	69,76,100	6.34,8.22,6.86	385,588,856	21/12/2020,12/07/2021,06/04/2022	02/12/2019
1916	Fabales	Fabaceae	Mimosa	tenuiflora	(Willd.) Poir.	jurema-preta	RAG	matrix region	Pernambuco|Sertânia	-8.059040331	-37.25816212	566	L.O. Hudson	29/10/2019	Dry and Wet	34360	5850	5541	7.5307	132789.78	4.7	80	PY - mechanically scarified	NA	Plastic drum	88,94,100	6.40,6.06,7.56	385,588,868	21/12/2020,12/07/2021,18/04/2022	02/12/2019
1917	Fabales	Fabaceae	Senna	uniflora	(Mill.) H.S.Irwin & Barneby	mata-pasto-cabeludo	PRAD	matrix region	Bahia|Tucano	-10.89436004	-38.96787228	200	A.R.S. Jesus	25/09/2019	Dry and Wet	160980	64895	0	11.5492	86586.08	8.15	98	PY - mechanically scarified	NA	Plastic drum	96	8.34	263	21/08/2020	02/12/2019
1918	Fabales	Fabaceae	Senna	uniflora	(Mill.) H.S.Irwin & Barneby	mata-pasto-cabeludo	PRAD	matrix region	Bahia|Tucano	-10.89335327	-38.90863169	205	R. Fartes	27/09/2019	Dry and Wet	284820	119810	0	10.714	93335.82	7.97	94	PY - mechanically scarified	NA	Plastic drum	98	7.91	263	21/08/2020	02/12/2019
1919	Fabales	Fabaceae	Senna	uniflora	(Mill.) H.S.Irwin & Barneby	mata-pasto-cabeludo	PRAD	matrix region	Bahia|Jeremoabo	-10.13348547	-38.31111867	313	D.G. Oliveira	26/09/2019	Dry and Wet	32880	10920	0	10.7405	93105.54	8.62	87	PY - mechanically scarified	NA	Plastic drum	98	8.83	263	21/08/2020	02/12/2019
1920	Fabales	Fabaceae	Senna	uniflora	(Mill.) H.S.Irwin & Barneby	mata-pasto-cabeludo	PRAD	matrix region	Bahia|Jeremoabo	-10.13950398	-38.2960998	255	D.G. Oliveira	30/09/2019	Dry and Wet	23280	12855	0	11.1558	89639.47	7.74	89	PY - mechanically scarified	NA	Plastic drum	96	8.03	263	21/08/2020	02/12/2019
1921	Lamiales	Lamiaceae	Rhaphiodon	echinus	Schauer	falsa-menta, menta-rasteira	PISF	matrix region	Ceará|Juazeiro do Norte	-7.225856243	-39.26311297	400	P.H. Peixoto	11/07/2019	Dry and Wet	37980	16980	0	131.625	7597.34	6.25	41	PY - mechanically scarified	Coleta realizada no aeroporto de Juazeiro do Norte-CE.	Nylon bag	66,71	7.29,9.33	78,211	18/02/2020,30/06/2020	02/12/2019
1922	Sapindales	Anacardiaceae	Schinopsis	brasiliensis	Engl.	baraúna	RAG	matrix region	Pernambuco|Sertânia	-8.058723885	-37.25816348	566	L.O. Hudson	29/10/2019	Dry and Wet	21080	11220	10535.9	163.7911	6105.34	7.69	32	PD - removal partial or total of the endocarp	NA	Plastic drum	52,58,32,5	8.34,7.38,8.64,9.28	3,315,487,801,101	28/10/2020,02/06/2021,20/01/2022,07/12/2022	02/12/2019
1923	Fabales	Fabaceae	Senna	spectabilis	(DC.) H.S.Irwin & Barneby	canafístula, quebra-machado, quebra-faca	RAG	matrix region	Pernambuco|Sertânia	-8.058232199	-37.25948098	567	L.O. Hudson	24/10/2019	Dry	25640	5140	0	24.9202	40128.09	7.89	64	PY - mechanically scarified	NA	Plastic drum	49,72	8.17,8.27	390,641	29/12/2020,06/09/2021	05/12/2019
1924	Lamiales	Lamiaceae	Rhaphiodon	echinus	Schauer	falsa-menta, menta-rasteira	PISF	matrix region	Pernambuco|Serrita	-7.942877172	-39.32637104	462	P.B. Cavalcanti	01/07/2019	Dry and Wet	89080	12220	0	266.5	3752.35	6.4	45	PY - mechanically scarified	NA	Nylon bag	39,46	7.80,9.9	71,204	18/02/2020,30/06/2020	09/12/2019
1925	Fabales	Fabaceae	Amburana	cearensis	(Allemão) A.C.Sm.	amburana-de-cheiro, cumaru, umburana-de-cheiro	RAG	matrix region	Pernambuco|Sertânia	-8.111959031	-37.25580286	595	L.O. Hudson	17/09/2019	Dry	44500	5750	0	475.786	2101.79	8.87	97	ND	NA	Plastic bag	94,94	9.18,9.52	345,588	18/11/2020,19/07/2021	09/12/2019
1926	Fabales	Fabaceae	Amburana	cearensis	(Allemão) A.C.Sm.	amburana-de-cheiro, cumaru, umburana-de-cheiro	RAG	matrix region	Pernambuco|Sertânia	-8.234177375	-37.19162514	1007	L.O. Hudson	25/09/2019	Dry	10900	7580	0	444.51	2249.67	6.79	71	ND	NA	Plastic bag	74,96	6.79,7.91	345,588	18/11/2020,19/07/2021	09/12/2019
1927	Fabales	Fabaceae	Amburana	cearensis	(Allemão) A.C.Sm.	amburana-de-cheiro, cumaru, umburana-de-cheiro	RAG	matrix region	Pernambuco|Sertânia	-8.075111382	-37.28271511	565	L.O. Hudson	07/10/2019	Dry	8340	1120	0	426.1797	2346.43	4.65	75	ND	NA	Plastic bag	NA	NA	NA	NA	09/12/2019
1928	Fabales	Fabaceae	Senna	uniflora	(Mill.) H.S.Irwin & Barneby	mata-pasto-cabeludo	PRAD	matrix region	Bahia|Jeremoabo	-10.1134761	-38.30051012	272	D.G. Oliveira	25/09/2019	Dry and Wet	520480	275040	0	11.9921	83388.23	8.46	81	PY - mechanically scarified	NA	Plastic drum	98	8.53	252	21/08/2020	13/12/2019
1929	Fabales	Fabaceae	Senna	uniflora	(Mill.) H.S.Irwin & Barneby	mata-pasto-cabeludo	PRAD	matrix region	Bahia|Jeremoabo	-10.1322817	-38.29785892	259	D.G. Oliveira	25/09/2019	Dry and Wet	52920	16835	0	11.7141	85367.21	8.05	75	PY - mechanically scarified	NA	Plastic drum	97	7.68	252	21/08/2020	13/12/2019
1930	Fabales	Fabaceae	Senna	uniflora	(Mill.) H.S.Irwin & Barneby	mata-pasto-cabeludo	PRAD	matrix region	Bahia|Jeremoabo	-10.13957285	-38.29870106	256	D.G. Oliveira	30/09/2019	Dry and Wet	61680	26855	0	10.8626	92058.99	8.41	80	PY - mechanically scarified	NA	Plastic drum	98	8.32	252	21/08/2020	13/12/2019
1931	Fabales	Fabaceae	Vachellia	farnesiana	(L.) Wight & Arn.	calumbi, coronha, esponjeira	RAG	matrix region	Pernambuco|Sertânia	-8.033811003	-37.27447105	604	L.O. Hudson	09/10/2019	Dry and Wet	4760	1791	0	99.095	10091.33	7.58	97	PY - mechanically scarified	NA	Plastic bag	77	12.76	379	29/12/2020	16/12/2019
1934	Fabales	Fabaceae	Senna	uniflora	(Mill.) H.S.Irwin & Barneby	mata-pasto-cabeludo	PRAD	matrix region	Bahia|Jeremoabo	-10.13344669	-38.29286361	258	D.G. Oliveira	30/09/2019	Dry and Wet	264840	92060	0	11.3366	88209.87	8.47	98	PY - mechanically scarified	NA	Plastic drum	95,85,100	7.92,9.13,8.44	247,461,649	21/08/2020,23/03/2021,27/09/2021	18/12/2019
1935	Fabales	Fabaceae	Senna	uniflora	(Mill.) H.S.Irwin & Barneby	mata-pasto-cabeludo	PRAD	matrix region	Pernambuco|Petrolina	-9.326218112	-40.54692209	388	R. Athayde	25/10/2019	Dry and Wet	68180	46470	0	13.2558	75438.68	8.14	77	PY - mechanically scarified	Coleta realizada no Plantio experimental de Senna uniflora do NEMA/UNIVASF. Plantio 02/07/2019. Coletas: Chão 43600g, Balde 25580g.	Plastic drum	58,96,100	6.2,8.97,8.29	247,461,649	21/08/2020,23/03/2021,27/09/2021	18/12/2019
1936	Fabales	Fabaceae	Bauhinia	cheilantha	(Bong.) Steud.	pata-de-vaca, mororó	PISF	matrix region	Pernambuco|Floresta	-8.565679549	-37.98791843	484	R. Athayde	23/05/2019	Dry and Wet	6640	213	0	80.576	12410.64	15.51	84	PY - mechanically scarified	NA	Plastic bag	NA	NA	NA	NA	19/12/2019
1937	Fabales	Fabaceae	Senna	uniflora	(Mill.) H.S.Irwin & Barneby	mata-pasto-cabeludo	PRAD	matrix region	Bahia|Tucano	-11.00097226	-38.83317105	225	A.R.S. Jesus	24/09/2019	Dry and Wet	9580	4600	0	12.3357	81065.53	8.78	97	PY - mechanically scarified	NA	Plastic drum	96,84,100	8.26,9.53,8.5	246,460,648	21/08/2020,23/03/2021,27/09/2021	19/12/2019
1938	Fabales	Fabaceae	Senna	uniflora	(Mill.) H.S.Irwin & Barneby	mata-pasto-cabeludo	PRAD	matrix region	Bahia|Jeremoabo	-10.12186723	-38.2871297	256	D.G. Oliveira	27/09/2019	Dry and Wet	70400	33650	0	12.7922	78172.64	9.58	99	PY - mechanically scarified	NA	Plastic drum	97,97,99	8.81,11.38,9.5	246,460,648	21/08/2020,23/03/2021,27/09/2021	19/12/2019
1939	Fabales	Fabaceae	Senna	uniflora	(Mill.) H.S.Irwin & Barneby	mata-pasto-cabeludo	PRAD	matrix region	Bahia|Jeremoabo	-10.12773663	-38.2997308	270	D.G. Oliveira	27/09/2019	Dry and Wet	73680	30745	0	11.2643	88776.04	9.05	98	PY - mechanically scarified	NA	Plastic drum	98,86,99	8.52,9.61,9.26	246,460,648	21/08/2020,23/03/2021,27/09/2021	19/12/2019
1940	Fabales	Fabaceae	Senna	uniflora	(Mill.) H.S.Irwin & Barneby	mata-pasto-cabeludo	PRAD	matrix region	Bahia|Jeremoabo	-10.13307886	-38.29004401	246	D.G. Oliveira	01/10/2019	Dry and Wet	78780	36570	0	12.8017	78114.63	8.59	100	PY - mechanically scarified	NA	Plastic drum	96,96,98	8.31,8.52,8.39	246,460,648	21/08/2020,23/03/2021,27/09/2021	19/12/2019
1941	Fabales	Fabaceae	Senna	uniflora	(Mill.) H.S.Irwin & Barneby	mata-pasto-cabeludo	PRAD	matrix region	Bahia|Jeremoabo	-10.13228168	-38.29784979	259	D.G. Oliveira	01/10/2019	Dry and Wet	96140	42570	0	10.3665	96464.57	8.97	99	PY - mechanically scarified	NA	Plastic drum	96100100	8.18,8.51,8.43	246,460,648	21/08/2020,23/03/2021,27/09/2021	19/12/2019
1942	Fabales	Fabaceae	Senna	uniflora	(Mill.) H.S.Irwin & Barneby	mata-pasto-cabeludo	PRAD	matrix region	Bahia|Jeremoabo	-10.11418729	-38.29473118	251	D.G. Oliveira	01/10/2019	Dry and Wet	43970	18115	0	12.2977	81316.02	9.31	100	PY - mechanically scarified	NA	Plastic drum	99,96,99	7.81,8.93,8.38	246,460,648	21/08/2020,23/03/2021,27/09/2021	19/12/2019
1943	Fabales	Fabaceae	Luetzelburgia	auriculata	(Allemão) Ducke	mocó, pau-mocó	RAG	matrix region	Pernambuco|Sertânia	-8.066601526	-37.2250539	618	L.O. Hudson	03/12/2019	Dry	3980	1476.5	0	335.3691	2981.79	6.48	97	ND	NA	Plastic bag	97	6.84	353	17/12/2020	30/12/2019
1944	Lamiales	Bignoniaceae	Tabebuia	aurea	(Silva Manso) Benth. & Hook.f. ex S.Moore	ipê-amarelo, caraibeira, craibeira	PRAD	matrix region	Pernambuco|Petrolina	-9.389605556	-40.49967475	395	A.R.S. Jesus	18/11/2019	Dry and Wet	43240	23520	0	129.37	7729.77	7.15	98	ND	Coleta realizada no Parque Municipal Josepha Coelho.	Nylon bag	3	11.38	241	10/09/2020	13/01/2020
1945	Fabales	Fabaceae	Anadenanthera	colubrina	(Vell.) Brenan	angico	RAG	matrix region	Pernambuco|Sertânia	-8.055372261	-37.27164018	599	L.O. Hudson	17/09/2019	Dry	16420	9920	7710	113.4685	8813.02	9.38	95	ND	NA	Plastic bag	79,85,95,78	9.96,9.36,10.59,10.84	3,015,067,071,073	09/11/2020,02/06/2021,20/12/2021,21/12/2022	13/01/2020
1947	Fabales	Fabaceae	Anadenanthera	colubrina	(Vell.) Brenan	angico	PRAD	matrix region	Pernambuco|Petrolina	-8.792857671	-40.5482598	407	R. Athayde	23/07/2019	Dry	70800	5480	0	144.1203	6938.65	9.67	90	ND	Coleta realizada próximo ao povoado do Icó.	Plastic bag	65,77	8.78,9.74	292,497	09/11/2020,02/06/2021	22/01/2020
1948	Fabales	Fabaceae	Enterolobium	contortisiliquum	(Vell.) Morong	orelha-de-nego, tamboril, timbaúba	PRAD	matrix region	Pernambuco|Petrolina	-9.292472719	-40.50707826	410	D.G. Oliveira	13/01/2020	Dry and Wet	12860	1289.7	0	688.0122	1453.46	7.91	51	PY - mechanically scarified	NA	Plastic bag	NA	NA	NA	NA	24/01/2020
1949	Sapindales	Sapindaceae	Sapindus	saponaria	L.	saboneteira	PISF	matrix region	Ceará|Brejo Santo	-7.565809325	-38.90661999	403	G.F.D.S. Sobrinho	08/11/2019	Dry and Wet	77220	29240	18520	1002.727	997.28	5.84	87	PY - mechanically scarified	NA	Plastic bag	23,95,53	6.41,6.42,7.29	333,542,829	22/12/2020,19/07/2021,02/05/2022	24/01/2020
1950	Fabales	Fabaceae	Inga	vera	Willd.	ingá	PRAD	matrix region	Pernambuco|Petrolina	-9.466163417	-40.58203991	370	A.R.S. Jesus	15/01/2020	Wet	12280	3630	0	1098.11	910.66	65.51	93	ND	NA	Plastic bag	NA	NA	NA	NA	24/01/2020
1951	Fabales	Fabaceae	Inga	vera	Willd.	ingá	PRAD	matrix region	Pernambuco|Petrolina	-9.351648698	-40.39284679	369	R. Fartes	16/01/2020	Wet	4420	1530	0	1099.8498	909.22	65.29	95	ND	NA	Plastic bag	NA	NA	NA	NA	24/01/2020
1952	Brassicales	Capparaceae	Crateva	tapia	L.	cabaceira, trapiá	PISF	matrix region	Ceará|Brejo Santo	-7.565809325	-38.90661999	403	J.E. Santos	15/01/2020	Wet	14000	617	0	96.5502	10357.31	21.41	83	PY - mechanically scarified	NA	Plastic bag	NA	NA	NA	NA	24/01/2020
1953	Rosales	Cannabaceae	Celtis	iguanaea	(Jacq.) Sarg.	janeirinho, esporão-de-galo	PRAD	matrix region	Pernambuco|Petrolina	-9.351712815	-40.39263764	388	R. Fartes	16/01/2020	Wet	320	41.8	0	33.2057	30115.31	5.04	59	PY - mechanically scarified	NA	Plastic bag	NA	NA	NA	NA	27/01/2020
1954	Caryophyllales	Cactaceae	Cereus	jamacaru	DC.	mandacaru	PRAD	matrix region	Bahia|Juazeiro	-9.380899041	-40.43178754	359	A.R.S. Jesus	20/01/2020	Dry and Wet	2940	53.6	0	2.7633	361886.15	10.02	93	ND	Após o beneficiamento o lote apresentou umidade em torno de 12.16. Foi realizada a secagem de todo o lote, até ficar com a umidade registrada.	Plastic bag	NA	NA	NA	NA	29/01/2020
1955	Gentianales	Rubiaceae	Genipa	americana	L.	jenipapo	PRAD	matrix region	Pernambuco|Petrolina	-9.35988771	-40.38787203	370	R. Fartes	14/01/2020	Wet	3600	239.9	0	47.9535	20853.54	15.64	54	PY - mechanically scarified	NA	Plastic bag	NA	NA	NA	NA	31/01/2020
1956	Lamiales	Bignoniaceae	Handroanthus	spongiosus	(Rizzini) S.Grose	ipê-cascudo	PRAD	matrix region	Pernambuco|Petrolina	-9.117736353	-40.3406947	385	A.R.S. Jesus	24/01/2020	Dry and Wet	220	176.5	0	12.1158	82536.85	9.92	76	ND	NA	Plastic bag	89	6.98	321	17/12/2020	31/01/2020
1957	Sapindales	Anacardiaceae	Schinopsis	brasiliensis	Engl.	baraúna	RAG	matrix region	Pernambuco|Sertânia	-8.069252965	-37.22976874	574	L.O. Hudson	28/11/2019	Dry and Wet	68280	37530	36898.9	137.4841	7273.57	7.84	52	PD - removal partial or total of the endocarp	NA	Plastic drum	45,59,33,6	8.65,7.76,8.83,9.40	2,654,826,851,035	28/10/2020,02/06/2021,22/12/2021,07/12/2022	06/02/2020
1958	Sapindales	Sapindaceae	Sapindus	saponaria	L.	saboneteira	PRAD	matrix region	Bahia|Juazeiro	-9.377323792	-40.38264209	369	A.R.S. Jesus	23/01/2020	Dry and Wet	5420	2030	0	661.0451	1512.76	6.14	69	PY - mechanically scarified	Coleta realizada no Povoado Mandacaru.	Plastic bag	NA	NA	NA	NA	06/02/2020
1959	Caryophyllales	Cactaceae	Cereus	jamacaru	DC.	mandacaru	PRAD	matrix region	Pernambuco|Petrolina	-9.263010119	-40.60173544	437	R. Fartes	23/01/2020	Dry and Wet	18080	228	0	3.3018	302865.1	11.3	93	ND	Após o beneficiamento o lote apresentou umidade em torno de 16.02. Foi realizada a secagem de todo o lote, até ficar com a umidade registrada.	Plastic bag	85,92	8.25,10.98	314,538	17/12/2020,29/07/2021	07/02/2020
1960	Caryophyllales	Cactaceae	Cereus	jamacaru	DC.	mandacaru	PRAD	matrix region	Pernambuco|Petrolina	-9.319440766	-40.57079656	402	A.R.S. Jesus	23/01/2020	Dry and Wet	13420	200	66	3.3391	299481.9	10.55	80	ND	Coleta realizada na estrada do povoado Ponta da Serra. Após o beneficiamento o lote apresentou umidade em torno de 18.96. Foi realizada a secagem de todo o lote, até ficar com a umidade registrada.	Plastic bag	90,56	11.09,12.92	538,682	29/07/2021,20/12/2021	07/02/2020
1961	Fabales	Fabaceae	Erythrina	velutina	Willd.	mulungú	PRAD	matrix region	Bahia|Juazeiro	-9.470046729	-40.26459193	376	R. Fartes	07/02/2020	Dry and Wet	480	380.4	0	467.9663	2136.91	5.42	83	PY - mechanically scarified	NA	Plastic bag	91	6.66	266	09/11/2020	17/02/2020
1962	Rosales	Cannabaceae	Celtis	iguanaea	(Jacq.) Sarg.	janeirinho, esporão-de-galo	PRAD	matrix region	Bahia|Juazeiro	-9.421505989	-40.46734055	303	A.R.S. Jesus	05/02/2020	Wet	1950	28.1	0	39.1046	25572.44	10.35	37	PY - mechanically scarified	Coleta realizada próximo a estação de bombeamento d'água as márgens do rio São Francisco.	Plastic bag	NA	NA	NA	NA	18/02/2020
1963	Rosales	Cannabaceae	Celtis	iguanaea	(Jacq.) Sarg.	janeirinho, esporão-de-galo	PRAD	matrix region	Pernambuco|Petrolina	-9.351712815	-40.39263764	388	R. Fartes	07/02/2020	Wet	260	32.9	0	30.7283	32543.29	8.22	27	PY - mechanically scarified	Coleta realizada no condomínio Morada do Velho Chico.	Plastic bag	NA	NA	NA	NA	18/02/2020
1964	Sapindales	Anacardiaceae	Schinopsis	brasiliensis	Engl.	baraúna	PRAD	matrix region	Bahia|Juazeiro	-9.381884254	-40.40481312	377	A.R.S. Jesus	20/01/2020	Dry and Wet	16220	8580	7947.2	151.7687	6588.97	9.32	68	PD - removal partial or total of the endocarp	Coleta realizada no Sítio Vianco (Propriedade do Sr. Aleildes).	Plastic bag	68,67,40,32	9.01,7.91,9.53,10.91	2,514,686,971,021	28/10/2020,02/06/2021,17/01/2022,07/12/2022	20/02/2020
1965	Sapindales	Anacardiaceae	Schinopsis	brasiliensis	Engl.	baraúna	PRAD	matrix region	Pernambuco|Petrolina	-9.081124474	-40.31781408	366	A.R.S. Jesus	24/01/2020	Dry and Wet	3160	1500	0	142.5052	7017.29	10.78	32	PD - removal partial or total of the endocarp	Coletado as margens da BR-428, próximo a EMBRAPA Semiárido.	Plastic bag	32	9.82	245	28/10/2020	26/02/2020
1966	Fabales	Fabaceae	Erythrina	velutina	Willd.	mulungú	PRAD	matrix region	Bahia|Juazeiro	-9.465150049	-40.26334446	378	R. Fartes	11/02/2020	Dry and Wet	1720	594.6	0	464.8316	2151.32	6.65	100	PY - mechanically scarified	Coleta realizada no Povoado Frade.	Plastic bag	92	5.68	257	09/11/2020	26/02/2020
1967	Malpighiales	Erythroxylaceae	Erythroxylum	pungens	O.E.Schulz	rompe-gibão	PRAD	matrix region	Bahia|Juazeiro	-9.470556573	-40.26614215	376	R. Fartes	11/02/2020	Wet	1940	302.4	0	80.2986	12453.52	43.46	93	ND	NA	Plastic bag	NA	NA	NA	NA	26/02/2020
1968	Fabales	Fabaceae	Albizia	inundata	(Mart.) Barneby & J.W.Grimes	muquém	PRAD	matrix region	Pernambuco|Petrolina	-9.216897426	-40.30391576	354	R. Fartes	16/01/2020	Dry and Wet	10060	1340	0	70.4383	14196.82	9.6	54	PY - mechanically scarified	NA	Plastic bag	74,56	9.32,11.32	256,482	09/11/2020,23/06/2021	27/02/2020
1969	Fabales	Fabaceae	Pithecellobium	diversifolium	Benth.	carcararzeiro	PRAD	matrix region	Bahia|Juazeiro	-9.467800213	-40.26567666	361	R. Fartes	30/01/2020	Dry and Wet	5720	1060	0	106.8002	9363.28	10.59	72	PY - mechanically scarified	NA	Plastic bag	NA	NA	NA	NA	27/02/2020
1970	Fabales	Fabaceae	Pithecellobium	diversifolium	Benth.	carcararzeiro	PRAD	matrix region	Bahia|Juazeiro	-9.470715425	-40.26472189	375	R. Fartes	11/02/2020	Dry and Wet	1020	180	0	114.6415	8722.84	11.66	66	PY - mechanically scarified	Coleta realizada no Povoado Frade.	Plastic bag	NA	NA	NA	NA	27/02/2020
1971	Arecales	Arecaceae	Copernicia	prunifera	(Mill.) H.E.Moore	carnaubeira	PRAD	matrix region	Pernambuco|Petrolina	-9.458153027	-40.67548823	371	A.R.S. Jesus	16/01/2020	Wet	20480	6360	0	1998	500.5	15.13	72	PY - imbibition	Coleta realizada na fazenda Terra Dura. As sementes foram imersas em água até a última contagem. A troca de água era feita diariamente e no final de semana era colocado água destilada toda sexta-feira. O início da germinação ocorreu ao sexto dia.	Plastic bag	37	13.71	264	18/11/2020	28/02/2020
1972	Sapindales	Sapindaceae	Sapindus	saponaria	L.	saboneteira	PRAD	matrix region	Bahia|Juazeiro	-9.377286521	-40.3829242	370	R. Fartes	05/02/2020	Dry and Wet	2780	910	0	650.9266	1536.27	6.46	36	PY - mechanically scarified	NA	Plastic bag	NA	NA	NA	NA	02/03/2020
1973	Sapindales	Anacardiaceae	Spondias	tuberosa	Arruda	umbu	PRAD	matrix region	Bahia|Casa Nova	-9.278756458	-40.75111496	412	A.R.S. Jesus	22/01/2020	Wet	19140	2260	0	889.4598	1124.28	9.81	6	PD - removal partial or total of the endocarp	Coleta realizada na propriedade do Sr. Henrique (Povoado Jatobazinho). A caracterização foi realizada em bandejas com substrato esterco e solo na proporção 1:1.	Plastic bag	NA	NA	NA	NA	03/03/2020
1974	Sapindales	Anacardiaceae	Spondias	tuberosa	Arruda	umbu	PRAD	matrix region	Pernambuco|Petrolina	-9.229415337	-40.55558033	438	A.R.S. Jesus	23/01/2020	Wet	7200	660	0	1063.4762	940.31	10.14	7	PD - removal partial or total of the endocarp	Coleta realizada próximo a estrada do projeto Maria Thereza (Km 25). A caracterização foi realizada em bandejas com substrato esterco e solo na proporção 1:1.	Plastic bag	54	10.15	260	18/11/2020	03/03/2020
1975	Sapindales	Anacardiaceae	Spondias	tuberosa	Arruda	umbu	PRAD	matrix region	Pernambuco|Petrolina	-9.130763804	-40.66487067	443	R. Fartes	28/01/2020	Wet	9800	564.6	0	773.8727	1292.2	11.84	12	PD - removal partial or total of the endocarp	A caracterização foi realizada em bandejas com substrato esterco e solo na proporção 1:1.	Plastic bag	58	10.39	260	18/11/2020	03/03/2020
1976	Sapindales	Anacardiaceae	Spondias	tuberosa	Arruda	umbu	PRAD	matrix region	Pernambuco|Petrolina	-9.127198037	-40.66365325	459	R. Fartes	28/01/2020	Wet	21040	650	0	1052.974	949.69	11.91	6	PD - removal partial or total of the endocarp	A caracterização foi realizada em bandejas com substrato esterco e solo na proporção 1:1.	Plastic bag	NA	NA	NA	NA	03/03/2020
1977	Sapindales	Anacardiaceae	Spondias	tuberosa	Arruda	umbu	PRAD	matrix region	Bahia|Juazeiro	-9.553521738	-40.37383607	408	R. Fartes	27/01/2020	Wet	11200	500	0	793.9517	1259.52	11.11	7	PD - removal partial or total of the endocarp	A caracterização foi realizada em bandejas com substrato esterco e solo na proporção 1:1.	Plastic bag	NA	NA	NA	NA	03/03/2020
1978	Sapindales	Anacardiaceae	Spondias	tuberosa	Arruda	umbu	PRAD	matrix region	Bahia|Juazeiro	-9.508480829	-40.43920059	395	R. Fartes	27/01/2020	Wet	6900	740	0	872.6965	1145.87	14.25	8	PD - removal partial or total of the endocarp	A caracterização foi realizada em bandejas com substrato esterco e solo na proporção 1:1.	Plastic bag	58	10.71	260	18/11/2020	03/03/2020
1979	Sapindales	Anacardiaceae	Spondias	tuberosa	Arruda	umbu	PRAD	matrix region	Bahia|Juazeiro	-9.559615103	-40.3786979	398	R. Fartes	27/01/2020	Wet	15840	1080	0	805.5201	1241.43	10.95	3	PD - removal partial or total of the endocarp	A caracterização foi realizada em bandejas com substrato esterco e solo na proporção 1:1.	Plastic bag	58,35	10.17,10.36	260,496	18/11/2020,12/07/2021	03/03/2020
1980	Sapindales	Anacardiaceae	Spondias	tuberosa	Arruda	umbu	PRAD	matrix region	Pernambuco|Petrolina	-9.041675363	-40.67953032	453	R. Fartes	24/01/2020	Wet	14900	1240	0	681.7556	1466.8	12.67	15	PD - removal partial or total of the endocarp	A caracterização foi realizada em bandejas com substrato esterco e solo na proporção 1:1.	Plastic bag	NA	NA	NA	NA	03/03/2020
1981	Sapindales	Anacardiaceae	Spondias	tuberosa	Arruda	umbu	PRAD	matrix region	Bahia|Juazeiro	-9.56312255	-40.4215653	406	R. Fartes	04/02/2020	Wet	7540	376.9	0	724.5144	1380.23	12.4	19	PD - removal partial or total of the endocarp	A caracterização foi realizada em bandejas com substrato esterco e solo na proporção 1:1.	Plastic bag	43	11.27	260	18/11/2020	03/03/2020
1982	Sapindales	Anacardiaceae	Spondias	tuberosa	Arruda	umbu	PRAD	matrix region	Pernambuco|Petrolina	-9.128578311	-40.66826302	475	R. Fartes	06/02/2020	Wet	24520	1170	0	834.322	1198.58	18.1	2	PD - removal partial or total of the endocarp	Coleta realizada no Sítio Grota Grande. A caracterização foi realizada em bandejas com substrato esterco e solo na proporção 1:1.	Plastic bag	1	16.16	260	18/11/2020	03/03/2020
1983	Sapindales	Anacardiaceae	Spondias	tuberosa	Arruda	umbu	PRAD	matrix region	Pernambuco|Petrolina	-9.261905079	-40.58796017	423	R. Fartes	06/02/2020	Wet	38160	2250	0	759.5006	1316.65	12.05	17	PD - removal partial or total of the endocarp	Coleta realizada no Assentamento Mandacarú.	Plastic bag	11	10.46	260	18/11/2020	03/03/2020
1984	Malvales	Malvaceae	Pachira	retusa	(Mart.& Zucc.) Fern.Alonso	castanheira	PRAD	matrix region	Pernambuco|Petrolina	-9.433297064	-40.75015854	373	A.R.S. Jesus	21/02/2020	Wet	1080	348.2	0	2325.3286	430.05	7.82	96	PY - mechanically scarified	Após a escarificação, as sementes foram imersas em água durante 8h, antes da semeadura em papel de germinação.	Plastic bag	0	9.6	291	22/12/2020	06/03/2020
1985	Sapindales	Anacardiaceae	Schinopsis	brasiliensis	Engl.	baraúna	PRAD	matrix region	Bahia|Sobradinho	-9.472226515	-40.89123057	392	A.R.S. Jesus	17/01/2020	Dry and Wet	3340	1420	0	147.5437	6777.65	9.89	3	PD - removal partial or total of the endocarp	Pela coloração do fruto, provavelmente tenha sido coletado do chão. O primeiro teste para caracterização não houve germinação, sendo feito um novo teste.	Plastic bag	NA	NA	NA	NA	10/03/2020
1986	Sapindales	Anacardiaceae	Spondias	tuberosa	Arruda	umbu	PRAD	matrix region	Pernambuco|Petrolina	-9.039212788	-40.67828195	377	R. Fartes	10/02/2020	Wet	18040	426.8	0	1694.381	590.19	13.85	37	PD - removal partial or total of the endocarp	NA	Plastic bag	NA	NA	NA	NA	10/03/2020
1987	Sapindales	Anacardiaceae	Spondias	tuberosa	Arruda	umbu	PRAD	matrix region	Pernambuco|Petrolina	-9.104570881	-40.64498146	435	R. Fartes	10/02/2020	Wet	10860	1750	0	1096.333	912.13	14.36	48	PD - removal partial or total of the endocarp	Coleta realizada na Chácara Pararibolas.	Plastic bag	NA	NA	NA	NA	10/03/2020
1988	Fabales	Fabaceae	Vachellia	farnesiana	(L.) Wight & Arn.	calumbi, coronha, esponjeira	PRAD	matrix region	Pernambuco|Petrolina	-9.455784929	-40.57371472	366	A.R.S. Jesus	30/01/2020	Dry and Wet	960	257	0	88.5016	11299.23	5.58	100	PY - mechanically scarified	Coleta realizada na Ilha do Massangano, próximo ao atracadouro.	Plastic bag	NA	NA	NA	NA	10/03/2020
1989	Rosales	Rhamnaceae	Sarcomphalus	joazeiro	(Mart.)Hauenshild	juazeiro	PRAD	matrix region	Bahia|Juazeiro	-9.382201636	-40.37697973	391	R. Fartes	20/02/2020	Dry and Wet	13700	650	0	230.636	4335.84	10.99	87	PD - removal partial or total of the endocarp	NA	Plastic bag	NA	NA	NA	NA	10/03/2020
1990	Rosales	Rhamnaceae	Sarcomphalus	joazeiro	(Mart.)Hauenshild	juazeiro	PRAD	matrix region	Bahia|Juazeiro	-9.382100919	-40.37497617	330	R. Fartes	21/02/2020	Dry and Wet	35180	2540	0	234.1473	4270.82	9.59	84	PD - removal partial or total of the endocarp	NA	Plastic bag	41	10.67	232	28/10/2020	10/03/2020
1991	Sapindales	Anacardiaceae	Spondias	tuberosa	Arruda	umbu	PRAD	matrix region	Pernambuco|Petrolina	-9.240720384	-40.31264095	367	R. Fartes	07/02/2020	Wet	13200	289.1	0	1061.9262	941.69	11.94	0	PD - removal partial or total of the endocarp	Coleta realizada no Sítio Vianco (Propriedade do Sr. Aleildes). Durante a caracterização, verificou-se que não houve germinação. Sendo realizada uma nova avaliação para germinação.	Plastic bag	NA	NA	NA	NA	13/03/2020
1992	Sapindales	Anacardiaceae	Spondias	tuberosa	Arruda	umbu	PRAD	matrix region	Pernambuco|Petrolina	-9.056736341	-40.66411015	439	R. Fartes	10/02/2020	Wet	24800	842.3	0	962.0243	1039.47	8.65	30	PD - removal partial or total of the endocarp	NA	Plastic bag	NA	NA	NA	NA	13/03/2020
1993	Fabales	Fabaceae	Hymenaea	courbaril	L.	jatobá	PRAD	matrix region	Bahia|Juazeiro	-9.377323792	-40.38264209	369	A.R.S. Jesus	23/01/2020	Dry and Wet	42800	8650	0	3773.25	265.02	5.56	84	PY - mechanically scarified	NA	Plastic bag	58,78	6.85,5.66	268,546	09/12/2020,13/09/2021	16/03/2020
1994	Fabales	Fabaceae	Geoffroea	spinosa	Jacq.	marizeiro	PRAD	matrix region	Bahia|Casa Nova	-9.429558511	-40.8065715	387	A.R.S. Jesus	21/02/2020	Wet	35500	9910	0	2560	390.63	27.99	20	PD - removal partial or total of the endocarp	NA	Plastic bag	NA	NA	NA	NA	02/04/2020
1995	Fabales	Fabaceae	Geoffroea	spinosa	Jacq.	marizeiro	PRAD	matrix region	Bahia|Juazeiro	-9.381003995	-40.36869832	368	R. Fartes	21/02/2020	Wet	31300	9640	0	2210.62	452.36	27.68	41	PD - removal partial or total of the endocarp	NA	Plastic bag	NA	NA	NA	NA	02/04/2020
1996	Fabales	Fabaceae	Geoffroea	spinosa	Jacq.	marizeiro	PRAD	matrix region	Pernambuco|Petrolina	-9.35120545	-40.39289055	371	R. Fartes	19/02/2020	Wet	54920	18330	0	2772.125	360.73	30.41	27	PD - removal partial or total of the endocarp	NA	Plastic bag	NA	NA	NA	NA	02/04/2020
1997	Fabales	Fabaceae	Libidibia	ferrea	(Mart. ex Tul.) L.P.Queiroz	pau-ferro, jucá	RAG	matrix region	Pernambuco|Sertânia	-8.219793972	-37.17383984	734	L.O. Hudson	13/06/2019	Dry and Wet	23890	184.7	0	130.4	7668.71	10.09	58	PY - mechanically scarified	NA	Plastic bag	59	10.8	229	03/05/2021	16/09/2020
1998	Fabales	Fabaceae	Libidibia	ferrea	(Mart. ex Tul.) L.P.Queiroz	pau-ferro, jucá	RAG	matrix region	Pernambuco|Sertânia	-8.22570104	-37.17655348	720	L.O. Hudson	04/07/2019	Dry and Wet	76780	2330	1100	176.1	5678.59	10.17	58	PY - mechanically scarified	NA	Plastic bag	63,52,41	11.52,10.53,10.14	229,446,853	03/05/2021,06/12/2021,17/01/2023	16/09/2020
1999	Fabales	Fabaceae	Libidibia	ferrea	(Mart. ex Tul.) L.P.Queiroz	pau-ferro, jucá	RAG	matrix region	Pernambuco|Sertânia	-8.225224799	-37.17719999	557	L.O. Hudson	08/07/2019	Dry and Wet	54740	2380	1950	161.7	6184.29	9.52	67	PY - mechanically scarified	NA	Plastic bag	64,46,3	11.45,11.11,9.58	229,446,853	03/05/2021,06/12/2021,17/01/2023	16/09/2020
2000	Fabales	Fabaceae	Bauhinia	cheilantha	(Bong.) Steud.	pata-de-vaca, mororó	PRAD	matrix region	Pernambuco|Floresta	-8.565679549	-37.98791843	484	A.C.P. Couto	24/05/2019	Dry and Wet	4020	230.9	0	74.85	13360.05	11.22	51	PY - mechanically scarified	Coleta realizada no povoado de Faveleira.	Plastic bag	NA	NA	NA	NA	16/09/2020
2001	Fabales	Fabaceae	Libidibia	ferrea	(Mart. ex Tul.) L.P.Queiroz	pau-ferro, jucá	PRAD	matrix region	Pernambuco|Petrolina	-8.792857671	-40.5482598	407	R. Athayde	23/07/2019	Dry and Wet	15040	408.4	0	130.49	7663.42	12.05	57	PY - mechanically scarified	Coleta realizada próximo ao povoado do Icó.	Plastic bag	57	11.96	229	03/05/2021	16/09/2020
2002	Fabales	Fabaceae	Libidibia	ferrea	(Mart. ex Tul.) L.P.Queiroz	pau-ferro, jucá	RAG	matrix region	Pernambuco|Sertânia	-8.053843019	-37.2734973	600	L.O. Hudson	30/07/2019	Dry and Wet	23820	604.9	0	167.1	5984.44	11.78	72	PY - mechanically scarified	NA	Plastic bag	64,69,33	9.87,11.34,10.45	229,446,853	03/05/2021,06/12/2021,17/01/2023	16/09/2020
2003	Fabales	Fabaceae	Libidibia	ferrea	(Mart. ex Tul.) L.P.Queiroz	pau-ferro, jucá	RAG	matrix region	Pernambuco|Sertânia	-8.168635783	-37.26537588	586	L.O. Hudson	13/08/2019	Dry and Wet	18360	825.9	0	163.16	6128.95	10.78	54	PY - mechanically scarified	NA	Plastic bag	57,34	10.68,10.79	229,446	03/05/2021,06/12/2021	16/09/2020
2004	Fabales	Fabaceae	Libidibia	ferrea	(Mart. ex Tul.) L.P.Queiroz	pau-ferro, jucá	RAG	matrix region	Pernambuco|Sertânia	-8.168635783	-37.26537588	584	L.Q. Souza	07/08/2020	Dry and Wet	200	151.6	0	175.89	5685.37	9.67	36	PY - mechanically scarified	NA	Plastic bag	62	9.87	229	03/05/2021	16/09/2020
2005	Fabales	Fabaceae	Libidibia	ferrea	(Mart. ex Tul.) L.P.Queiroz	pau-ferro, jucá	RAG	matrix region	Pernambuco|Sertânia	-8.115368552	-37.23711604	580	L.Q. Souza	20/08/2020	Dry and Wet	43300	378.7	0	122.2	8183.31	8.98	60	PY - mechanically scarified	NA	Plastic bag	52	10.04	229	03/05/2021	16/09/2020
2006	Fabales	Fabaceae	Cenostigma	pyramidale	(Tul.) E. Gagnon & G.P. Lewis	catingueira	RAG	matrix region	Pernambuco|Sertânia	-8.093763664	-37.21514614	611	L.Q. Souza	18/08/2020	Dry and Wet	10400	1207.3	0	152.26	6567.71	9.63	94	ND	NA	Plastic bag	96	10.12	208	12/04/2021	16/09/2020
2007	Fabales	Fabaceae	Cenostigma	pyramidale	(Tul.) E. Gagnon & G.P. Lewis	catingueira	RAG	matrix region	Pernambuco|Sertânia	-8.093763664	-37.21514614	611	L.Q. Souza	20/08/2020	Dry and Wet	4220	275	0	160.99	6211.57	12.23	98	ND	NA	Plastic bag	NA	NA	NA	NA	16/09/2020
2008	Fabales	Fabaceae	Enterolobium	contortisiliquum	(Vell.) Morong	orelha-de-nego, tamboril, timbaúba	PRAD	matrix region	Pernambuco|Petrolina	-9.026497502	-40.55364587	406	A.R.S. Jesus	27/01/2020	Dry and Wet	18140	2730	0	674.85	1481.81	4.63	88	PY - mechanically scarified	Coleta realizada na propriedade do Sr. Cordeiro.	Plastic bag	88	5.52	208	12/04/2021	16/09/2020
2009	Fabales	Fabaceae	Enterolobium	contortisiliquum	(Vell.) Morong	orelha-de-nego, tamboril, timbaúba	PRAD	matrix region	Pernambuco|Petrolina	-9.382771132	-40.48866492	387	A.R.S. Jesus	31/01/2020	Dry and Wet	10520	1630	0	522	1915.71	7.58	76	PY - mechanically scarified	Coleta realizada na Av. Monsenhor Ângelo Sampaio, próximo ao CIRETRAN.	Plastic bag	81	11.08	208	12/04/2021	16/09/2020
2010	Fabales	Fabaceae	Enterolobium	contortisiliquum	(Vell.) Morong	orelha-de-nego, tamboril, timbaúba	PISF	matrix region	Ceará|Brejo Santo	-7.567030368	-38.90601236	399	G.F.D.S. Sobrinho	12/02/2020	Dry and Wet	5380	5130	0	844.7	1183.85	6.14	36	PY - mechanically scarified	As sementes ficaram refrigeradas durante o período de armazenamento em campo.	Plastic bag	82	7.28	208	12/04/2021	16/09/2020
2011	Sapindales	Burseraceae	Commiphora	leptophloeos	(Mart.) J.B.Gillett	imburana-de-cambão	RAG	matrix region	Pernambuco|Sertânia	-8.303744047	-37.12421231	701	L.Q. Souza	14/08/2020	Dry and Wet	800	754.9	0	114	8771.93	7.95	4	NA	NA	Plastic bag	3	6.18	251	25/05/2021	16/09/2020
2012	Fabales	Fabaceae	Erythrina	velutina	Willd.	mulungú	RAG	matrix region	Pernambuco|Sertânia	-8.083235665	-37.21423989	587	L.Q. Souza	18/08/2020	Dry and Wet	10400	2910	0	432.3	2313.21	6.45	100	PY - mechanically scarified	NA	Plastic bag	93	6.07	238	12/05/2021	16/09/2020
2013	Arecales	Arecaceae	Copernicia	prunifera	(Mill.) H.E.Moore	carnaubeira	PRAD	matrix region	Bahia|Juazeiro	-9.44208651	-40.49292564	378	R. Fartes	31/01/2020	Wet	12880	5680	0	1674.25	597.28	12.15	88	PY - imbibition	NA	Plastic bag	52,61	11.52,9.51	222,454	05/05/2021,23/12/2021	25/09/2020
2014	Arecales	Arecaceae	Copernicia	prunifera	(Mill.) H.E.Moore	carnaubeira	PRAD	matrix region	Pernambuco|Petrolina	-9.458153027	-40.67548823	371	A.R.S. Jesus	03/02/2020	Wet	10940	1890	0	2054.75	486.68	15.51	78	PY - imbibition	NA	Plastic bag	29	14.54	222	05/05/2021	25/09/2020
2015	Arecales	Arecaceae	Copernicia	prunifera	(Mill.) H.E.Moore	carnaubeira	PRAD	matrix region	Bahia|Juazeiro	-9.475001616	-40.56085206	365	A.R.S. Jesus	03/02/2020	Wet	7740	1500	0	1840	543.48	16.66	86	PY - imbibition	NA	Plastic bag	64	17.27	222	05/05/2021	25/09/2020
2016	Arecales	Arecaceae	Copernicia	prunifera	(Mill.) H.E.Moore	carnaubeira	PRAD	matrix region	Bahia|Juazeiro	-9.378393238	-40.43875166	369	R. Fartes	05/02/2020	Wet	3240	860	0	1563.8	639.47	12.26	77	PY - imbibition	NA	Plastic bag	75	13.03	222	05/05/2021	25/09/2020
2017	Arecales	Arecaceae	Copernicia	prunifera	(Mill.) H.E.Moore	carnaubeira	PRAD	matrix region	Pernambuco|Petrolina	-9.27580617	-40.33217813	330	R. Fartes	07/02/2020	Wet	5000	820	0	1761.25	567.78	18.3	63	PY - imbibition	NA	Plastic bag	15	18.29	222	05/05/2021	25/09/2020
2018	Arecales	Arecaceae	Copernicia	prunifera	(Mill.) H.E.Moore	carnaubeira	PRAD	matrix region	Pernambuco|Petrolina	-9.27580617	-40.33217813	366	R. Fartes	19/02/2020	Wet	10120	3030	0	1794.625	557.22	17.5	90	PY - imbibition	Coleta realizada no Povoado de Pedrinhas.	Plastic bag	51	16.99	222	05/05/2021	25/09/2020
2019	Arecales	Arecaceae	Copernicia	prunifera	(Mill.) H.E.Moore	carnaubeira	PRAD	matrix region	Bahia|Juazeiro	-9.425642864	-40.50057675	354	R. Fartes	20/02/2020	Wet	65720	31490	5514	1699	588.58	14.16	98	PY - imbibition	NA	Plastic drum	92,84	13.46,11.88	222,454	05/05/2021,23/12/2021	25/09/2020
2020	Arecales	Arecaceae	Copernicia	prunifera	(Mill.) H.E.Moore	carnaubeira	PRAD	matrix region	Pernambuco|Petrolina	-9.460011162	-40.67450466	363	A.R.S. Jesus	21/02/2020	Wet	9240	2140	0	1911.87	523.05	15.23	65	PY - imbibition	NA	Plastic bag	44	16.24	222	05/05/2021	25/09/2020
2021	Lamiales	Bignoniaceae	Handroanthus	impetiginosus	(Mart. ex DC.) Mattos	ipê-roxo	PRAD	matrix region	Pernambuco|Petrolina	-9.32708944	-40.54407663	388	R. Athayde	10/09/2020	Dry	8780	2040	0	129.7	7710.1	6.57	81	ND	Coleta realizada na CEMAFAUNA/UNIVASF.	Plastic bag	NA	NA	NA	NA	05/10/2020
2022	Lamiales	Bignoniaceae	Handroanthus	impetiginosus	(Mart. ex DC.) Mattos	ipê-roxo	PRAD	matrix region	Pernambuco|Petrolina	-9.32708944	-40.54407663	388	R. Athayde	14/09/2020	Dry	19900	9580	0	103	9708.74	6.49	81	ND	Coleta realizada no CEMAFAUNA/UNIVASF.	Plastic bag	85,46	7.36,10.45	210,413	03/05/2021,22/11/2021	05/10/2020
2023	Fabales	Fabaceae	Libidibia	ferrea	(Mart. ex Tul.) L.P.Queiroz	pau-ferro, jucá	RAG	matrix region	Pernambuco|Sertânia	-8.221976163	-37.17257751	594	L.O. Hudson	30/05/2019	Dry and Wet	12100	540	0	163.0467	6133.21	9.98	63	PY - mechanically scarified	NA	Plastic bag	NA	NA	NA	NA	07/10/2020
2024	Fabales	Fabaceae	Albizia	inundata	(Mart.) Barneby & J.W.Grimes	muquém	PRAD	matrix region	Pernambuco|Petrolina	-9.44758963	-40.55828791	336	A.R.S. Jesus	15/01/2020	Dry and Wet	11080	2680	0	78.42	12751.85	8.6	64	PY - mechanically scarified	Coleta realizada na Chácara Bom Pastor.	Plastic bag	NA	NA	NA	NA	07/10/2020
2025	Fabales	Fabaceae	Senna	uniflora	(Mill.) H.S.Irwin & Barneby	mata-pasto-cabeludo	RAG	matrix region	Pernambuco|Sertânia	-8.220987644	-37.22231356	589	L.Q. Souza	17/08/2020	Dry and Wet	61100	22290	0	10.65	93896.71	8.47	97	PY - mechanically scarified	NA	Plastic drum	86,99	8.65,8.32	167,355	23/03/2021,27/09/2021	07/10/2020
2026	Lamiales	Bignoniaceae	Handroanthus	impetiginosus	(Mart. ex DC.) Mattos	ipê-roxo	PISF	matrix region	Ceará|Brejo Santo	-7.586661493	-38.87735185	409	J.E. Santos	25/08/2020	Dry	4300	2100	0	92.82	10773.54	5.79	73	ND	NA	Plastic bag	91	7.31	208	03/05/2021	07/10/2020
2027	Lamiales	Bignoniaceae	Handroanthus	impetiginosus	(Mart. ex DC.) Mattos	ipê-roxo	PRAD	matrix region	Pernambuco|Petrolina	-9.32708944	-40.54407663	389	R. Athayde	31/08/2020	Dry	24980	11630	0	112.21	8911.86	14.82	34	ND	Coleta realizada no CEMAFAUNA/UNIVASF.	Plastic drum	4	12.56	208	03/05/2021	07/10/2020
2028	Fabales	Fabaceae	Vachellia	farnesiana	(L.) Wight & Arn.	calumbi, coronha, esponjeira	PRAD	matrix region	Pernambuco|Petrolina	-9.32708944	-40.54407663	389	R. Athayde	01/09/2020	Dry and Wet	180	157.7	0	101.4	9861.93	6.14	99	PY - mechanically scarified	Coleta realizada no CEMAFAUNA/UNIVASF.	Plastic bag	NA	NA	NA	NA	07/10/2020
2029	Lamiales	Bignoniaceae	Handroanthus	impetiginosus	(Mart. ex DC.) Mattos	ipê-roxo	PRAD	matrix region	Pernambuco|Petrolina	-9.32708944	-40.54407663	389	R. Athayde	04/09/2020	Dry	11900	8720	2760	114.41	8740.49	7.74	63	ND	Coleta realizada no CEMAFAUNA/UNIVASF.	Plastic bag	66,79,49	12.20,10.42,9.97	208,411,832	03/05/2021,22/11/2021,17/01/2023	07/10/2020
2030	Fabales	Fabaceae	Cenostigma	pyramidale	(Tul.) E. Gagnon & G.P. Lewis	catingueira	RAG	matrix region	Pernambuco|Sertânia	-8.066601526	-37.2250539	593	L.Q. Souza	01/09/2020	Dry and Wet	30600	2020	0	144.1	6939.63	10.92	92	ND	Após a avaliação da viabilidade, no segundo semestre de 2020 foi constatado uma germinação reduzida para os lotes: 1184, 1186, 1187, 1189 e 1206. Com o intuito de ajustar metodologia de TZ para espécie foi utilizado o lote 2030. Metodologia TZ: preparo das sementes - imersão em água destilada por 24 h à 25 °C, seguida de retirada do tegumento. Coloração - imersão em solução de tetrazólio a 0.075%…	Plastic bag	96	1076	187	12/04/2021	07/10/2020
2031	Fabales	Fabaceae	Piptadenia	retusa	(Jacq.) P.G. Ribeiro, Seigler & Ebinger	jurema-branca	RAG	matrix region	Pernambuco|Sertânia	-8.168283872	-37.26554073	569	L.Q. Souza	01/09/2020	Dry and Wet	1820	169.9	0	33.94	29463.76	9.24	70	PY - mechanically scarified	NA	Plastic bag	NA	NA	NA	NA	07/10/2020
2032	Lamiales	Bignoniaceae	Jacaranda	brasiliana	(Lam.) Pers.	jacarandá-boca-de-sapo	PRAD	matrix region	Pernambuco|Petrolina	-9.389676699	-40.49568706	382	R. Athayde	10/09/2020	Dry and Wet	9620	480	0	32.05	31201.25	6.62	72	ND	Coleta realizada na UNIVASF/Centro.	Plastic bag	NA	NA	NA	NA	07/10/2020
2033	Malvales	Malvaceae	Pseudobombax	marginatum	(A.St.-Hil., Juss. & Cambess.) A.Robyns	imbiratanha	PISF	matrix region	Pernambuco|Salgueiro	-8.115141187	-39.19341326	441	R. Medeiros	03/09/2020	Dry	6520	2440	0	88.05	11357.18	10.67	84	ND	NA	Plastic bag	86,75	9.61,10.94	219,439	14/05/2021,20/12/2021	07/10/2020
2034	Lamiales	Bignoniaceae	Handroanthus	impetiginosus	(Mart. ex DC.) Mattos	ipê-roxo	PISF	matrix region	Pernambuco|Salgueiro	-8.124422229	-39.21080053	414	R. Medeiros	04/09/2020	Dry	6620	4920	0	101.2	9881.42	8.97	72	ND	NA	Plastic bag	70,77	10.73,8.44	208,411	03/05/2021,22/11/2021	07/10/2020
2035	Gentianales	Apocynaceae	Aspidosperma	pyrifolium	Mart.	pereiro	PRAD	matrix region	Pernambuco|Petrolina	-8.765647901	-40.52884172	418	R. Athayde	18/09/2020	Dry	10780	520	0	123.31	8109.64	6.35	97	ND	Coleta realizada próximo ao povoado de Baixa Alegre.	Plastic bag	NA	NA	NA	NA	07/10/2020
2036	Fabales	Fabaceae	Anadenanthera	colubrina	(Vell.) Brenan	angico	RAG	matrix region	Pernambuco|Sertânia	-8.052834525	-37.26804951	606	L.O. Hudson	25/09/2019	Dry	65660	4830	0	105.6171	9468.16	10.81	2	ND	NA	Plastic bag	NA	NA	NA	NA	13/10/2020
2037	Fabales	Fabaceae	Anadenanthera	colubrina	(Vell.) Brenan	angico	RAG	matrix region	Pernambuco|Sertânia	-8.052834372	-37.26801322	606	L.O. Hudson	03/10/2019	Dry	223820	14160	0	148.9745	6712.56	12.18	0	ND	NA	Plastic bag	NA	NA	NA	NA	13/10/2020
2038	Lamiales	Lamiaceae	Mesosphaerum	suaveolens	(l.) kuntze	canudinho, bamburrá, alfazema, bamburral	PISF	matrix region	Ceará|Brejo Santo	-7.520612886	-38.93488277	406	J.E. Santos	26/08/2020	Dry and Wet	4440	1880	0	2.2273	448974.09	8.38	12	ND	NA	Plastic bag	28	9.99	263	19/07/2021	29/10/2020
2039	Lamiales	Lamiaceae	Mesosphaerum	suaveolens	(l.) kuntze	canudinho, bamburrá, alfazema, bamburral	PRAD	matrix region	Pernambuco|Petrolina	-8.672384228	-40.60666285	452	R. Athayde	28/08/2020	Dry and Wet	35820	16010	0	2.7621	362043.37	9.38	11	ND	NA	Plastic bag	18	9.96	263	19/07/2021	29/10/2020
2040	Lamiales	Lamiaceae	Mesosphaerum	suaveolens	(l.) kuntze	canudinho, bamburrá, alfazema, bamburral	PRAD	matrix region	Pernambuco|Petrolina	-8.798767461	-40.52032375	442	R. Athayde	02/09/2020	Dry and Wet	8860	3440	0	2.6633	375474.04	10.65	1	ND	Coleta realizada no Sítio Alagadiço	Plastic bag	16	12.54	263	19/07/2021	29/10/2020
2041	Lamiales	Lamiaceae	Mesosphaerum	suaveolens	(l.) kuntze	canudinho, bamburrá, alfazema, bamburral	PRAD	matrix region	Pernambuco|Petrolina	-8.733042518	-40.5509841	469	R. Athayde	17/09/2020	Dry and Wet	40880	18530	0	2.4382	410138.63	7.235	5	ND	NA	Plastic bag	15,16	12.72,8	263,537	19/07/2021,19/04/2022	29/10/2020
2042	Sapindales	Anacardiaceae	Astronium	urundeuva	(M. Allemão) Engl.	aroeira	RAG	matrix region	Pernambuco|Sertânia	-8.068043476	-37.28118458	595	L.O. Hudson	16/10/2019	Dry and Wet	52680	32000	0	10.347	96646.37	11.75	0	ND	NA	Plastic drum	NA	NA	NA	NA	07/11/2020
2043	Fabales	Fabaceae	Cenostigma	pyramidale	(Tul.) E. Gagnon & G.P. Lewis	catingueira	RAG	matrix region	Pernambuco|Sertânia	-8.174482984	-37.25845412	554	L.Q. Souza	08/09/2020	Dry and Wet	7200	1460	0	143.68	6959.91	8.53	21	ND	NA	Plastic bag	73	7.68	143	12/04/2021	20/11/2020
2044	Lamiales	Lamiaceae	Mesosphaerum	suaveolens	(l.) kuntze	canudinho, bamburrá, alfazema, bamburral	PRAD	matrix region	Pernambuco|Petrolina	-8.672384228	-40.60666285	452	R. Athayde	11/09/2020	Dry and Wet	26000	11410	0	2.64	378787.88	7.2	3	ND	NA	Plastic drum	15,10	7.16,8.09	241,515	19/07/2021,19/04/2022	20/11/2020
2045	Lamiales	Lamiaceae	Mesosphaerum	suaveolens	(l.) kuntze	canudinho, bamburrá, alfazema, bamburral	PISF	matrix region	Ceará|Brejo Santo	-7.559091265	-38.92142457	433	G.F.D.S. Sobrinho	16/09/2020	Dry and Wet	93300	52139	0	2.22	450450.45	6.12	4	ND	Coleta realizada do dia 14/09 ao dia 16/09/2020.	Plastic drum	46,40	9.37,8.37	241,515	19/07/2021,19/04/2022	20/11/2020
2046	Lamiales	Bignoniaceae	Handroanthus	impetiginosus	(Mart. ex DC.) Mattos	ipê-roxo	PISF	matrix region	Ceará|Brejo Santo	-7.586762921	-38.88437763	403	G.F.D.S. Sobrinho	17/09/2020	Dry	13240	9080	0	101.187	9882.69	7.14	63	ND	NA	Plastic bag	72,89	8.55,6.89	164,367	03/05/2021,22/11/2021	20/11/2020
2047	Gentianales	Apocynaceae	Aspidosperma	pyrifolium	Mart.	pereiro	PRAD	matrix region	Pernambuco|Petrolina	-8.765647901	-40.52884172	418	R. Athayde	25/09/2020	Dry	38460	3080	2930	120.627	8290.02	6.44	94	ND	NA	Plastic bag	59,74	6.95,7.7	241,469	19/07/2021,04/03/2022	20/11/2020
2048	Gentianales	Apocynaceae	Aspidosperma	pyrifolium	Mart.	pereiro	PRAD	matrix region	Pernambuco|Petrolina	-8.765647901	-40.52884172	418	R. Athayde	02/10/2020	Dry	42300	1160	0	126.5896	7899.54	6.25	99	ND	NA	Plastic bag	90	6.69	241	19/07/2021	20/11/2020
2049	Gentianales	Apocynaceae	Aspidosperma	pyrifolium	Mart.	pereiro	PRAD	matrix region	Pernambuco|Petrolina	-8.765647901	-40.52884172	418	R. Athayde	09/10/2020	Dry	46620	3020	1490	124.3986	8038.68	7.87	76	ND	NA	Plastic bag	47,62	7.65,8.89	241,469	19/07/2021,04/03/2022	20/11/2020
2050	Lamiales	Lamiaceae	Mesosphaerum	suaveolens	(l.) kuntze	canudinho, bamburrá, alfazema, bamburral	PISF	matrix region	Ceará|Brejo Santo	-7.524392189	-38.92359719	434	G.F.D.S. Sobrinho	19/10/2020	Dry and Wet	28000	8935	0	2.71	369003.69	7.58	5	ND	NA	Plastic bag	69	9.11	241	19/07/2021	20/11/2020
2051	Lamiales	Bignoniaceae	Tabebuia	aurea	(Silva Manso) Benth. & Hook.f. ex S.Moore	ipê-amarelo, caraibeira, craibeira	PRAD	matrix region	Pernambuco|Petrolina	-9.389599603	-40.49894633	381	R. Athayde	28/10/2020	Dry and Wet	400	350	0	110.2549	9069.89	7.48	77	ND	NA	Plastic bag	NA	NA	NA	NA	20/11/2020
2052	Lamiales	Bignoniaceae	Tabebuia	aurea	(Silva Manso) Benth. & Hook.f. ex S.Moore	ipê-amarelo, caraibeira, craibeira	PRAD	matrix region	Pernambuco|Petrolina	-9.383712886	-40.50543099	381	R. Athayde	29/10/2020	Dry and Wet	980	930	0	142.7265	7006.41	7.13	89	ND	Coleta realizada na Av. Integração (Proxímo a praça da sementeira e em frente ao INCRA).	Plastic bag	97	7.62	241	19/07/2021	20/11/2020
[truncated: 752 more rows]
