# Supplementary material for: Caatinga diaspores: Descriptive overview of dispersal units of seasonally dry tropical forests and woodlands
Source: Ecology. 2025 Feb 25;106(2):e70024. doi: 10.1002/ecy.70024 (PMC11859873; doi:10.1002/ecy.70024)
Supplement: Supplementary file 1 — Appendix S1. [file ECY-106-e70024-s001.zip › references.csv]

order	family	genus	epithet	commonname	life_forms	endemism	RED_List_2022	MMA_2022	extinction_risk_category_2013	fruit_consistency	fruit_dehisces	winged_nonwinged	fruit_form	fruit_type	dispersal_syndrome	seed_form	storage_behaviour	D.O.I.
Arecales	Arecaceae	Copernicia	prunifera	carnaubeira	PalmTree	ED	NE	NA	NE	fleshy	indehiscent	non-winged	globose,ovoid	drupe	zoochory	ovoid	ORT_NEMA	https://doi.org/10.5935/1806-6690.20100011,https://doi.org/10.5902/1980509846859,https://dspace.jbrj.gov.br/jspui/handle/doc/26,https://doi.org/10.1002/tax.12640
Arecales	Arecaceae	Syagrus	coronata	licuri	PalmTree	ED	LC	NA	NE	fleshy	indehiscent	non-winged	elliptic,ovoid	nuculanium	zoochory	ovoid	REC	https://doi.org/10.11646/phytotaxa.294.1.1,https://dspace.jbrj.gov.br/jspui/handle/doc/26,https://doi.org/10.1002/tax.12640,https://doi.org/10.13102/scb8217,https://www.cabidigitallibrary.org/doi/full/10.5555/19940302323
Boraginales	Cordiaceae	Cordia	oncocalyx	pau-branco	Tree	ED	LC	NA	LC	dry	indehiscent	non-winged	globose	drupe	anemochory	elliptical acuminate	NA	https://doi.org/10.1590/2175-7860200859403,https://doi.org/10.12705/653.5,https://doi.org/10.1590/1983-21252022v35n116rc,https://dspace.jbrj.gov.br/jspui/handle/doc/26,https://doi.org/10.1002/tax.12640
Brassicales	Capparaceae	Crateva	tapia	cabaceira,trapia	Tree	NE	LC	NA	NE	fleshy	indehiscent	non-winged	globose	amphisarca	zoochory	reniform	ORT	https://doi.org/10.1590/2175-7860201970088,https://dspace.jbrj.gov.br/jspui/handle/doc/26,https://doi.org/10.1002/tax.12640,https://doi.org/10.1007/s10531-023-02565-3
Brassicales	Capparaceae	Neocalyptrocalyx	longifolium	ico	Shrub	ED	NE	NA	NE	fleshy	indehiscent	non-winged	oblong	amphisarca	zoochory	reniform	NA	https://doi.org/10.1590/2175-7860201465307,https://dspace.jbrj.gov.br/jspui/handle/doc/26,https://doi.org/10.1002/tax.12640
Caryophyllales	Cactaceae	Cereus	jamacaru	mandacaru	Succulent	ED	LC	NA	NE	fleshy	dehiscent	non-winged	ovoid	berry	zoochory	testa with cuticular folds	ORT_NEMA	https://doi.org/10.1590/S0102-33062002000100004,http://dx.doi.org/doi:10.21954/ou.ro.0000d49b,https://dspace.jbrj.gov.br/jspui/handle/doc/26,https://doi.org/10.1002/tax.12640
Caryophyllales	Cactaceae	Harrisia	adscendens	rabo-de-raposa	Succulent	ED	LC	NA	NE	fleshy	dehiscent	non-winged	globose	berry	zoochory	cochleariform (flattened)	NA	http://dx.doi.org/doi:10.21954/ou.ro.0000d49b,https://dspace.jbrj.gov.br/jspui/handle/doc/26,https://doi.org/10.1002/tax.12640
Caryophyllales	Cactaceae	Pilosocereus	pachycladus	facheiro,facheiro-azul	Succulent	ED	LC	NA	NE	fleshy	dehiscent	non-winged	globose	berry	zoochory	ovoid-obliquely	ORT	https://doi.org/10.1590/S1806-66902010000300021,https://dspace.jbrj.gov.br/jspui/handle/doc/26,https://doi.org/10.1002/tax.12640,https://doi.org/10.1590/1983-21252023v36n113rc
Caryophyllales	Cactaceae	Pilosocereus	piauhyensis	facheiro-dourado	Succulent	ED	LC	NA	LC	fleshy	dehiscent	non-winged	depressed-globose	berry	zoochory	flattened	NA	http://dx.doi.org/doi:10.21954/ou.ro.0000d49b,https://dspace.jbrj.gov.br/jspui/handle/doc/26,https://doi.org/10.1002/tax.12640
Caryophyllales	Cactaceae	Xiquexique	gounellei	xique-xique	Succulent	ED	LC	NA	NE	fleshy	dehiscent	non-winged	subglobose	berry	zoochory	hat-shaped (symmetric hilum-micropylar region expanded)	ORT_NEMA	https://doi.org/10.1590/S0100-84042012000100003,https://doi.org/10.1590/S0102-33062002000100004,https://dspace.jbrj.gov.br/jspui/handle/doc/26,https://doi.org/10.1002/tax.12640
Caryophyllales	Polygonaceae	Ruprechtia	laxiflora	pau-caixao	Tree	NE	LC	NA	NE	dry	indehiscent	winged	obconic	pseudosamara	anemochory	ovoid	NA	https://doi.org/10.46357/bcnaturais.v10i3.477,https://dspace.jbrj.gov.br/jspui/handle/doc/26,https://doi.org/10.1002/tax.12640,https://www.cabidigitallibrary.org/doi/full/10.5555/19940302323
Caryophyllales	Polygonaceae	Triplaris	gardneriana	pajeu,pau-novateiro	Tree	NE	NE	NA	NE	dry	indehiscent	winged	oblong-campanulate tubes,oval	pseudosamara	anemochory	triangular (ovoid)	ORT	https://doi.org/10.1111/j.1756-1051.1986.tb00454.x,https://dspace.jbrj.gov.br/jspui/handle/doc/26,https://doi.org/10.1002/tax.12640,https://doi.org/10.1590/S1677-04202002000200008,https://www.cabidigitallibrary.org/doi/full/10.5555/19940302323
Celastrales	Celastraceae	Monteverdia	rigida	pau-de-colher,bom-nome	Shrub,tree	ED	LC	NA	LC	dry	dehiscent	non-winged	spheroid	loculicidal capsule	zoochory	oblong,ellipsoid, white arils that completely cover the seeds	NA	https://doi.org/10.1590/S0102-33062009000400014,http://dx.doi.org/10.1600/036364417X696456,https://dspace.jbrj.gov.br/jspui/handle/doc/26,https://doi.org/10.1002/tax.12640,https://www.cabidigitallibrary.org/doi/full/10.5555/19940302323
Ericales	Sapotaceae	Sideroxylon	obtusifolium	quixabeira	Shrub,tree	NE	LC	NA	LC	fleshy	indehiscent	non-winged	ellipsoid,globose,obovate	drupe	zoochory	ellipsoid,globose	ORT	https://doi.org/10.13140/RG.2.2.18495.20647,https://dspace.jbrj.gov.br/jspui/handle/doc/26,https://doi.org/10.1002/tax.12640,https://doi.org/10.1590/S1518-70122011000200008
Fabales	Fabaceae	Albizia	inundata	muquem	Tree	NE	LC	NA	NE	dry	dehiscent	non-winged	compressed-flat	cryptoloment	autochory	elliptic,oblong	ORT	https://doi.org/10.1590/2175-7860201768131,https://doi.org/10.18677/EnciBio_2019A150,https://doi.org/10.1590/S2236-89062013000400003,https://dspace.jbrj.gov.br/jspui/handle/doc/26,https://doi.org/10.1002/tax.12640,https://ser-sid.org/,https://www.cabidigitallibrary.org/doi/full/10.5555/19940302323
Fabales	Fabaceae	Amburana	cearensis	amburana-de-cheiro,cumaru,umburana-de-cheiro	Tree	NE	EN	NA	NT	dry	dehiscent	winged	oblong	legume	anemochory	ovoid	ORT_NEMA	https://dspace.jbrj.gov.br/jspui/handle/doc/26,https://www.researchgate.net/publication/338717644_Guia_de_Propagulos_e_Plantulas_da_Caatinga,https://doi.org/10.1002/tax.12640
Fabales	Fabaceae	Anadenanthera	colubrina	angico	Shrub,tree	NE	LC	NA	NE	dry	dehiscent	non-winged	oblong	follicle	autochory	orbicular (winged)	ORT	https://doi:10.1017/S0266467401001201,https://dspace.jbrj.gov.br/jspui/handle/doc/26,https://doi:10.1017/S0266467401001201,https://www.researchgate.net/publication/338717644_Guia_de_Propagulos_e_Plantulas_da_Caatinga,https://doi.org/10.1002/tax.12640,https://ser-sid.org/
Fabales	Fabaceae	Apuleia	leiocarpa	jutai	Shrub,tree	NE	LC	VU	VU	dry	indehiscent	winged	elliptic to rounded(square to obovate)	samara	anemochory	elliptic,obovate,ovoid	ORT	https://dspace.jbrj.gov.br/jspui/handle/doc/26,https://doi.org/10.1002/tax.12640,https://ser-sid.org/
Fabales	Fabaceae	Bauhinia	cheilantha	pata-de-vaca,mororo	Shrub,tree	NE	LC	NA	LC	dry	dehiscent	non-winged	compressed-flat	legume	autochory	obovate	ORT_NEMA	https://doi.org/10.1590/2175-7860201970017,https://www.jstor.org/stable/23497144,https://www.researchgate.net/publication/338717644_Guia_de_Propagulos_e_Plantulas_da_Caatinga,https://dspace.jbrj.gov.br/jspui/handle/doc/26,https://doi.org/10.1002/tax.12640
Fabales	Fabaceae	Canavalia	brasiliensis	feijao-de-porco,feijao-bravo	Liana/Scandent/Vine	NE	NE	NA	NE	dry	dehiscent	winged	oblong	legume	anemochory	ellipsoid	ORT	https://doi.org/10.1590/S1676-06032013000400028,https://dspace.jbrj.gov.br/jspui/handle/doc/26,https://doi.org/10.1002/tax.12640,https://ser-sid.org/
Fabales	Fabaceae	Cenostigma	microphyllum	catingueira-miuda	Shrub,tree	ED	LC	NA	NE	dry	dehiscent	non-winged	obovate	legume	autochory	elliptic,ovoid,orbicular	ORT_NEMA	https://www.jstor.org/stable/23223204,https://doi.org/10.3897/phytokeys.71.9203,https://dspace.jbrj.gov.br/jspui/handle/doc/26,https://doi.org/10.1002/tax.12640
Fabales	Fabaceae	Cenostigma	pyramidale	catingueira	Shrub,tree	ED	LC	NA	NE	dry	dehiscent	non-winged	compressed-flat,oblong	legume	autochory	ellipsoid	ORT	https://doi.org/10.5902/1980509822738,https://doi.org/10.1590/2175-7860201970017,https://dspace.jbrj.gov.br/jspui/handle/doc/26,https://www.researchgate.net/publication/338717644_Guia_de_Propagulos_e_Plantulas_da_Caatinga,https://doi.org/10.1002/tax.12640,https://ser-sid.org/
Fabales	Fabaceae	Cratylia	mollis	camaratuba	Shrub,Liana/Scandent/Vine	ED	NE	NA	NE	dry	dehiscent	non-winged	linear	legume	autochory	orbicular,ovoid	NA	https://doi.org/10.1590/S0100-84042004000400013,https://dspace.jbrj.gov.br/jspui/handle/doc/26,https://doi.org/10.1002/tax.12640
Fabales	Fabaceae	Dalbergia	cearensis	violeta,pau-violeta	Tree	ED	NT	NA	NT	dry	indehiscent	winged	elliptic,oblong	samara	anemochory	flattened,oblong,reniform	NA	https://doi.org/10.1590/S0102-33062010000400013,https://dspace.jbrj.gov.br/jspui/handle/doc/26,https://doi.org/10.1002/tax.12640
Fabales	Fabaceae	Enterolobium	contortisiliquum	orelha-de-nego,tamboril,timbauba	Tree	NE	LC	NA	NE	dry	indehiscent	non-winged	rounded	baccoid	zoochory	elliptic	ORT_NEMA	https://doi.org/10.1590/S2236-89062012000300002,https://doi.org/10.1590/S0101-31222011000200004,https://dspace.jbrj.gov.br/jspui/handle/doc/26,https://doi.org/10.1002/tax.12640,https://www.cabidigitallibrary.org/doi/full/10.5555/19940302323
Fabales	Fabaceae	Erythrina	velutina	mulungu	Tree	NE	NE	NA	NE	dry	dehiscent	non-winged	oblong	legume	zoochory	reniform	ORT_NEMA	https://doi:10.1017/S0266467401001201,https://dspace.jbrj.gov.br/jspui/handle/doc/26,https://doi.org/10.1002/tax.12640
Fabales	Fabaceae	Geoffroea	spinosa	marizeiro	Tree	NE	LC	NA	NE	fleshy	indehiscent	non-winged	ovoid	drupe	zoochory	oblong	REC_NEMA	https://dspace.jbrj.gov.br/jspui/handle/doc/26,https://doi.org/10.1002/tax.12640
Fabales	Fabaceae	Hymenaea	courbaril	jatoba	Tree	NE	LC	NA	LC	dry	indehiscent	non-winged	oblong,ovoid	camara	zoochory	ellipsoid,ovoid,obovate	ORT_NEMA	https://doi.org/10.13102/scb1092,https://www.jstor.org/stable/23500773,https://dspace.jbrj.gov.br/jspui/handle/doc/26,https://doi.org/10.1002/tax.12640,https://www.cabidigitallibrary.org/doi/full/10.5555/19940302323
Fabales	Fabaceae	Hymenaea	martiana	jatoba	Tree	NE	LC	NA	LC	dry	indehiscent	non-winged	oblong	camara	zoochory	ellipsoid,ovoid,obovate	NA	https://doi.org/10.13102/scb1092,https://www.jstor.org/stable/23500773,https://dspace.jbrj.gov.br/jspui/handle/doc/26,https://doi.org/10.1002/tax.12640,https://www.cabidigitallibrary.org/doi/full/10.5555/19940302323
Fabales	Fabaceae	Inga	vera	inga	Tree	NE	LC	NA	NE	fleshy	indehiscent	non-winged	cylindrical	legume	zoochory	oblong	REC	https://doi.org/10.1590/S0102-33062007000300005,https://doi.org/10.2307/2399826,https://dspace.jbrj.gov.br/jspui/handle/doc/26,https://doi.org/10.1002/tax.12640,https://ser-sid.org/
Fabales	Fabaceae	Libidibia	ferrea	pau-ferro,juca	Tree	NE	LC	NA	NE	dry	indehiscent	non-winged	oblong-elliptic	camara	autochory	elliptic,oblong	ORT_NEMA	https://doi:10.1017/S0266467401001201,https://dspace.jbrj.gov.br/jspui/handle/doc/26,https://www.researchgate.net/publication/338717644_Guia_de_Propagulos_e_Plantulas_da_Caatinga,https://doi.org/10.1002/tax.12640,https://www.cabidigitallibrary.org/doi/full/10.5555/19940302323
Fabales	Fabaceae	Lonchocarpus	sericeus	inga,ingazeiro,violete	Tree	NE	LC	NA	NE	dry	indehiscent	non-winged	oblong,oblong-falcate	camara	zoochory	rounded,oblong, reniform	ORT	https://doi.org/10.5935/1984-2295.20160078,https://doi.org/10.1590/S0102-33062012000200012,https://dspace.jbrj.gov.br/jspui/handle/doc/26,https://doi.org/10.1002/tax.12640,https://ser-sid.org/,https://www.cabidigitallibrary.org/doi/full/10.5555/19940302323
Fabales	Fabaceae	Luetzelburgia	auriculata	moco,pau-moco	Tree	ED	LC	NA	LC	dry	indehiscent	winged	oblong,oval	samara	anemochory	obovate,subreniform	ORT	https://doi.org/10.1590/S2175-78602014000200012,https://www.researchgate.net/publication/338717644_Guia_de_Propagulos_e_Plantulas_da_Caatinga,https://dspace.jbrj.gov.br/jspui/handle/doc/26,https://doi.org/10.1002/tax.12640,https://ser-sid.org/
Fabales	Fabaceae	Mimosa	arenosa	jurema,calumbi-roxo,espinheiro-branco	Shrub,tree	NE	LC	NA	NE	dry	indehiscent	non-winged	linear,oblong	craspedium	autochory	ellipsoid	ORT	https://doi.org/10.1590/2175-7860201566107,https://dspace.jbrj.gov.br/jspui/handle/doc/26,https://doi.org/10.1002/tax.12640,https://ser-sid.org/,https://www.cabidigitallibrary.org/doi/full/10.5555/19940302323
Fabales	Fabaceae	Mimosa	caesalpiniifolia	sabi�	Shrub,tree	ED	LC	NA	LC	dry	indehiscent	non-winged	compressed-flat	craspedium	autochory	obovate	NA	https://www.jstor.org/stable/23496041,https://www.jstor.org/stable/23500773,https://dspace.jbrj.gov.br/jspui/handle/doc/26,https://doi.org/10.1002/tax.12640,https://www.cabidigitallibrary.org/doi/full/10.5555/19940302323
Fabales	Fabaceae	Mimosa	ophthalmocentra	jurema-vermelha	Shrub,tree	ED	LC	NA	NE	dry	indehiscent	non-winged	compressed-flat	craspedium	autochory	subsquares	ORT	https://doi.org/10.1590/S2175-78602014000200012,https://dspace.jbrj.gov.br/jspui/handle/doc/26,https://doi.org/10.1002/tax.12640,https://ser-sid.org/,https://www.cabidigitallibrary.org/doi/full/10.5555/19940302323
Fabales	Fabaceae	Mimosa	tenuiflora	jurema-preta	Shrub,tree,subshrubs	NE	LC	NA	NE	dry	indehiscent	non-winged	oblong	craspedium	autochory	orbicular	ORT_NEMA	https://doi.org/10.1590/2175-7860201566107,https://www.researchgate.net/publication/338717644_Guia_de_Propagulos_e_Plantulas_da_Caatinga,https://dspace.jbrj.gov.br/jspui/handle/doc/26,https://doi.org/10.1002/tax.12640,https://www.cabidigitallibrary.org/doi/full/10.5555/19940302323
Fabales	Fabaceae	Parapiptadenia	zehntneri	guarambira,angico-monjoba,angico-monjolo	Shrub,tree	ED	NT	NA	NE	dry	dehiscent	non-winged	straight	legume	anemochory	suborbicular (winged)	ORT	https://doi.org/10.13102/scb1133,https://dspace.jbrj.gov.br/jspui/handle/doc/26,https://doi.org/10.1002/tax.12640,https://ser-sid.org/
Fabales	Fabaceae	Piptadenia	retusa	jurema-branca	Shrub,tree	NE	LC	NA	NE	dry	dehiscent	non-winged	compressed-flat	legume	autochory	ovoid	ORT	https://doi.org/10.1016/j.jaridenv.2010.05.009,https://dspace.jbrj.gov.br/jspui/handle/doc/26,https://www.researchgate.net/publication/338717644_Guia_de_Propagulos_e_Plantulas_da_Caatinga,https://doi.org/10.1002/tax.12640,https://ser-sid.org/
Fabales	Fabaceae	Pithecellobium	diversifolium	carcarazeiro	Shrub,tree	ED	LC	NA	NE	dry	dehiscent	non-winged	sigmoidal(linear spiraled,short stipitate)	legume	autochory	oblong,ovoid (aril red)	ORT_NEMA	https://doi.org/10.1590/S2236-89062013000400003,https://doi.org/10.1590/1676-0611-BN-2018-0586,https://dspace.jbrj.gov.br/jspui/handle/doc/26,https://doi.org/10.1002/tax.12640
Fabales	Fabaceae	Pityrocarpa	moniliformis	angico-de-bezerro,canzenzo,quipembe,casqueiro	Shrub,tree	ED	LC	NA	NE	dry	dehiscent	non-winged	moniliform	follicle	autochory	lenticular	ORT	https://doi.org/10.2307/4108864,https://www.jstor.org/stable/23500773,https://dspace.jbrj.gov.br/jspui/handle/doc/26,https://www.researchgate.net/publication/338717644_Guia_de_Propagulos_e_Plantulas_da_Caatinga,https://doi.org/10.1002/tax.12640,https://ser-sid.org/
Fabales	Fabaceae	Plathymenia	reticulata	vinhatico	Shrub,tree	NE	LC	NA	LC	dry	dehiscent	non-winged	compressed-flat	cryptoloment	anemochory	obovate,obovate-oblong (winged)	NA	https://doi.org/10.1093/aob/mcy006,https://doi.org/10.1017/S0960428603000106,https://doi.org/10.1093/aob/mci193,https://dspace.jbrj.gov.br/jspui/handle/doc/26,https://doi.org/10.1002/tax.12640,https://www.cabidigitallibrary.org/doi/full/10.5555/19940302323
Fabales	Fabaceae	Pterogyne	nitens	amendoim-bravo,amendoim-do-campo,amendoim	Tree	NE	NT	NA	LC	dry	indehiscent	winged	ovoid	samara	anemochory	oblanceolate	ORT_NEMA	https://doi.org/10.1590/2175-7860201970017,https://dspace.jbrj.gov.br/jspui/handle/doc/26,https://doi.org/10.1002/tax.12640,https://doi.org/10.1079/cabicompendium.4536
Fabales	Fabaceae	Senegalia	bahiensis	calumbi-branco	Shrub,tree	ED	LC	NA	NE	dry	dehiscent	non-winged	falcate	legume	autochory	ellipsoid	ORT	https://doi.org/10.1017/S0266467401001201,https://www.jstor.org/stable/24546155,https://dspace.jbrj.gov.br/jspui/handle/doc/26,https://doi.org/10.1002/tax.12640,https://ser-sid.org/
Fabales	Fabaceae	Senegalia	polyphylla	espinheiro,unha-de-gato	Shrub,tree	NE	LC	NA	NE	dry	dehiscent	non-winged	straight(slightly falcate)	legume	autochory	orbicular	ORT	https://doi.org/10.1590/S0102-33062007000300005,https://www.jstor.org/stable/24546155,https://dspace.jbrj.gov.br/jspui/handle/doc/26,https://doi.org/10.1002/tax.12640,https://ser-sid.org/
Fabales	Fabaceae	Senegalia	tenuifolia	espinheiro,unha-de-gato	Shrub,Liana/Scandent/Vine	NE	NE	NA	NE	dry	dehiscent	non-winged	straight	legume	autochory	elliptic	ORT	https://doi.org/10.1111/jvs.12227,https://www.jstor.org/stable/245461505,https://dspace.jbrj.gov.br/jspui/handle/doc/26,https://doi.org/10.1002/tax.12640,https://doi.org/10.1093/forsci/fxab027
Fabales	Fabaceae	Senna	martiana	mata-pasto,canaf�stula-de-lajedo	Shrub	ED	NE	NA	NE	dry	dehiscent	non-winged	linear,oblong	legume	autochory	obovate	ORT	https://doi.org/10.5935/1984-2295.20160078,https://doi.org/10.1590/2175-7860202071025,https://dspace.jbrj.gov.br/jspui/handle/doc/26,https://doi.org/10.1002/tax.12640,https://ser-sid.org/
Fabales	Fabaceae	Senna	pendula	canafistula	Shrub,tree,Liana/Scandent/Vine	NE	LC	NA	NE	dry	dehiscent	non-winged	cylindrical	legume	autochory	ovoid	ORT	https://doi.org/10.1590/S2236-89062009000200002,https://doi.org/10.1590/2175-7860202172104,https://dspace.jbrj.gov.br/jspui/handle/doc/26,https://doi.org/10.1002/tax.12640,https://doi.org/10.1590/2179-8087.000217
Fabales	Fabaceae	Senna	spectabilis	canaf�stula,quebra-machado,quebra-faca	Tree	NE	LC	NA	NE	dry	dehiscent	non-winged	cylindrical	legume	autochory	ovoid	ORT	https://doi.org/10.5935/1984-2295.20160078,https://doi.org/10.1590/S0102-33062005000100002,https://dspace.jbrj.gov.br/jspui/handle/doc/26,https://doi.org/10.1002/tax.12640,https://ser-sid.org/
Fabales	Fabaceae	Senna	trachypus	canafistula,quebra-machado,quebra-faca	Shrub,tree	ED	LC	NA	NE	dry	dehiscent	winged	oblong	legume	anemochory	linear-oblong	ORT	https://doi.org/10.1590/S2175-78602014000200012,https://dspace.jbrj.gov.br/jspui/handle/doc/26,https://www.researchgate.net/publication/338717644_Guia_de_Propagulos_e_Plantulas_da_Caatinga,https://doi.org/10.1002/tax.12640,https://ser-sid.org/
Fabales	Fabaceae	Senna	uniflora	mata-pasto-cabeludo	Herb	NE	NE	NA	NE	dry	dehiscent	non-winged	compressed,oblong	legume	autochory	rhombic	ORT	https://doi.org/10.1590/1806-908820220000010,https://doi.org/10.1590/2175-7860202172104,https://dspace.jbrj.gov.br/jspui/handle/doc/26,https://doi.org/10.1002/tax.12640,https://ser-sid.org/
Fabales	Fabaceae	Sesbania	virgata	angiquinho-grande,sesbania-de-flores-amarelas	Shrub	NE	LC	NA	NE	dry	indehiscent	non-winged	linear,oblong	camara	autochory	reniform	ORT_NEMA	https://doi.org/10.1590/S0102-33062009000100018,https://doi.org/10.5039/agraria.v6i2a926,https://dspace.jbrj.gov.br/jspui/handle/doc/26,https://doi.org/10.1002/tax.12640,https://www.cabidigitallibrary.org/doi/full/10.5555/19940302323
Fabales	Fabaceae	Trischidium	molle	canafistula, brinquinho	Shrub,tree	ED	LC	NA	NE	dry	dehiscent	non-winged	ellipsoid	legume	zoochory	ellipsoid	NA	https://www.jstor.org/stable/20443359,https://www.jstor.org/stable/23500773,https://doi.org/10.1590/S0100-84042004000400013,https://dspace.jbrj.gov.br/jspui/handle/doc/26,https://doi.org/10.1002/tax.12640
Fabales	Fabaceae	Vachellia	farnesiana	calumbi,coronha,esponjeira	Shrub	NE	LC	NA	NE	fleshy	indehiscent	non-winged	cylindrical	camara	zoochory	flattened,ovoid	ORT	https://www.jstor.org/stable/23500773,https://www.jstor.org/stable/2419000,https://doi.org/10.1007/BF00328167,https://dspace.jbrj.gov.br/jspui/handle/doc/26,https://doi.org/10.1002/tax.12640,https://ser-sid.org/,https://www.cabidigitallibrary.org/doi/full/10.5555/19940302323
Gentianales	Apocynaceae	Aspidosperma	pyrifolium	pereiro	Tree	NE	LC	NA	NE	dry	dehiscent	non-winged	pyriform,suborbicular	follicle	anemochory	ovoid	ORT_NEMA	https://doi.org/10.1590/1676-0611-BN-2015-0080,https://dspace.jbrj.gov.br/jspui/handle/doc/26,https://www.researchgate.net/publication/338717644_Guia_de_Propagulos_e_Plantulas_da_Caatinga,https://doi.org/10.1002/tax.12640
Gentianales	Rubiaceae	Genipa	americana	jenipapo	Shrub,tree	NE	LC	NA	LC	fleshy	indehiscent	non-winged	globose	berry	zoochory	flattened	ORT	https://www.jstor.org/stable/23494967,https://dspace.jbrj.gov.br/jspui/handle/doc/26,https://doi.org/10.1002/tax.12640,https://ser-sid.org/
Gentianales	Rubiaceae	Simira	gardneriana	pereiro-vermelho	Tree	ED	NE	NA	NT	dry	dehiscent	non-winged	globose	loculicidal capsule	anemochory	flattened (winged)	NA	https://doi.org/10.2307/3393006,https://dspace.jbrj.gov.br/jspui/handle/doc/26,https://doi.org/10.1002/tax.12640,https://www.cabidigitallibrary.org/doi/full/10.5555/19940302323
Gentianales	Rubiaceae	Tocoyena	formosa	genipapo-bravo,marmela	Shrub,subshrubs	NE	NE	NA	NE	fleshy	indehiscent	non-winged	globose	berry	zoochory	flattened-convex	ORT	https://doi.org/10.1007/BF00937441,https://www.jstor.org/stable/23494967,https://doi.org/10.1590/2236-8906-46/2019,https://dspace.jbrj.gov.br/jspui/handle/doc/26,https://doi.org/10.1002/tax.12640,https://doi.org/10.1590/S1677-04202002000200008
Lamiales	Bignoniaceae	Godmania	dardanoi	chifre de bode	Tree	NE	LC	NA	LC	dry	dehiscent	non-winged	linear,(spirally twisted,longitudinally striate-costate)	ceratium	anemochory	flattened (winged)	ORT	https://www.jstor.org/stable/4393739,https://dspace.jbrj.gov.br/jspui/handle/doc/26,https://doi.org/10.1002/tax.12640,https://ser-sid.org/,https://www.cabidigitallibrary.org/doi/full/10.5555/19940302323
Lamiales	Bignoniaceae	Handroanthus	impetiginosus	ipe-roxo	Tree	NE	NT	NA	NT	dry	dehiscent	non-winged	cylindrical	ceratium	anemochory	flattened (winged)	ORT	https://www.jstor.org/stable/4393739,https://dspace.jbrj.gov.br/jspui/handle/doc/26,https://doi.org/10.1002/tax.12640,https://ser-sid.org/,https://www.cabidigitallibrary.org/doi/full/10.5555/19940302323
Lamiales	Bignoniaceae	Handroanthus	spongiosus	ipe-cascudo	Tree	ED	NE	EN	EN	dry	dehiscent	non-winged	cylindrical	ceratium	anemochory	flattened (winged)	ORT	https://www.jstor.org/stable/4393739,https://dspace.jbrj.gov.br/jspui/handle/doc/26,https://doi.org/10.1002/tax.12640,https://doi.org/10.1590/2317-1545v44257812,https://www.cabidigitallibrary.org/doi/full/10.5555/19940302323
Lamiales	Bignoniaceae	Jacaranda	brasiliana	jacaranda-boca-de-sapo	Tree	ED	LC	NA	LC	dry	dehiscent	non-winged	loculicidal,oblong-orbicular,margin undulating	ceratium	anemochory	flattened (winged)	ORT	https://www.jstor.org/stable/4393739,https://dspace.jbrj.gov.br/jspui/handle/doc/26,https://doi.org/10.1002/tax.12640,https://doi.org/10.1590/S1676-06032008000300008,https://www.cabidigitallibrary.org/doi/full/10.5555/19940302323
Lamiales	Bignoniaceae	Tabebuia	aurea	ipe-amarelo,caraibeira,craibeira	Tree	NE	NE	NA	NE	dry	dehiscent	non-winged	oblong	ceratium	anemochory	flattened (winged)	ORT	https://www.jstor.org/stable/4393739,https://dspace.jbrj.gov.br/jspui/handle/doc/26,https://doi.org/10.1002/tax.12640,https://ser-sid.org/,https://www.cabidigitallibrary.org/doi/full/10.5555/19940302323
Lamiales	Lamiaceae	Mesosphaerum	suaveolens	canudinho,bamburra,alfazema,bamburral	Shrub,herb,subshrubs	NE	NE	NA	NE	dry	indehiscent	non-winged	elongated shape with dorso-ventral flattening	nutlet	autochory	oblong	ORT	https://doi.org/10.1016/j.jenvman.2023.117665,https://doi.org/10.11646/phytotaxa.58.1.1,https://doi.org/10.37856/bja.v93i1.3265,https://doi.org/10.1590/2175-7860201970067,https://dspace.jbrj.gov.br/jspui/handle/doc/26,https://doi.org/10.1002/tax.12640,https://ser-sid.org/
Lamiales	Lamiaceae	Rhaphiodon	echinus	falsa-menta,menta-rasteira	Herb	ED	NE	NA	NE	dry	indehiscent	non-winged	globose	nutlet	autochory	ovoid	ORT	https://doi.org/10.1590/1806-908820220000010,https://doi.org/10.11646/phytotaxa.58.1.1,https://www.jstor.org/stable/42871644,https://dspace.jbrj.gov.br/jspui/handle/doc/26,https://doi.org/10.1002/tax.12640,https://ser-sid.org/
Malpighiales	Chrysobalanaceae	Microdesmia	rigida	oiticica	Tree	ED	LC	NA	LC	fleshy	dehiscent	non-winged	elliptic	nuculanium	zoochory	oblong	NA	https://doi.org/10.1590/2175-7860202071105,https://doi.org/10.18378/rvads.v10i2.2965,https://doi.org/10.34117/bjdv6n11-589,https://dspace.jbrj.gov.br/jspui/handle/doc/26,https://doi.org/10.1002/tax.12640,https://www.cabidigitallibrary.org/doi/full/10.5555/19940302323
Malpighiales	Erythroxylaceae	Erythroxylum	pungens	rompe-gibao	Shrub,tree	ED	LC	NA	NE	fleshy	indehiscent	non-winged	ellipsoid	drupe	zoochory	elliptic	NA	https://doi.org/10.1590/2175-7860201465306,https://dspace.jbrj.gov.br/jspui/handle/doc/26,https://doi.org/10.1002/tax.12640
Malpighiales	Euphorbiaceae	Cnidoscolus	quercifolius	faveleira	Shrub,tree	ED	LC	NA	LC	dry	dehiscent	non-winged	subglobose	coccarium	autochory	subglobose (carunculate seed)	ORT_NEMA	https://doi.org/10.1016/j.jaridenv.2010.05.009,https://www.researchgate.net/publication/338717644_Guia_de_Propagulos_e_Plantulas_da_Caatinga,https://dspace.jbrj.gov.br/jspui/handle/doc/26,https://doi.org/10.1002/tax.12640,https://www.cabidigitallibrary.org/doi/full/10.5555/19940302323
Malpighiales	Euphorbiaceae	Croton	blanchetianus	marmeleiro	Shrub,tree	ED	LC	NA	LC	dry	dehiscent	non-winged	globose	coccarium	autochory	ellipsoid	ORT_NEMA	https://doi.org/10.1016/j.jaridenv.2010.05.009,https://www.researchgate.net/publication/338717644_Guia_de_Propagulos_e_Plantulas_da_Caatinga,https://dspace.jbrj.gov.br/jspui/handle/doc/26,https://doi.org/10.1002/tax.12640,https://www.cabidigitallibrary.org/doi/full/10.5555/19940302323
Malpighiales	Euphorbiaceae	Jatropha	mollissima	pinhao,pinhao-vermelho,pinhao-roxo	Shrub,tree	NE	NE	NA	NE	dry	dehiscent	non-winged	globose	coccarium	autochory	subglobose (carunculate seed)	ORT_NEMA	https://doi:10.1017/S0266467401001201,https://www.researchgate.net/publication/338717644_Guia_de_Propagulos_e_Plantulas_da_Caatinga,https://dspace.jbrj.gov.br/jspui/handle/doc/26,https://doi.org/10.1002/tax.12640,https://www.cabidigitallibrary.org/doi/full/10.5555/19940302323
Malpighiales	Euphorbiaceae	Jatropha	ribifolia	pinhaozinho,pinhao-pequeno,pinhao-miudo,piao	Shrub,subshrubs	ED	NE	NA	NE	dry	dehiscent	non-winged	globose	coccarium	autochory	ovoid (carunculate seed)	NA	https://doi:10.1017/S0266467401001201,https://doi.org/10.1590/S1516-05722012000400002,https://dspace.jbrj.gov.br/jspui/handle/doc/26,https://doi.org/10.1002/tax.12640,https://www.cabidigitallibrary.org/doi/full/10.5555/19940302323
Malpighiales	Euphorbiaceae	Manihot	carthagenensis	manicoba	Shrub,tree	NE	LC	NA	NE	dry	dehiscent	non-winged	ovoid,orbicular	coccarium	autochory	oblong	ORT	https://doi:10.1017/S0266467401001201,https://dspace.jbrj.gov.br/jspui/handle/doc/26,https://doi.org/10.1002/tax.12640,https://www.cabidigitallibrary.org/doi/full/10.5555/19940302323
Malpighiales	Passifloraceae	Passiflora	cincinnata	maracuja-do-mato	Liana/Scandent/Vine	NE	NE	NA	NE	fleshy	indehiscent	non-winged	ovoid,rounded	pepo	zoochory	obovate	INT?	https://dspace.jbrj.gov.br/jspui/handle/doc/26,https://doi.org/10.1002/tax.12640,https://ser-sid.org/,https://www.cabidigitallibrary.org/doi/full/10.5555/19940302323
Malvales	Bixaceae	Cochlospermum	vitifolium	pacote	Shrub,tree	NE	LC	NA	NE	dry	dehiscent	non-winged	ovate to obovate in outline (apex mostly umbilicate, base attenuate to truncate)	loculicidal capsule	anemochory	reniform (with narrow sinus or ubcochleate and slightly twisted)	ORT	https://doi.org/10.1590/2175-7860201768413,https://www.jstor.org/stable/4393745,https://dspace.jbrj.gov.br/jspui/handle/doc/26,https://doi.org/10.1002/tax.12640,https://ser-sid.org/,https://www.cabidigitallibrary.org/doi/full/10.5555/19940302323
Malvales	Malvaceae	Ceiba	glaziovii	barriguda	Tree	ED	LC	NA	LC	dry	dehiscent	non-winged	pyriform	loculicidal capsule	anemochory	rounded to pyriform to reniform (embedded in kapok)	NA	https://doi.org/10.1590/S0102-33062002000200001,https://doi.org/10.3989/ajbm.2002.v60.i2.92,https://dspace.jbrj.gov.br/jspui/handle/doc/26,https://doi.org/10.1002/tax.12640
Malvales	Malvaceae	Ceiba	pentandra	paineira	Tree	NE	LC	NA	NE	dry	dehiscent	non-winged	oblong-ellipsoid	loculicidal capsule	anemochory	compressed-globose (smooth and embedded in kapok)	ORT	https://doi.org/10.1007/978-90-481-8661-7_72,https://dspace.jbrj.gov.br/jspui/handle/doc/26,https://doi.org/10.1002/tax.12640,https://ser-sid.org/,https://www.cabidigitallibrary.org/doi/full/10.5555/19940302323
Malvales	Malvaceae	Guazuma	ulmifolia	mutamba	Tree	NE	LC	NA	NE	dry	dehiscent	non-winged	globose	loculicidal capsule	zoochory	rounded	ORT	https://doi.org/10.1590/S0101-31222008000100015,https://doi.org/10.1590/2175-7860200960208,https://dspace.jbrj.gov.br/jspui/handle/doc/26,https://doi.org/10.1002/tax.12640,https://doi.org/10.1590/S0100-67622012000500001,https://ser-sid.org/
Malvales	Malvaceae	Pachira	retusa	castanheira	Shrub,tree	ED	LC	NA	LC	dry	dehiscent	non-winged	globose,subglobose	capsule	autochory	angular (embedded in kapok)	NA	https://doi.org/10.1590/S0102-33062002000200001,https://doi.org/10.1016/j.ympev.2016.05.006,https://dspace.jbrj.gov.br/jspui/handle/doc/26,https://doi.org/10.1002/tax.12640
Malvales	Malvaceae	Pseudobombax	marginatum	Imbiratanha	Tree	NE	LC	NA	LC	dry	dehiscent	non-winged	elliptic,obovate	loculicidal capsule	anemochory	rounded (embedded in kapok)	ORT_NEMA	https://doi.org/10.1590/S0102-33062002000200001,https://dspace.jbrj.gov.br/jspui/handle/doc/26,https://www.researchgate.net/publication/338717644_Guia_de_Propagulos_e_Plantulas_da_Caatinga,https://doi.org/10.1002/tax.12640
Malvales	Malvaceae	Pseudobombax	simplicifolium	Imbirucu	Tree	ED	LC	NA	LC	dry	dehiscent	non-winged	cylindrical	loculicidal capsule	anemochory	rounded (embedded in kapok)	ORT_NEMA	https://doi.org/10.1590/S0100-84042011000200007,https://dspace.jbrj.gov.br/jspui/handle/doc/26,https://doi.org/10.1002/tax.12640
Malvales	Malvaceae	Sida	cordifolia	malva-branca	Herb,subshrubs	NE	NE	NA	NE	dry	indehiscent	non-winged	laterally reticulate(muticous to prominently aristate, the spines often retrorsely barbed)	camarium	autochory	reniform	ORT	https://doi.org/10.1590/1806-908820220000010,https://www.jstor.org/stable/23909127,https://doi.org/10.11606/issn.2316-9052.v39p31-52,https://dspace.jbrj.gov.br/jspui/handle/doc/26,https://doi.org/10.1002/tax.12640,https://ser-sid.org/,https://www.cabidigitallibrary.org/doi/full/10.5555/19940302323
Malvales	Malvaceae	Sida	galheirensis	canela-de-siriema,canela-de-ema	Subshrubs	ED	NE	NA	LC	dry	indehiscent	non-winged	laterally reticulate(muticous to prominently aristate, the spines often retrorsely barbed)	camarium	autochory	reniform	ORT_NEMA	https://doi.org/10.1590/1806-908820220000010,https://dspace.jbrj.gov.br/jspui/handle/doc/26,https://doi.org/10.1002/tax.12640,https://www.cabidigitallibrary.org/doi/full/10.5555/19940302323
Myrtales	Combretaceae	Combretum	leprosum	mofumbo	Shrub,tree,Liana/Scandent/Vine	NE	LC	NA	NE	dry	indehiscent	winged	elliptic	diclesium	anemochory	ellipsoid	ORT	https://www.jstor.org/stable/25800079,https://doi.org/10.1590/2175-7860201869417,https://dspace.jbrj.gov.br/jspui/handle/doc/26,https://doi.org/10.1002/tax.12640,https://doi.org/10.1093/forsci/fxab027
Pandanales	Velloziaceae	Vellozia	plicata	canela-de-ema	Dracenoid,subshrubs	ED	NE	NA	NE	dry	dehiscent	non-winged	triangular	loculicidal capsule	anemochory	pyramidal	NA	https://doi.org/10.5935/1984-2295.20160078,https://doi.org/10.1093/botlinnean/boz040,https://www.jstor.org/stable/3393230,https://dspace.jbrj.gov.br/jspui/handle/doc/26,https://doi.org/10.1002/tax.12640
Poales	Bromeliaceae	Bromelia	laciniosa	macambira-de-cachorro,macambira	Herb	ED	NE	NA	LC	fleshy	indehiscent	non-winged	ellipsoid,globose	sorosus	zoochory	rounded	NA	www.jstor.org/stable/4393700,https://doi.org/10.35642/rm.v5i1.563,https://periodicos.ufersa.edu.br/caatinga/article/view/1610,https://dspace.jbrj.gov.br/jspui/handle/doc/26,https://doi.org/10.1002/tax.12640,https://www.cabidigitallibrary.org/doi/full/10.5555/19940302323
Poales	Bromeliaceae	Dyckia	spectabilis	macambira-de-flecha,macambira	Herb	ED	LC	NA	LC	dry	dehiscent	non-winged	short,stout	septicidal capsule	anemochory	sickle wings	ORT	www.jstor.org/stable/4393694,https://doi.org/10.35642/rm.v5i1.563,https://dspace.jbrj.gov.br/jspui/handle/doc/26,https://doi.org/10.1002/tax.12640,https://ser-sid.org/,https://www.cabidigitallibrary.org/doi/full/10.5555/19940302323
Poales	Bromeliaceae	Neoglaziovia	variegata	caroa	Herb	ED	NE	NA	NE	fleshy	indehiscent	non-winged	ovoid	sorosus	zoochory	reniform	NA	https://www.jstor.org/stable/4393700,https://doi.org/10.1590/2175-7860200859412,https://doi.org/10.1590/S1516-89132013000400004,https://dspace.jbrj.gov.br/jspui/handle/doc/26,https://doi.org/10.1002/tax.12640,https://www.cabidigitallibrary.org/doi/full/10.5555/19940302323
Poales	Poaceae	Chloris	barbata	pe-de-galinha	Herb	NE	NE	NA	NE	dry	indehiscent	non-winged	ellipsoid,obovoid	caryopsis	zoochory	elliptical acuminate	ORT	https://doi.org/10.1590/S0034-71082000000100016,https://scholarsarchive.byu.edu/byuscib/vol19/iss2/1,https://dspace.jbrj.gov.br/jspui/handle/doc/26,https://doi.org/10.1002/tax.12640,https://ser-sid.org/,https://www.cabidigitallibrary.org/doi/full/10.5555/19940302323
Rosales	Cannabaceae	Celtis	iguanaea	janeirinho,esporao-de-galo	Shrub,tree	ED	LC	NA	NE	fleshy	indehiscent	non-winged	ellipsoid,globose,ovoid	drupe	zoochory	globose,subglobose	NA	https://doi.org/10.1007/BF02805398,https://doi.org/10.1007/s40415-020-00656-x,https://doi.org/10.1590/2175-7860200960208,https://dspace.jbrj.gov.br/jspui/handle/doc/26,https://doi.org/10.1002/tax.12640
Rosales	Rhamnaceae	Sarcomphalus	joazeiro	juazeiro	Tree	NE	NE	NA	NE	fleshy	indehiscent	non-winged	globose	drupe	zoochory	elliptic, flattened	ORT	https://doi.org/10.12705/651.4,https://doi.org/10.1590/S1516-05722010000200010,https://dspace.jbrj.gov.br/jspui/handle/doc/26,https://www.researchgate.net/publication/338717644_Guia_de_Propagulos_e_Plantulas_da_Caatinga,https://doi.org/10.1002/tax.12640,https://ser-sid.org/,https://www.cabidigitallibrary.org/doi/full/10.5555/19940302323
Santalales	Ximeniaceae	Ximenia	americana	ameixa-do-mato	Shrub,tree	NE	LC	NA	NE	fleshy	indehiscent	non-winged	ellipsoid,globose	drupe	zoochory	elliptic,globose	ORT	https://doi.org/10.1007/978-94-024-1552-0_43,https://doi.org/10.1007/978-3-030-38386-2_171,https://doi.org/10.1016/j.sajb.2011.07.003,https://dspace.jbrj.gov.br/jspui/handle/doc/26,https://doi.org/10.1002/tax.12640,https://ser-sid.org/
Sapindales	Anacardiaceae	Astronium	graveolens	aroeirao,goncalo-alves,guarita	Tree	NE	LC	NA	LC	fleshy	indehiscent	winged	fusiform	pseudosamara	anemochory	fusiform	ORT	https://doi.org/10.1007/s40415-021-00732-w,https://dspace.jbrj.gov.br/jspui/handle/doc/26,https://doi.org/10.1002/tax.12640,https://ser-sid.org/
Sapindales	Anacardiaceae	Astronium	urundeuva	aroeira	Tree	NE	DD	NA	NE	fleshy	indehiscent	winged	subglobose	pseudosamara	anemochory	reniform	ORT	https://doi.org/10.1007/s40415-021-00732-w,https://dspace.jbrj.gov.br/jspui/handle/doc/26,https://www.researchgate.net/publication/338717644_Guia_de_Propagulos_e_Plantulas_da_Caatinga,https://doi.org/10.1002/tax.12640,https://ser-sid.org/
Sapindales	Anacardiaceae	Schinopsis	brasiliensis	barauna	Tree	NE	LC	NA	LC	dry	indehiscent	winged	oblong	samara	anemochory	oblong,reniform	ORT	https://doi.org/10.1007/978-3-642-14397-7_3,https://doi.org/10.13102/scb8091,https://www.jstor.org/stable/3068648,https://dspace.jbrj.gov.br/jspui/handle/doc/26,https://doi.org/10.1002/tax.12640,https://ser-sid.org/
Sapindales	Anacardiaceae	Spondias	mombin	caja	Tree	NE	LC	NA	NE	fleshy	indehiscent	non-winged	ellipsoid,oblong,oblong-ovoid	drupe	zoochory	elliptic,obovate,oval,globose	ORT	https://doi.org/10.1007/978-3-642-14397-7_3,https://doi.org/10.1590/S0100-29452004000300038,https://dspace.jbrj.gov.br/jspui/handle/doc/26,https://doi.org/10.1002/tax.12640,https://ser-sid.org/,https://www.cabidigitallibrary.org/doi/full/10.5555/19940302323
Sapindales	Anacardiaceae	Spondias	tuberosa	umbu	Shrub,tree	ED	LC	NA	NE	fleshy	indehiscent	non-winged	subglobose,obovate	drupe	zoochory	obliquely obovoid but laterally compressed and very slightly carinate	ORT	https://doi.org/10.1007/978-3-642-14397-7_3,https://doi.org/10.3897/phytokeys.55.8489,https://dspace.jbrj.gov.br/jspui/handle/doc/26,https://doi.org/10.1002/tax.12640,https://ser-sid.org/,https://www.cabidigitallibrary.org/doi/full/10.5555/19940302323
Sapindales	Burseraceae	Commiphora	leptophloeos	imburana-de-cambao	Shrub,tree	NE	LC	NA	NE	fleshy	dehiscent	non-winged	subglobose	drupe	zoochory	elliptical acuminate	ORT	https://doi:10.1017/S0266467401001201,https://doi.org/10.1007/s40415-021-00765-1,https://dspace.jbrj.gov.br/jspui/handle/doc/26,https://doi.org/10.1002/tax.12640,https://ser-sid.org/
Sapindales	Sapindaceae	Magonia	pubescens	tingui	Tree	NE	LC	NA	LC	dry	dehiscent	non-winged	trigonous to almost spherical	loculicidal capsule	anemochory	flattened (winged wide-elliptical subtrapezoidal)	ORT	https://www.jstor.org/stable/2806740,https://doi.org/10.11606/issn.2316-9052.v31i1p99-130,https://dspace.jbrj.gov.br/jspui/handle/doc/26,https://doi.org/10.1002/tax.12640,https://ser-sid.org/,https://www.cabidigitallibrary.org/doi/full/10.5555/19940302323
Sapindales	Sapindaceae	Sapindus	saponaria	saboneteira	Tree	NE	LC	NA	NE	dry	indehiscent	non-winged	subglobose	schizocarp	zoochory	obovate,subglobose	ORT_NEMA	https://dspace.jbrj.gov.br/jspui/handle/doc/26,https://www.researchgate.net/publication/338717644_Guia_de_Propagulos_e_Plantulas_da_Caatinga,https://doi.org/10.1002/tax.12640
Solanales	Convolvulaceae	Ipomoea	asarifolia	salsa,jetirana,salsa-brava	Liana/Scandent/Vine,subshrubs	NE	NE	NA	NE	dry	dehiscent	non-winged	subglobose	ceratium	autochory	triangular	ORT	https://doi.org/10.2307/2395053,https://doi.org/10.1590/2175-7860202172084,https://dspace.jbrj.gov.br/jspui/handle/doc/26,https://doi.org/10.1002/tax.12640,https://ser-sid.org/,https://www.cabidigitallibrary.org/doi/full/10.5555/19940302323
